# Supplementary material for: Library-free data-independent acquisition mass spectrometry enables comprehensive coverage of the cyanobacterial proteome
Source: Plant Physiol. 2025 Aug 12;199(1):kiaf334. doi: 10.1093/plphys/kiaf334 (PMC12415867; doi:10.1093/plphys/kiaf334)
Supplement: kiaf334_Supplementary_Data [file kiaf334_supplementary_data.zip]

Archive with 4 entries (4 files):
- Supplementary Table list.docx
- Supplementary tables S1-S7.xlsx
- DIAΓÇôMS for cyanobacterial proteomics supp figures.pdf
- DIAΓÇôMS for cyanobacterial proteomics supp methods.pdf
