# Supplementary material for: Library-free data-independent acquisition mass spectrometry enables comprehensive coverage of the cyanobacterial proteome
Source: Plant Physiol. 2025 Aug 12;199(1):kiaf334. doi: 10.1093/plphys/kiaf334 (PMC12415867; doi:10.1093/plphys/kiaf334)
Supplement: kiaf334_Supplementary_Data [file kiaf334_supplementary_data.zip › Supplementary tables S1-S7.xlsx]

## Sheet: Table S1
sample	Peptide	Modified Peptide	Extended Peptide	Prev AA	Next AA	Peptide Length	Charge	Retention	Observed Mass	Calibrated Observed Mass	Observed M/Z	Calibrated Observed M/Z	Calculated Peptide Mass	Calculated M/Z	Delta Mass	SpectralSim	RTScore	Expectation	Hyperscore	Nextscore	PeptideProphet Probability	Number of Enzymatic Termini	Number of Missed Cleavages	Protein Start	Protein End	Intensity	Assigned Modifications	Observed Modifications	Ion Mobility	Purity	Is Unique	Protein	Protein ID	Entry Name	organism	Gene	Protein Description	Mapped Genes	Mapped Proteins
BB-SP3_1	SAAQAEAR		IPDDAPEK.SAAQAEAR.QIINDFAA	K	Q	8	2	2.7507	802.396	802.395	402.205	402.205	802.393	402.204	0.0019	0.9805	0.4198	0.00196336	12.328	0	1	2	0	59	66	0			0.7419	0	TRUE	tr|Q31RE4|Q31RE4_SYNE7	Q31RE4	Q31RE4	SYNE7	psb27	Photosystem II lipoprotein Psb27
BB-SP3_1	VETASGNR		IKIFDFGK.VETASGNR.VRQVITIQ	K	V	8	2	2.7507	832.409	832.409	417.212	417.212	832.404	417.209	0.0045	0.9543	0.3949	0.0247742	12.924	0	0.9999	2	0	85	92	0			0.7494	0	TRUE	sp|Q31PX4|Y865_SYNE7	Q31PX4	Y865	SYNE7	Synpcc7942_0865	UPF0234 protein Synpcc7942_0865
BB-SP3_1	VETASGNR		IKIFDFGK.VETASGNR.VRQVITIQ	K	V	8	2	3.9226	832.404	832.404	417.209	417.209	832.404	417.209	-0.0003	0.9794	0.3909	0.00783881	13.923	0	1	2	0	85	92	0			0.7505	0	TRUE	sp|Q31PX4|Y865_SYNE7	Q31PX4	Y865	SYNE7	Synpcc7942_0865	UPF0234 protein Synpcc7942_0865
BB-SP3_1	AIADQKK		QIKDPKIK.AIADQKK.ASGKIIKA	K	A	7	2	6.2665	772.446	772.445	387.23	387.23	772.444	387.229	0.001	0.9536	0.319	0.253659	9.883	0	0.9976	2	1	172	178	0			0.7399	0	TRUE	sp|P38043|NRTA_SYNE7	P38043	NRTA	SYNE7	nrtA	Nitrate/nitrite binding protein NrtA
BB-SP3_1	SPVAHQNR		YPDYFIGR.SPVAHQNR.DIINQVMT	R	D	8	2	6.2665	907.463	907.462	454.739	454.738	907.462	454.738	-0.0004	0.7688	0.1663	0.850648	8.781	0	0.9611	2	0	176	183	0			0.7712	0	TRUE	tr|Q8GAA2|Q8GAA2_SYNE7	Q8GAA2	Q8GAA2	SYNE7	dpdX	D-alanyl-D-alanine dipeptidase
BB-SP3_1	DDRRPAAR		RVSKARPK.DDRRPAAR.SGGYADN	K	S	8	3	7.4384	955.498	955.497	319.507	319.506	955.495	319.505	0.0018	0.705	0.0522	0.0477529	11.784	0	0.9976	2	2	81	88	0			0.6752	0	TRUE	tr|Q31LP0|Q31LP0_SYNE7	Q31LP0	Q31LP0	SYNE7	Synpcc7942_1999	RNA-binding region RNP-1
BB-SP3_1	SPVAHQNR		YPDYFIGR.SPVAHQNR.DIINQVMT	R	D	8	2	7.4384	907.466	907.465	454.74	454.74	907.462	454.738	0.0028	0.9301	0.1623	0.010556	12.406	0	0.9974	2	0	176	183	0			0.7681	0	TRUE	tr|Q8GAA2|Q8GAA2_SYNE7	Q8GAA2	Q8GAA2	SYNE7	dpdX	D-alanyl-D-alanine dipeptidase
BB-SP3_1	AGACSTCAGK	AGACSTCAGK	IDIPYSCR.AGACSTCAGK.VVSGTVDQ	R	V	10	2	8.6104	981.403	981.402	491.709	491.708	981.401	491.708	0.0013	0.9704	0.2062	0.000161343	16.669	0	1	2	0	44	53	0	4C(57.0214), 7C(57.0214)		0.7774	0	TRUE	sp|P0A3D2|FER1_SYNE7	P0A3D2	FER1	SYNE7	petF	Ferredoxin-1
BB-SP3_1	GLSSNRR		NAIPIYRR.GLSSNRR.GIEIGMAH	R	G	7	2	8.6104	788.426	788.425	395.22	395.22	788.425	395.22	-0.0003	0.7949	0.5428	1.55507	5.733	0	0.7031	2	1	40	46	0			0.748	0	TRUE	sp|P95822|PSAL_SYNE7	P95822	PSAL	SYNE7	psaL	Photosystem I reaction center subunit XI
BB-SP3_1	HIQAGAK		VTAEGASK.HIQAGAK.KVIITAPG	K	K	7	2	9.7823	723.405	723.404	362.71	362.709	723.403	362.709	0.0012	0.8624	0.2862	7.76247e-05	17.94	0	1	2	0	111	117	0			0.7427	0	TRUE	tr|Q9R6W2|Q9R6W2_SYNE7	Q9R6W2	Q9R6W2	SYNE7	gap2	Glyceraldehyde-3-phosphate dehydrogenase
BB-SP3_1	DDRRPAAR		RVSKARPK.DDRRPAAR.SGGYADN	K	S	8	3	13.298	955.498	955.497	319.507	319.506	955.495	319.505	0.0021	0.7634	0.0323	0.110281	9.33	0	0.9923	2	2	81	88	0			0.6739	0	TRUE	tr|Q31LP0|Q31LP0_SYNE7	Q31LP0	Q31LP0	SYNE7	Synpcc7942_1999	RNA-binding region RNP-1
BB-SP3_1	AGACSTCAGK	AGACSTCAGK	IDIPYSCR.AGACSTCAGK.VVSGTVDQ	R	V	10	2	13.298	984.403	984.403	493.209	493.209	981.401	491.708	3.0019	0.7694	0.1902	0.000575771	14.459	0	0.9998	2	0	44	53	0	4C(57.0214), 7C(57.0214)		0.7784	0	TRUE	sp|P0A3D2|FER1_SYNE7	P0A3D2	FER1	SYNE7	petF	Ferredoxin-1
BB-SP3_1	DDRRPAAR		RVSKARPK.DDRRPAAR.SGGYADN	K	S	8	2	15.6419	955.497	955.497	478.756	478.756	955.495	478.755	0.0019	0.8973	0.0243	1.14288	7.268	0	0.6823	2	2	81	88	0			0.7692	0	TRUE	tr|Q31LP0|Q31LP0_SYNE7	Q31LP0	Q31LP0	SYNE7	Synpcc7942_1999	RNA-binding region RNP-1
BB-SP3_1	IQEGGKER		DTVKVGVR.IQEGGKER.VQPYEGVV	R	V	8	2	22.675	915.477	915.476	458.746	458.745	915.477	458.746	-0.0011	0.9626	0.162	0.0153727	12.753	0	0.9999	2	1	34	41	0			0.8228	0	TRUE	sp|Q31K48|RL19_SYNE7	Q31K48	RL19	SYNE7	rplS	Large ribosomal subunit protein bL19
BB-SP3_1	ASQTTMK		QVNEVIQK.ASQTTMK.GIIKYSDI	K	G	7	2	23.8465	765.368	765.367	383.691	383.691	765.369	383.692	-0.0021	0.9745	0.6375	0.00620869	10.328	0	0.9999	2	0	267	273	0			0.7203	0	TRUE	tr|Q9R6W2|Q9R6W2_SYNE7	Q9R6W2	Q9R6W2	SYNE7	gap2	Glyceraldehyde-3-phosphate dehydrogenase
BB-SP3_1	SPAPEKR		IIIDDIKR.SPAPEKR.LVIIGTVT	R	L	7	2	25.0184	783.424	783.423	392.719	392.719	783.424	392.719	-0.0004	0.953	0.3123	0.00195097	12.339	0	1	2	1	133	139	0			0.7333	0	TRUE	tr|Q935X4|Q935X4_SYNE7	Q935X4	Q935X4	SYNE7	SEA0022	Protochlorophyllide reductase
BB-SP3_1	IQEGGKER		DTVKVGVR.IQEGGKER.VQPYEGVV	R	V	8	3	25.0184	915.479	915.478	306.167	306.166	915.477	306.166	0.0003	0.8922	0.154	0.0185353	8.428	0	0.9953	2	1	34	41	0			0.678	0	TRUE	sp|Q31K48|RL19_SYNE7	Q31K48	RL19	SYNE7	rplS	Large ribosomal subunit protein bL19
BB-SP3_1	DREVASR		IKTQIQSR.DREVASR.EAQIREIE	R	E	7	2	25.0184	831.421	831.42	416.718	416.717	831.42	416.717	0.0001	0.9082	0.3976	0.0143963	13.867	8.438	0.9976	2	1	187	193	0			0.7436	0	TRUE	tr|Q31S09|Q31S09_SYNE7	Q31S09	Q31S09	SYNE7	Synpcc7942_0128	DUF3084 domain-containing protein
BB-SP3_1	IQEGGKER		DTVKVGVR.IQEGGKER.VQPYEGVV	R	V	8	3	26.1904	915.482	915.48	306.168	306.167	915.477	306.166	0.0026	0.84	0.15	0.0658415	10.226	0	0.9991	2	1	34	41	0			0.6745	0	TRUE	sp|Q31K48|RL19_SYNE7	Q31K48	RL19	SYNE7	rplS	Large ribosomal subunit protein bL19
BB-SP3_1	DREVASR		IKTQIQSR.DREVASR.EAQIREIE	R	E	7	2	26.1904	831.423	831.423	416.719	416.719	831.42	416.717	0.0029	0.9005	0.3936	0.0287409	15.666	9.614	0.9932	2	1	187	193	0			0.7448	0	TRUE	tr|Q31S09|Q31S09_SYNE7	Q31S09	Q31S09	SYNE7	Synpcc7942_0128	DUF3084 domain-containing protein
BB-SP3_1	IQEGGKER		DTVKVGVR.IQEGGKER.VQPYEGVV	R	V	8	2	27.3623	915.478	915.478	458.746	458.746	915.477	458.746	0.0002	0.9673	0.146	0.00346338	16.342	0	1	2	1	34	41	0			0.8235	0	TRUE	sp|Q31K48|RL19_SYNE7	Q31K48	RL19	SYNE7	rplS	Large ribosomal subunit protein bL19
BB-SP3_1	SAAQAEAR		IPDDAPEK.SAAQAEAR.QIINDFAA	K	Q	8	2	27.3623	802.394	802.393	402.204	402.204	802.393	402.204	-0.0003	0.9635	0.3359	0.00190437	12.381	0	1	2	0	59	66	0			0.7364	0	TRUE	tr|Q31RE4|Q31RE4_SYNE7	Q31RE4	Q31RE4	SYNE7	psb27	Photosystem II lipoprotein Psb27
BB-SP3_1	SPAPEKR		IIIDDIKR.SPAPEKR.LVIIGTVT	R	L	7	2	27.3623	784.424	784.424	393.219	393.219	783.424	392.719	0.9996	0.8556	0.3043	0.0866463	8.749	0	0.9911	2	1	133	139	0			0.7329	0	TRUE	tr|Q935X4|Q935X4_SYNE7	Q935X4	Q935X4	SYNE7	SEA0022	Protochlorophyllide reductase
BB-SP3_1	REPVRDR		EEQTSMSR.REPVRDR.NGGNGSVR	R	N	7	3	28.5342	926.508	926.506	309.843	309.843	926.505	309.842	0.0016	0.7225	0.2138	0.0755092	14.988	9.568	0.9931	2	2	687	693	0			0.6521	0	TRUE	sp|P50022|DNAK3_SYNE7	P50022	DNAK3	SYNE7	dnaK3	Chaperone protein dnaK3
BB-SP3_1	TAVSQAK		PTIEIIRK.TAVSQAK.AGADIIAP	K	A	7	2	28.5342	703.386	703.385	352.7	352.7	703.386	352.7	-0.0011	0.8945	0.4628	0.214783	8.172	0	0.9923	2	0	153	159	0			0.6951	0	TRUE	sp|P43087|HEM2_SYNE7	P43087	HEM2	SYNE7	hemB	Delta-aminolevulinic acid dehydratase
BB-SP3_1	SPAPEKR		IIIDDIKR.SPAPEKR.LVIIGTVT	R	L	7	2	30.878	784.425	784.424	393.22	393.219	783.424	392.719	0.9999	0.9036	0.2923	1.41987	6.891	5.77	0.8992	2	1	133	139	0			0.7371	0	TRUE	tr|Q935X4|Q935X4_SYNE7	Q935X4	Q935X4	SYNE7	SEA0022	Protochlorophyllide reductase
BB-SP3_1	ASQTTMK		QVNEVIQK.ASQTTMK.GIIKYSDI	K	G	7	2	30.878	765.372	765.371	383.693	383.693	765.369	383.692	0.0016	0.9769	0.6135	0.0018376	12.443	0	1	2	0	267	273	0			0.7181	0	TRUE	tr|Q9R6W2|Q9R6W2_SYNE7	Q9R6W2	Q9R6W2	SYNE7	gap2	Glyceraldehyde-3-phosphate dehydrogenase
BB-SP3_1	ASQTTMK		QVNEVIQK.ASQTTMK.GIIKYSDI	K	G	7	2	32.05	765.369	765.369	383.692	383.692	765.369	383.692	-0.0005	0.9567	0.6095	0.0132739	13.008	0	1	2	0	267	273	0			0.7152	0	TRUE	tr|Q9R6W2|Q9R6W2_SYNE7	Q9R6W2	Q9R6W2	SYNE7	gap2	Glyceraldehyde-3-phosphate dehydrogenase
BB-SP3_1	AGACSTCAGK	AGACSTCAGK	IDIPYSCR.AGACSTCAGK.VVSGTVDQ	R	V	10	2	33.2221	981.402	981.401	491.708	491.708	981.401	491.708	0.0004	0.9493	0.1223	5.56545e-05	18.518	0	1	2	0	44	53	0	4C(57.0214), 7C(57.0214)		0.7771	0	TRUE	sp|P0A3D2|FER1_SYNE7	P0A3D2	FER1	SYNE7	petF	Ferredoxin-1
BB-SP3_1	HVVTANK		ITAIAHGK.HVVTANK.AVIARYGE	K	A	7	2	33.2221	767.426	767.426	384.72	384.72	767.429	384.722	-0.0034	0.9359	0.2142	9.12536e-05	20.659	0	1	2	0	109	115	0			0.7304	0	TRUE	tr|Q31LE9|Q31LE9_SYNE7	Q31LE9	Q31LE9	SYNE7	Synpcc7942_2090	Homoserine dehydrogenase
BB-SP3_1	RSPAPEK		NIIIDDIK.RSPAPEK.RIVIIGTV	K	R	7	2	34.3939	783.425	783.424	392.72	392.719	783.424	392.719	0.0004	0.9239	0.249	0.00606736	14.368	0	1	2	1	132	138	0			0.7627	0	TRUE	tr|Q935X4|Q935X4_SYNE7	Q935X4	Q935X4	SYNE7	SEA0022	Protochlorophyllide reductase
BB-SP3_1	HIQAGAK		VTAEGASK.HIQAGAK.KVIITAPG	K	K	7	2	34.3939	723.405	723.404	362.71	362.709	723.403	362.709	0.0017	0.7586	0.2023	0.000122744	17.144	0	1	2	0	111	117	0			0.7345	0	TRUE	tr|Q9R6W2|Q9R6W2_SYNE7	Q9R6W2	Q9R6W2	SYNE7	gap2	Glyceraldehyde-3-phosphate dehydrogenase
BB-SP3_1	AIADQKK		QIKDPKIK.AIADQKK.ASGKIIKA	K	A	7	2	36.7378	772.442	772.441	387.228	387.228	772.444	387.229	-0.0033	0.9142	0.2151	0.357273	8.288	0	0.99	2	1	172	178	0			0.7303	0	TRUE	sp|P38043|NRTA_SYNE7	P38043	NRTA	SYNE7	nrtA	Nitrate/nitrite binding protein NrtA
BB-SP3_1	TAVSQAK		PTIEIIRK.TAVSQAK.AGADIIAP	K	A	7	2	36.7378	703.39	703.389	352.702	352.702	703.386	352.7	0.0027	0.9414	0.4348	0.135363	9.974	0	0.9977	2	0	153	159	0			0.6954	0	TRUE	sp|P43087|HEM2_SYNE7	P43087	HEM2	SYNE7	hemB	Delta-aminolevulinic acid dehydratase
BB-SP3_1	AGACSTCAGK	AGACSTCAGK	IDIPYSCR.AGACSTCAGK.VVSGTVDQ	R	V	10	2	37.9097	984.401	984.401	493.208	493.208	981.401	491.708	3	0.8258	0.1063	0.000985145	13.526	0	0.9997	2	0	44	53	0	4C(57.0214), 7C(57.0214)		0.7747	0	TRUE	sp|P0A3D2|FER1_SYNE7	P0A3D2	FER1	SYNE7	petF	Ferredoxin-1
BB-SP3_1	KAEDGIK		EMSGYDVR.KAEDGIK.GQAIAVQI	R	G	7	2	39.0816	759.413	759.413	380.714	380.714	759.413	380.714	0	0.9732	0.472	0.00514932	15.653	0	1	2	1	31	37	0			0.7406	0	TRUE	sp|Q31S42|RPAA_SYNE7	Q31S42	RPAA	SYNE7	rpaA	DNA-binding dual master transcriptional regulator RpaA
BB-SP3_1	TNNGNDQVR		VIGNHDIR.TNNGNDQVR.YPGFNMTG	R	Y	9	2	40.2538	1016.47	1016.47	509.242	509.242	1016.46	509.239	0.0053	0.8749	0.2651	0.000217145	16.153	0	1	2	0	123	131	0			0.7966	0	TRUE	tr|Q31Q50|Q31Q50_SYNE7	Q31Q50	Q31Q50	SYNE7	Synpcc7942_0787	acid phosphatase
BB-SP3_1	AIADQKK		QIKDPKIK.AIADQKK.ASGKIIKA	K	A	7	2	41.4257	772.444	772.443	387.229	387.229	772.444	387.229	-0.0007	0.9377	0.1991	0.808165	9.87	7.092	0.9778	2	1	172	178	0			0.732	0	TRUE	sp|P38043|NRTA_SYNE7	P38043	NRTA	SYNE7	nrtA	Nitrate/nitrite binding protein NrtA
BB-SP3_1	VKPETHAR		KIEQIYTK.VKPETHAR.QIITDIGV	K	Q	8	3	44.9417	936.517	936.515	313.18	313.179	936.514	313.179	0.0009	0.962	-0.1088	0.00368978	11.232	0	1	2	1	138	145	0			0.6587	0	TRUE	tr|Q31M83|Q31M83_SYNE7	Q31M83	Q31M83	SYNE7	Synpcc7942_1806	thioredoxin-dependent peroxiredoxin
BB-SP3_1	VKPETHAR		KIEQIYTK.VKPETHAR.QIITDIGV	K	Q	8	2	44.9417	936.513	936.512	469.264	469.263	936.514	469.264	-0.0018	0.9771	-0.1088	0.0157943	9.706	0	1	2	1	138	145	0			0.8003	0	TRUE	tr|Q31M83|Q31M83_SYNE7	Q31M83	Q31M83	SYNE7	Synpcc7942_1806	thioredoxin-dependent peroxiredoxin
BB-SP3_1	VKPETHAR		KIEQIYTK.VKPETHAR.QIITDIGV	K	Q	8	2	46.1138	936.513	936.513	469.264	469.264	936.514	469.264	-0.0013	0.9284	-0.1128	0.0115279	11.253	0	0.9999	2	1	138	145	0			0.8005	0	TRUE	tr|Q31M83|Q31M83_SYNE7	Q31M83	Q31M83	SYNE7	Synpcc7942_1806	thioredoxin-dependent peroxiredoxin
BB-SP3_1	VKPETHAR		KIEQIYTK.VKPETHAR.QIITDIGV	K	Q	8	3	48.4576	936.516	936.515	313.179	313.179	936.514	313.179	0.0006	0.9431	-0.1208	0.106353	10.393	0	0.9998	2	1	138	145	0			0.6571	0	TRUE	tr|Q31M83|Q31M83_SYNE7	Q31M83	Q31M83	SYNE7	Synpcc7942_1806	thioredoxin-dependent peroxiredoxin
BB-SP3_1	VKPETHAR		KIEQIYTK.VKPETHAR.QIITDIGV	K	Q	8	2	49.63	936.514	936.514	469.264	469.264	936.514	469.264	-0.0004	0.9674	-0.1247	0.0847227	8.788	0	0.9998	2	1	138	145	0			0.8009	0	TRUE	tr|Q31M83|Q31M83_SYNE7	Q31M83	Q31M83	SYNE7	Synpcc7942_1806	thioredoxin-dependent peroxiredoxin
BB-SP3_1	ELQDASKDQK		EAIIQRVR.ELQDASKDQK.ARACGYVT	R	A	10	2	50.8021	1160.56	1160.56	581.289	581.289	1160.57	581.291	-0.0029	0.7462	0.2216	0.00210499	12.207	0	0.9998	2	1	22	31	0			0.9132	0	TRUE	tr|Q31KY4|Q31KY4_SYNE7	Q31KY4	Q31KY4	SYNE7	Synpcc7942_2255	SpoVT-AbrB domain-containing protein
BB-SP3_1	LVAEGNKR		AQIDAISR.LVAEGNKR.IDTVNRIT	R	I	8	2	50.8021	885.499	885.499	443.757	443.757	885.503	443.759	-0.0045	0.975	0.4172	0.00838494	14.806	2.668	1	2	1	31	38	0			0.8456	0	TRUE	sp|P06539|PHCB_SYNE7	P06539	PHCB	SYNE7	cpcB1	C-phycocyanin beta subunit
BB-SP3_1	AANRLEGGK		IQAGIRAR.AANRLEGGK.IIKVEAHP	R	I	9	2	50.8021	914.51	914.51	458.262	458.262	914.493	458.254	0.0164	0.5257	0.2955	0.0730718	10.045	0	0.8619	2	1	286	294	0			0.799	0	TRUE	tr|Q31RA2|Q31RA2_SYNE7	Q31RA2	Q31RA2	SYNE7	Synpcc7942_0385	Geranylgeranyl reductase
BB-SP3_1	RTLEGTNR		MTK.RTLEGTNR.KRKRTSGF	K	K	8	2	50.8021	945.5	945.499	473.757	473.757	945.499	473.757	0	0.7828	0.4826	0.0845765	11.791	0	0.9973	2	1	4	11	0			0.8119	0	TRUE	sp|Q31MS5|RL34_SYNE7	Q31MS5	RL34	SYNE7	rpmH	Large ribosomal subunit protein bL34
BB-SP3_1	RAIAEAR		APAEAACK.RAIAEAR.GAAARIVE	K	G	7	2	50.8021	785.45	785.449	393.732	393.732	785.451	393.733	-0.0013	0.9324	0.5084	0.16293	11.652	7.782	0.9886	2	1	306	312	0			0.7614	0	TRUE	tr|Q54704|Q54704_SYNE7	Q54704	Q54704	SYNE7	SEA0027	Band 7 protein
BB-SP3_1	MDPEYRK	M[147]DPEYRK	TDADMAMK.MDPEYRK.ISERFYQD	K	I	7	2	50.8021	953.428	953.427	477.721	477.721	953.428	477.721	-0.0004	0.9486	1.0041	0.00414954	13.028	0	1	2	1	380	386	0	1M(15.9949)		0.8	0	TRUE	sp|Q31MN3|KATG_SYNE7	Q31MN3	KATG	SYNE7	katG	Catalase-peroxidase
BB-SP3_1	AGVKDYK		TQSAAGYK.AGVKDYK.LTYYTPDY	K	L	7	2	51.9739	779.419	779.418	390.717	390.716	779.418	390.716	0.0006	0.9299	0.7572	0.0189889	15.386	8.073	0.9999	2	1	12	18	0			0.7601	0	TRUE	sp|Q31NB3|RBL_SYNE7	Q31NB3	RBL	SYNE7	cbbL	Ribulose bisphosphate carboxylase large chain
BB-SP3_1	TQAMASTK		EHAFYCTR.TQAMASTK.TSPSSPEE	R	T	8	2	51.9739	836.409	836.408	419.212	419.211	836.406	419.21	0.0019	0.7901	0.5045	0.0147996	8.819	0	0.9277	2	0	335	342	0			0.7585	0	TRUE	sp|Q31RJ2|SAT_SYNE7	Q31RJ2	SAT	SYNE7	sat	Sulfate adenylyltransferase
BB-SP3_1	ANRDQVVR		RQVPINSR.ANRDQVVR.TGASRTQI	R	T	8	2	51.9739	956.516	956.516	479.265	479.265	956.515	479.265	0.0008	0.8281	0.5061	0.0360371	17.273	10.175	0.9996	2	1	56	63	0			0.8067	0	TRUE	tr|Q31QH5|Q31QH5_SYNE7	Q31QH5	Q31QH5	SYNE7	Synpcc7942_0662	FecR protein domain-containing protein
BB-SP3_1	LAEDASK		ISAQVIRK.LAEDASK.YIGETVTQ	K	Y	7	2	51.9739	732.366	732.365	367.19	367.19	732.365	367.19	0.0001	0.9953	0.5359	0.00672977	10.188	0	1	2	0	122	128	0			0.719	0	TRUE	sp|P50021|DNAK2_SYNE7	P50021	DNAK2	SYNE7	dnaK2	Chaperone protein dnaK2
BB-SP3_1	ANHGLSGDSR		VEAIKYIK.ANHGLSGDSR.DEANSYID	K	D	10	2	51.9739	1013.45	1013.45	507.735	507.734	1012.47	507.242	0.9854	0.8077	0.3196	0.00220039	12.13	0	0.9997	2	0	139	148	0			0.8211	0	TRUE	sp|P13530|PHCA_SYNE7	P13530	PHCA	SYNE7	cpcA1	C-phycocyanin alpha subunit
BB-SP3_1	DDTPGCTK	DDTPGCTK	IVIYFYPK.DDTPGCTK.EACSFRDS	K	E	8	2	51.9739	892.36	892.359	447.187	447.187	892.36	447.187	-0.0007	0.7666	0.451	0.00102683	13.454	0	1	2	0	40	47	0	6C(57.0214)		0.7689	0	FALSE	tr|Q31L59|Q31L59_SYNE7	Q31L59	Q31L59	SYNE7	Synpcc7942_2180	thioredoxin-dependent peroxiredoxin	Synpcc7942_1806	tr|Q31M83|Q31M83_SYNE7
BB-SP3_1	ESREQLEK		QSIDRQPR.ESREQLEK.VIHIVEHA	R	V	8	2	51.9739	1017.51	1017.51	509.763	509.763	1017.51	509.762	0.0025	0.9131	0.4533	0.108705	13.355	0	0.9999	2	1	101	108	0			0.815	0	TRUE	tr|Q31PX5|Q31PX5_SYNE7	Q31PX5	Q31PX5	SYNE7	Synpcc7942_0864	DNA recombination-mediator protein A
BB-SP3_1	AADYGAK		ITNEITRR.AADYGAK.TVIAITVP	R	T	7	2	51.9739	694.33	694.329	348.172	348.172	694.328	348.172	0.0003	0.9605	0.7079	0.0169044	8.588	0	0.9988	2	0	320	326	0			0.6888	0	TRUE	sp|Q31LT0|SYP_SYNE7	Q31LT0	SYP	SYNE7	proS	Proline--tRNA ligase
BB-SP3_1	LSAEGTGSGRR		GPEVEQYR.LSAEGTGSGRR.	R	-	11	2	51.9739	1089.56	1089.56	545.785	545.785	1089.55	545.784	0.0024	0.8801	0.4118	0.031897	14.485	0	1	2	1	103	113	0			0.88	0	TRUE	sp|Q31RK2|CCMK4_SYNE7	Q31RK2	CCMK4	SYNE7	ccmK4	Carboxysome shell protein CcmK4
BB-SP3_1	ANRDQVVR		RQVPINSR.ANRDQVVR.TGASRTQI	R	T	8	3	51.9739	956.518	956.516	319.846	319.846	956.515	319.846	0.0011	0.8694	0.5061	0.0677251	13.177	0	0.9998	2	1	56	63	0			0.667	0	TRUE	tr|Q31QH5|Q31QH5_SYNE7	Q31QH5	Q31QH5	SYNE7	Synpcc7942_0662	FecR protein domain-containing protein
BB-SP3_1	SYPPGQHGQAR		ITRKAARR.SYPPGQHGQAR.RKRSEYAI	R	R	11	2	51.9739	1196.57	1196.57	599.292	599.292	1196.57	599.292	0.0011	0.9701	0.4302	0.0716556	6.079	0	0.9979	2	0	29	39	0			0.8867	0	TRUE	sp|Q31N52|RS4_SYNE7	Q31N52	RS4	SYNE7	rpsD	Small ribosomal subunit protein uS4
BB-SP3_1	VVATGGTQK		EFIQIGFR.VVATGGTQK.VIAEQRIS	R	V	9	2	51.9739	859.475	859.475	430.745	430.745	859.476	430.745	-0.0016	0.9317	0.3844	0.00676862	10.178	0	0.9998	2	0	994	1002	0			0.7487	0	TRUE	tr|Q31QC6|Q31QC6_SYNE7	Q31QC6	Q31QC6	SYNE7	carB	Carbamoyl phosphate synthase large chain
BB-SP3_1	EANPPTR		VRIVAVAR.EANPPTR.HVGPRTKI	R	H	7	2	53.1458	783.388	783.388	392.702	392.701	783.388	392.701	0.0001	0.9289	0.6519	0.0989122	8.519	0	0.9942	2	0	252	258	0			0.7353	0	TRUE	tr|Q31LL7|Q31LL7_SYNE7	Q31LL7	Q31LL7	SYNE7	nusA	Transcription termination/antitermination protein NusA
BB-SP3_1	STEEVDR		FAEEGRVK.STEEVDR.IITTV	K	I	7	2	53.1458	834.373	834.372	418.194	418.193	834.372	418.193	0	0.9931	0.756	0.00661454	10.218	0	0.9998	2	0	850	856	0			0.7484	0	TRUE	tr|Q31PT6|Q31PT6_SYNE7	Q31PT6	Q31PT6	SYNE7	Synpcc7942_0903	Aconitate hydratase B
BB-SP3_1	FCPHCNK	FCPHCNK	TERIEIKK.FCPHCNK.HTAHKEIK	K	H	7	2	53.1458	961.389	961.389	481.702	481.702	961.39	481.702	-0.0008	0.8532	0.6612	0.0115811	9.245	0	0.9846	2	0	50	56	0	2C(57.0214), 5C(57.0214)		0.7999	0	TRUE	sp|Q31P67|RL33_SYNE7	Q31P67	RL33	SYNE7	rpmG	Large ribosomal subunit protein bL33
BB-SP3_1	SIGMTGK	SIGM[147]TGK	HIIIVDIR.SIGMTGK.VADIIVSD	R	V	7	2	53.1458	708.349	708.348	355.182	355.182	708.348	355.181	0.0007	0.9864	0.8171	0.108393	8.36	0	0.995	2	0	325	331	0	4M(15.9949)		0.7006	0	TRUE	sp|Q31RK5|GLYA_SYNE7	Q31RK5	GLYA	SYNE7	glyA	Serine hydroxymethyltransferase
BB-SP3_1	ELQDASK		EAIIQRVR.ELQDASK.DQKARACG	R	D	7	2	54.3178	789.39	789.389	395.702	395.702	789.387	395.701	0.002	0.9643	0.5913	0.340604	8.371	0	0.9798	2	0	22	28	0			0.7374	0	TRUE	tr|Q31KY4|Q31KY4_SYNE7	Q31KY4	Q31KY4	SYNE7	Synpcc7942_2255	SpoVT-AbrB domain-containing protein
BB-SP3_1	SSALASK		EMNPRVSR.SSALASK.ATGFPIAK	R	A	7	2	54.3178	662.36	662.359	332.187	332.187	662.36	332.187	-0.0009	0.9867	0.6776	0.0158489	13.7	0	0.9999	2	0	308	314	0			0.6737	0	TRUE	tr|Q31QC6|Q31QC6_SYNE7	Q31QC6	Q31QC6	SYNE7	carB	Carbamoyl phosphate synthase large chain
BB-SP3_1	TAVQETR		ADVEGVIR.TAVQETR.RAIEADRV	R	R	7	2	54.3178	803.413	803.412	402.714	402.713	803.414	402.714	-0.0018	0.9861	0.6205	0.106721	10.387	0	0.9989	2	0	396	402	0			0.7474	0	TRUE	tr|Q31PY1|Q31PY1_SYNE7	Q31PY1	Q31PY1	SYNE7	Synpcc7942_0858	Methyl-accepting chemotaxis sensory transducer with phytochrome sensor
BB-SP3_1	LTESESTK		WTGVPVNK.LTESESTK.LINMEETI	K	L	8	2	54.3178	893.435	893.434	447.725	447.724	893.434	447.724	0.0001	0.9763	0.5174	0.106353	10.393	0	0.9999	2	0	493	500	0			0.7704	0	TRUE	tr|Q31RM7|Q31RM7_SYNE7	Q31RM7	Q31RM7	SYNE7	Synpcc7942_0260	ATPase
BB-SP3_1	GPSMVMR	GPSM[147]VM[147]R	INIFGSIR.GPSMVMR.LIPIRIIS	R	L	7	2	54.3178	808.357	808.357	405.186	405.186	808.357	405.186	-0.0003	0.9426	0.4069	0.0196789	8.324	0	0.9972	2	0	136	142	0	4M(15.9949), 6M(15.9949)		0.7363	0	TRUE	tr|Q31KP0|Q31KP0_SYNE7	Q31KP0	Q31KP0	SYNE7	Synpcc7942_2349	Twitching motility protein
BB-SP3_1	NGEISTK		SDIESKVK.NGEISTK.EFIRRIGK	K	E	7	2	55.4897	747.378	747.377	374.696	374.696	747.376	374.695	0.0003	0.9822	0.7411	0.0353997	10.304	0	0.9999	2	0	317	323	0			0.715	0	TRUE	tr|Q31RF9|Q31RF9_SYNE7	Q31RF9	Q31RF9	SYNE7	Synpcc7942_0328	Phycobiliprotein ApcE
BB-SP3_1	KELEEAGAK		KDDAEAAK.KELEEAGAK.VSVK	K	V	9	2	56.6617	973.509	973.509	487.762	487.762	973.508	487.761	0.0004	0.9208	0.5203	0.00687068	16.152	0	1	2	1	116	124	0			0.7941	0	TRUE	sp|Q31QK6|RL7_SYNE7	Q31QK6	RL7	SYNE7	rplL	Large ribosomal subunit protein bL12
BB-SP3_1	TEQALHR		DEVRESGK.TEQALHR.QIIAAFPS	K	Q	7	2	56.6617	853.442	853.442	427.728	427.728	853.441	427.728	0.0011	0.9291	0.5895	0.0012438	13.121	0	1	2	0	162	168	0			0.7608	0	TRUE	tr|Q31S60|Q31S60_SYNE7	Q31S60	Q31S60	SYNE7	Synpcc7942_0077	Transcriptional regulator, XRE family
BB-SP3_1	GPGGVGR		FTIPIVFR.GPGGVGR.QIGAEHSQ	R	Q	7	2	57.8335	598.322	598.32	300.168	300.168	598.319	300.167	0.0017	0.9235	0.8329	0.139637	7.92	0	0.9709	2	0	116	122	0			0.6595	0	TRUE	tr|Q31RZ4|Q31RZ4_SYNE7	Q31RZ4	Q31RZ4	SYNE7	Synpcc7942_0143	Pyruvate dehydrogenase E1 component subunit beta
BB-SP3_1	KELEEAGAK		KDDAEAAK.KELEEAGAK.VSVK	K	V	9	2	57.8335	973.509	973.508	487.762	487.762	973.508	487.761	0.0003	0.9007	0.5163	0.0193754	17.351	9.083	1	2	1	116	124	0			0.798	0	TRUE	sp|Q31QK6|RL7_SYNE7	Q31QK6	RL7	SYNE7	rplL	Large ribosomal subunit protein bL12
BB-SP3_1	ASKPEIK		YTFEVDPR.ASKPEIK.AAIEAIFQ	R	A	7	2	57.8335	771.448	771.447	386.731	386.731	771.449	386.732	-0.0021	0.7806	0.4838	0.0186853	8.414	0	0.9945	2	1	39	45	0			0.7655	0	TRUE	sp|Q31L09|RL23_SYNE7	Q31L09	RL23	SYNE7	rplW	Large ribosomal subunit protein uL23
BB-SP3_1	ELQDASK		EAIIQRVR.ELQDASK.DQKARACG	R	D	7	2	78.4398	789.386	789.385	395.7	395.7	789.387	395.701	-0.0014	0.9846	0.5091	0.078614	9.918	5.064	0.9956	2	0	22	28	0			0.7299	0	TRUE	tr|Q31KY4|Q31KY4_SYNE7	Q31KY4	Q31KY4	SYNE7	Synpcc7942_2255	SpoVT-AbrB domain-containing protein
BB-SP3_1	TAVQETR		ADVEGVIR.TAVQETR.RAIEADRV	R	R	7	2	78.4398	803.414	803.413	402.714	402.714	803.414	402.714	-0.0004	0.9878	0.5383	0.0457088	11.86	0	0.9997	2	0	396	402	0			0.7389	0	TRUE	tr|Q31PY1|Q31PY1_SYNE7	Q31PY1	Q31PY1	SYNE7	Synpcc7942_0858	Methyl-accepting chemotaxis sensory transducer with phytochrome sensor
BB-SP3_1	NGEISTK		SDIESKVK.NGEISTK.EFIRRIGK	K	E	7	2	80.1819	747.377	747.376	374.696	374.695	747.376	374.695	0	0.9534	0.657	0.0602907	10.379	0	0.9998	2	0	317	323	0			0.7107	0	TRUE	tr|Q31RF9|Q31RF9_SYNE7	Q31RF9	Q31RF9	SYNE7	Synpcc7942_0328	Phycobiliprotein ApcE
BB-SP3_1	AIAGDASK		QPIEAVIK.AIAGDASK.AGIFNNAA	K	A	8	2	87.9298	731.384	731.383	366.699	366.699	731.381	366.698	0.002	0.9789	0.4098	1.30392	8.039	0	0.9934	2	0	59	66	0			0.7019	0	TRUE	sp|P18655|SODF_SYNE7	P18655	SODF	SYNE7	sodB	Superoxide dismutase [Fe]
BB-SP3_1	AIAGDASK		QPIEAVIK.AIAGDASK.AGIFNNAA	K	A	8	2	89.1022	731.383	731.382	366.699	366.698	731.381	366.698	0.0003	0.9416	0.4058	0.0267609	11.79	8.085	0.9999	2	0	59	66	0			0.7029	0	TRUE	sp|P18655|SODF_SYNE7	P18655	SODF	SYNE7	sodB	Superoxide dismutase [Fe]
BB-SP3_1	AIAGDASK		QPIEAVIK.AIAGDASK.AGIFNNAA	K	A	8	2	90.2741	731.381	731.38	366.698	366.697	731.381	366.698	-0.0015	0.9838	0.4018	0.0270552	11.771	7.967	0.9999	2	0	59	66	0			0.7066	0	TRUE	sp|P18655|SODF_SYNE7	P18655	SODF	SYNE7	sodB	Superoxide dismutase [Fe]
BB-SP3_1	LTESESTK		WTGVPVNK.LTESESTK.LINMEETI	K	L	8	2	91.446	893.43	893.43	447.723	447.722	893.434	447.724	-0.0043	0.9765	0.3909	0.00190546	12.38	0	1	2	0	493	500	0			0.7722	0	TRUE	tr|Q31RM7|Q31RM7_SYNE7	Q31RM7	Q31RM7	SYNE7	Synpcc7942_0260	ATPase
BB-SP3_1	KELEEAGAK		KDDAEAAK.KELEEAGAK.VSVK	K	V	9	2	92.618	973.509	973.508	487.762	487.761	973.508	487.761	0	0.9334	0.3977	0.0018281	17.452	0	1	2	1	116	124	0			0.7933	0	TRUE	sp|Q31QK6|RL7_SYNE7	Q31QK6	RL7	SYNE7	rplL	Large ribosomal subunit protein bL12
BB-SP3_1	ASKPEIK		YTFEVDPR.ASKPEIK.AAIEAIFQ	R	A	7	2	92.618	771.449	771.448	386.732	386.731	771.449	386.732	-0.001	0.8417	0.3653	0.0119056	14.197	7.202	0.9994	2	1	39	45	0			0.7653	0	TRUE	sp|Q31L09|RL23_SYNE7	Q31L09	RL23	SYNE7	rplW	Large ribosomal subunit protein uL23
BB-SP3_1	LTESESTK		WTGVPVNK.LTESESTK.LINMEETI	K	L	8	2	93.79	893.436	893.435	447.725	447.725	893.434	447.724	0.0011	0.9519	0.3829	0.00179061	12.488	0	1	2	0	493	500	0			0.7725	0	TRUE	tr|Q31RM7|Q31RM7_SYNE7	Q31RM7	Q31RM7	SYNE7	Synpcc7942_0260	ATPase
BB-SP3_1	GPGGVGR		FTIPIVFR.GPGGVGR.QIGAEHSQ	R	Q	7	2	93.79	598.321	598.32	300.168	300.167	598.319	300.167	0.0015	0.9729	0.7103	0.00753356	9.992	4.417	0.9999	2	0	116	122	0			0.6489	0	TRUE	tr|Q31RZ4|Q31RZ4_SYNE7	Q31RZ4	Q31RZ4	SYNE7	Synpcc7942_0143	Pyruvate dehydrogenase E1 component subunit beta
BB-SP3_1	ASKPEIK		YTFEVDPR.ASKPEIK.AAIEAIFQ	R	A	7	2	93.79	771.45	771.449	386.732	386.732	771.449	386.732	0.0001	0.8125	0.3613	0.130017	10.044	0	0.9958	2	1	39	45	0			0.7661	0	TRUE	sp|Q31L09|RL23_SYNE7	Q31L09	RL23	SYNE7	rplW	Large ribosomal subunit protein uL23
BB-SP3_1	ASKPEIK		YTFEVDPR.ASKPEIK.AAIEAIFQ	R	A	7	2	94.9641	771.451	771.45	386.733	386.733	771.449	386.732	0.0014	0.9277	0.3573	0.0724436	11.06	0	0.9997	2	1	39	45	0			0.7639	0	TRUE	sp|Q31L09|RL23_SYNE7	Q31L09	RL23	SYNE7	rplW	Large ribosomal subunit protein uL23
BB-SP3_1	AIAGDASK		QPIEAVIK.AIAGDASK.AGIFNNAA	K	A	8	2	96.1361	731.383	731.382	366.699	366.698	731.381	366.698	0.0004	0.9905	0.3818	0.0138118	11.939	8.244	0.9996	2	0	59	66	0			0.7043	0	TRUE	sp|P18655|SODF_SYNE7	P18655	SODF	SYNE7	sodB	Superoxide dismutase [Fe]
BB-SP3_1	ASKPEIK		YTFEVDPR.ASKPEIK.AAIEAIFQ	R	A	7	2	96.1361	771.449	771.448	386.732	386.731	771.449	386.732	-0.0009	0.9021	0.3533	0.0602907	11.379	0	0.9997	2	1	39	45	0			0.7646	0	TRUE	sp|Q31L09|RL23_SYNE7	Q31L09	RL23	SYNE7	rplW	Large ribosomal subunit protein uL23
BB-SP3_1	NGEISTK		SDIESKVK.NGEISTK.EFIRRIGK	K	E	7	2	96.1361	748.38	748.379	375.197	375.197	747.376	374.695	1.0024	0.9657	0.6026	0.034435	11.352	0	0.9996	2	0	317	323	0			0.7232	0	TRUE	tr|Q31RF9|Q31RF9_SYNE7	Q31RF9	Q31RF9	SYNE7	Synpcc7942_0328	Phycobiliprotein ApcE
BB-SP3_1	AIDQGMR	AIDQGM[147]R	AAEAAARR.AIDQGMR.QIEVMVSG	R	Q	7	2	96.1361	805.373	805.372	403.694	403.693	805.375	403.695	-0.0031	0.9206	0.5885	0.0372177	11.217	8.392	0.9942	2	0	75	81	0	6M(15.9949)		0.7301	0	TRUE	sp|Q31L29|RS11_SYNE7	Q31L29	RS11	SYNE7	rpsK	Small ribosomal subunit protein uS11
BB-SP3_1	LSAEGTGSGRR		GPEVEQYR.LSAEGTGSGRR.	R	-	11	2	97.3079	1089.55	1089.55	545.784	545.784	1089.55	545.784	0.0013	0.8647	0.2573	0.618372	7.335	0	0.9904	2	1	103	113	0			0.8716	0	TRUE	sp|Q31RK2|CCMK4_SYNE7	Q31RK2	CCMK4	SYNE7	ccmK4	Carboxysome shell protein CcmK4
BB-SP3_1	AIADQKK		QIKDPKIK.AIADQKK.ASGKIIKA	K	A	7	2	101.996	772.443	772.442	387.229	387.228	772.444	387.229	-0.0019	0.9481	-0.0073	0.0938102	12.611	7.884	0.9987	2	1	172	178	0			0.7362	0	TRUE	sp|P38043|NRTA_SYNE7	P38043	NRTA	SYNE7	nrtA	Nitrate/nitrite binding protein NrtA
BB-SP3_1	AIAGDASK		QPIEAVIK.AIAGDASK.AGIFNNAA	K	A	8	2	103.167	732.385	732.384	367.2	367.199	731.381	366.698	1.0023	0.9912	0.3579	0.150748	11.787	8.071	0.9994	2	0	59	66	0			0.7138	0	TRUE	sp|P18655|SODF_SYNE7	P18655	SODF	SYNE7	sodB	Superoxide dismutase [Fe]
BB-SP3_1	TAVQETR		ADVEGVIR.TAVQETR.RAIEADRV	R	R	7	2	103.167	803.414	803.413	402.714	402.714	803.414	402.714	-0.0002	0.993	0.454	0.0608135	10.364	9.451	0.9742	2	0	396	402	0			0.7393	0	TRUE	tr|Q31PY1|Q31PY1_SYNE7	Q31PY1	Q31PY1	SYNE7	Synpcc7942_0858	Methyl-accepting chemotaxis sensory transducer with phytochrome sensor
BB-SP3_1	NGEISTK		SDIESKVK.NGEISTK.EFIRRIGK	K	E	7	2	104.34	747.379	747.378	374.697	374.696	747.376	374.695	0.0014	0.8842	0.5746	0.0714908	10.083	0	0.9975	2	0	317	323	0			0.7188	0	TRUE	tr|Q31RF9|Q31RF9_SYNE7	Q31RF9	Q31RF9	SYNE7	Synpcc7942_0328	Phycobiliprotein ApcE
BB-SP3_1	HIQAGAK		VTAEGASK.HIQAGAK.KVIITAPG	K	K	7	2	105.511	723.405	723.404	362.71	362.709	723.403	362.709	0.0015	0.9497	-0.0401	0.000362035	15.265	0	1	2	0	111	117	0			0.7404	0	TRUE	tr|Q9R6W2|Q9R6W2_SYNE7	Q9R6W2	Q9R6W2	SYNE7	gap2	Glyceraldehyde-3-phosphate dehydrogenase
BB-SP3_1	AIAGDASK		QPIEAVIK.AIAGDASK.AGIFNNAA	K	A	8	2	107.855	731.383	731.382	366.699	366.698	731.381	366.698	0.0005	0.9919	0.3419	0.0268689	11.783	8.075	0.9998	2	0	59	66	0			0.7033	0	TRUE	sp|P18655|SODF_SYNE7	P18655	SODF	SYNE7	sodB	Superoxide dismutase [Fe]
BB-SP3_1	TAVQETR		ADVEGVIR.TAVQETR.RAIEADRV	R	R	7	2	112.543	804.417	804.416	403.216	403.215	803.414	402.714	1.0021	0.9307	0.422	0.0297509	11.606	0	0.9996	2	0	396	402	0			0.7564	0	TRUE	tr|Q31PY1|Q31PY1_SYNE7	Q31PY1	Q31PY1	SYNE7	Synpcc7942_0858	Methyl-accepting chemotaxis sensory transducer with phytochrome sensor
BB-SP3_1	KELEEAGAK		KDDAEAAK.KELEEAGAK.VSVK	K	V	9	2	117.232	973.507	973.507	487.761	487.761	973.508	487.761	-0.0014	0.8892	0.3138	0.00176807	19.51	0	1	2	1	116	124	0			0.7943	0	TRUE	sp|Q31QK6|RL7_SYNE7	Q31QK6	RL7	SYNE7	rplL	Large ribosomal subunit protein bL12
BB-SP3_1	LTESESTK		WTGVPVNK.LTESESTK.LINMEETI	K	L	8	2	118.403	893.434	893.433	447.724	447.724	893.434	447.724	-0.0011	0.9541	0.299	0.0337093	12.389	0	1	2	0	493	500	0			0.7746	0	TRUE	tr|Q31RM7|Q31RM7_SYNE7	Q31RM7	Q31RM7	SYNE7	Synpcc7942_0260	ATPase
BB-SP3_1	TQSAAGYK		MPK.TQSAAGYK.AGVKDYKI	K	A	8	2	118.403	824.402	824.402	413.208	413.208	824.403	413.209	-0.0012	0.965	0.4279	0.0024308	11.957	0	1	2	0	4	11	0			0.739	0	TRUE	sp|Q31NB3|RBL_SYNE7	Q31NB3	RBL	SYNE7	cbbL	Ribulose bisphosphate carboxylase large chain
BB-SP3_1	ASLQGNR		AEGTIVVR.ASLQGNR.TIITVTDD	R	T	7	2	119.579	744.39	744.389	373.202	373.202	744.388	373.201	0.0009	0.9761	0.5029	0.00717381	10.077	0	0.9998	2	0	530	536	0			0.7162	0	TRUE	tr|Q31PH5|Q31PH5_SYNE7	Q31PH5	Q31PH5	SYNE7	Synpcc7942_1014	histidine kinase
BB-SP3_1	TQSAAGYK		MPK.TQSAAGYK.AGVKDYKI	K	A	8	2	119.579	824.402	824.401	413.208	413.208	824.403	413.209	-0.0014	0.9443	0.4238	0.000637162	16.283	0	1	2	0	4	11	0			0.744	0	TRUE	sp|Q31NB3|RBL_SYNE7	Q31NB3	RBL	SYNE7	cbbL	Ribulose bisphosphate carboxylase large chain
BB-SP3_1	ASKPEIK		YTFEVDPR.ASKPEIK.AAIEAIFQ	R	A	7	2	120.751	771.448	771.447	386.731	386.731	771.449	386.732	-0.0016	0.902	0.2693	0.0174081	13.537	7.746	0.9999	2	1	39	45	0			0.7676	0	TRUE	sp|Q31L09|RL23_SYNE7	Q31L09	RL23	SYNE7	rplW	Large ribosomal subunit protein uL23
BB-SP3_1	DGTIAGR		NTAVVIER.DGTIAGR.YRKMHIPD	R	Y	7	2	120.751	689.361	689.36	345.688	345.687	688.35	345.183	1.0094	0.945	0.8683	0.239056	8.986	0	0.9403	2	0	108	114	0			0.7079	0	TRUE	tr|Q31L94|Q31L94_SYNE7	Q31L94	Q31L94	SYNE7	Synpcc7942_2145	CN hydrolase domain-containing protein
BB-SP3_1	LSAEGTGSGRR		GPEVEQYR.LSAEGTGSGRR.	R	-	11	2	121.923	1089.55	1089.55	545.785	545.785	1089.55	545.784	0.0019	0.8738	0.1734	0.000711623	14.091	0	1	2	1	103	113	0			0.8731	0	TRUE	sp|Q31RK2|CCMK4_SYNE7	Q31RK2	CCMK4	SYNE7	ccmK4	Carboxysome shell protein CcmK4
BB-SP3_1	NVEAAMR	NVEAAM[147]R	KIPDINTK.NVEAAMR.IVEGTARN	K	I	7	2	123.095	805.376	805.375	403.695	403.695	805.375	403.695	-0.0001	0.9797	0.3105	0.0615885	10.342	7.343	0.9986	2	0	120	126	0	6M(15.9949)		0.7331	0	TRUE	sp|Q31QK3|RL11_SYNE7	Q31QK3	RL11	SYNE7	rplK	Large ribosomal subunit protein uL11
BB-SP3_1	KELEEAGAK		KDDAEAAK.KELEEAGAK.VSVK	K	V	9	2	124.267	975.515	975.515	488.765	488.765	973.508	487.761	2.0066	0.9022	0.2898	0.0011933	18.193	0	1	2	1	116	124	0			0.781	0	TRUE	sp|Q31QK6|RL7_SYNE7	Q31QK6	RL7	SYNE7	rplL	Large ribosomal subunit protein bL12
BB-SP3_1	LQASAAK		RESVDRFR.LQASAAK.EN	R	E	7	2	125.439	687.393	687.392	344.704	344.703	687.391	344.703	0	0.9758	0.2566	0.0504081	15.69	12.249	0.9986	2	0	831	837	0			0.6985	0	TRUE	tr|Q31PH4|Q31PH4_SYNE7	Q31PH4	Q31PH4	SYNE7	Synpcc7942_1015	Methyl-accepting chemotaxis sensory transducer
BB-SP3_1	VREIDQK		VGDEVVVK.VREIDQK.GRVNITRK	K	G	7	2	125.439	886.486	886.486	444.25	444.25	886.487	444.251	-0.0017	0.9548	0.3273	0.114156	10.27	0	0.9941	2	1	685	691	0			0.7755	0	TRUE	sp|Q31KE9|PNP_SYNE7	Q31KE9	PNP	SYNE7	pnp	Polyribonucleotide nucleotidyltransferase
BB-SP3_1	NGEISTK		SDIESKVK.NGEISTK.EFIRRIGK	K	E	7	2	128.956	747.381	747.38	374.698	374.697	747.376	374.695	0.004	0.957	0.4907	0.00642318	10.269	0	0.9999	2	0	317	323	0			0.7132	0	TRUE	tr|Q31RF9|Q31RF9_SYNE7	Q31RF9	Q31RF9	SYNE7	Synpcc7942_0328	Phycobiliprotein ApcE
BB-SP3_1	VREIDQK		VGDEVVVK.VREIDQK.GRVNITRK	K	G	7	2	129.809	886.488	886.487	444.251	444.251	886.487	444.251	0	0.9336	0.3124	0.0468274	11.818	0	0.9999	2	1	685	691	0			0.7786	0	TRUE	sp|Q31KE9|PNP_SYNE7	Q31KE9	PNP	SYNE7	pnp	Polyribonucleotide nucleotidyltransferase
BB-SP3_1	AIAGDASK		QPIEAVIK.AIAGDASK.AGIFNNAA	K	A	8	2	132.152	731.383	731.383	366.699	366.699	731.381	366.698	0.0011	0.9784	0.259	0.0276217	12.735	9.029	0.9998	2	0	59	66	0			0.7044	0	TRUE	sp|P18655|SODF_SYNE7	P18655	SODF	SYNE7	sodB	Superoxide dismutase [Fe]
BB-SP3_1	TAVQETR		ADVEGVIR.TAVQETR.RAIEADRV	R	R	7	2	134.923	803.412	803.411	402.713	402.713	803.414	402.714	-0.0025	0.9531	0.3457	0.0545444	11.553	0	0.9994	2	0	396	402	0			0.7504	0	TRUE	tr|Q31PY1|Q31PY1_SYNE7	Q31PY1	Q31PY1	SYNE7	Synpcc7942_0858	Methyl-accepting chemotaxis sensory transducer with phytochrome sensor
BB-SP3_1	KELEEAGAK		KDDAEAAK.KELEEAGAK.VSVK	K	V	9	2	141.498	973.509	973.509	487.762	487.762	973.508	487.761	0.0005	0.9276	0.2311	0.00624094	16.319	0	1	2	1	116	124	0			0.7941	0	TRUE	sp|Q31QK6|RL7_SYNE7	Q31QK6	RL7	SYNE7	rplL	Large ribosomal subunit protein bL12
BB-SP3_1	TQSAAGYK		MPK.TQSAAGYK.AGVKDYKI	K	A	8	2	143.775	824.404	824.403	413.209	413.209	824.403	413.209	0.0006	0.9728	0.3414	0.00100577	13.49	0	1	2	0	4	11	0			0.7362	0	TRUE	sp|Q31NB3|RBL_SYNE7	Q31NB3	RBL	SYNE7	cbbL	Ribulose bisphosphate carboxylase large chain
BB-SP3_1	ASLQGNR		AEGTIVVR.ASLQGNR.TIITVTDD	R	T	7	2	144.52	744.39	744.39	373.202	373.202	744.388	373.201	0.0018	0.9758	0.4179	0.0167784	8.601	8.271	0.9947	2	0	530	536	0			0.7197	0	TRUE	tr|Q31PH5|Q31PH5_SYNE7	Q31PH5	Q31PH5	SYNE7	Synpcc7942_1014	histidine kinase
BB-SP3_1	ASKPEIK		YTFEVDPR.ASKPEIK.AAIEAIFQ	R	A	7	2	145.692	771.45	771.449	386.732	386.732	771.449	386.732	0	0.8275	0.1843	0.237958	7.994	0	0.9726	2	1	39	45	0			0.7652	0	TRUE	sp|Q31L09|RL23_SYNE7	Q31L09	RL23	SYNE7	rplW	Large ribosomal subunit protein uL23
BB-SP3_1	AIDQGMR	AIDQGM[147]R	AAEAAARR.AIDQGMR.QIEVMVSG	R	Q	7	2	147.611	805.376	805.375	403.695	403.695	805.375	403.695	-0.0002	0.9021	0.4131	0.0658794	9.225	7.573	0.9532	2	0	75	81	0	6M(15.9949)		0.7295	0	TRUE	sp|Q31L29|RS11_SYNE7	Q31L29	RS11	SYNE7	rpsK	Small ribosomal subunit protein uS11
BB-SP3_1	GYATSDR		PRIFSIYR.GYATSDR.TSIGGNNS	R	T	7	2	147.611	768.344	768.343	385.179	385.179	768.34	385.177	0.0032	0.9904	0.5113	0.0189126	8.393	0	0.999	2	0	174	180	0			0.7322	0	FALSE	tr|Q31PD9|Q31PD9_SYNE7	Q31PD9	Q31PD9	SYNE7	Synpcc7942_1050	Phycobilisome rod linker polypeptide	Synpcc7942_1049	tr|Q31PE0|Q31PE0_SYNE7
BB-SP3_1	AIAGDASK		QPIEAVIK.AIAGDASK.AGIFNNAA	K	A	8	2	156.213	731.382	731.381	366.698	366.698	731.381	366.698	-0.0004	0.9715	0.177	0.767362	9.96	7.841	0.9829	2	0	59	66	0			0.708	0	TRUE	sp|P18655|SODF_SYNE7	P18655	SODF	SYNE7	sodB	Superoxide dismutase [Fe]
BB-SP3_1	NSSQQSLR		PRRIQRSR.NSSQQSLR.QFIIFTIA	R	Q	8	2	159.089	918.453	918.453	460.234	460.234	918.452	460.233	0.0009	0.933	0.3422	0.0634235	12.291	0	1	2	0	14	21	0			0.7924	0	TRUE	tr|Q31PX9|Q31PX9_SYNE7	Q31PX9	Q31PX9	SYNE7	Synpcc7942_0860	CheW protein
BB-SP3_1	TKSPALK		EREKITKK.TKSPALK.NCPQRRGV	K	N	7	2	161.22	744.449	744.448	373.232	373.231	743.454	372.734	0.9939	0.8815	0.2171	0.782528	7.926	0	0.8258	2	1	19	25	0			0.7365	0	TRUE	sp|P63200|RS12_SYNE7	P63200	RS12	SYNE7	rpsL	Small ribosomal subunit protein uS12
BB-SP3_1	GYATSDR		PRIFSIYR.GYATSDR.TSIGGNNS	R	T	7	2	163.564	768.34	768.339	385.177	385.177	768.34	385.177	-0.0009	0.9909	0.4569	0.0223229	8.105	0	0.996	2	0	174	180	0			0.7319	0	FALSE	tr|Q31PD9|Q31PD9_SYNE7	Q31PD9	Q31PD9	SYNE7	Synpcc7942_1050	Phycobilisome rod linker polypeptide	Synpcc7942_1049	tr|Q31PE0|Q31PE0_SYNE7
BB-SP3_1	KELEEAGAK		KDDAEAAK.KELEEAGAK.VSVK	K	V	9	2	166.121	973.509	973.508	487.762	487.761	973.508	487.761	0	0.9548	0.1471	0.00427071	16.978	6.092	1	2	1	116	124	0			0.7951	0	TRUE	sp|Q31QK6|RL7_SYNE7	Q31QK6	RL7	SYNE7	rplL	Large ribosomal subunit protein bL12
BB-SP3_1	TQSAAGYK		MPK.TQSAAGYK.AGVKDYKI	K	A	8	2	167.009	824.405	824.404	413.21	413.209	824.403	413.209	0.0015	0.9754	0.2622	0.000838494	15.806	0	1	2	0	4	11	0			0.7376	0	TRUE	sp|Q31NB3|RBL_SYNE7	Q31NB3	RBL	SYNE7	cbbL	Ribulose bisphosphate carboxylase large chain
BB-SP3_1	TKSPALK		EREKITKK.TKSPALK.NCPQRRGV	K	N	7	2	168.714	743.449	743.448	372.732	372.731	743.454	372.734	-0.0058	0.9238	0.1916	0.0567218	11.485	0	0.9989	2	1	19	25	0			0.7404	0	TRUE	sp|P63200|RS12_SYNE7	P63200	RS12	SYNE7	rpsL	Small ribosomal subunit protein uS12
BB-SP3_1	ASKPEIK		YTFEVDPR.ASKPEIK.AAIEAIFQ	R	A	7	2	170.418	771.451	771.45	386.733	386.733	771.449	386.732	0.0013	0.9011	0.1	0.0965495	12.561	7.167	0.9996	2	1	39	45	0			0.7655	0	TRUE	sp|Q31L09|RL23_SYNE7	Q31L09	RL23	SYNE7	rplW	Large ribosomal subunit protein uL23
BB-SP3_1	SQSLQQR		NNRTAQRR.SQSLQQR.VSPST	R	V	7	2	170.418	845.437	845.436	423.726	423.725	845.436	423.725	0.0003	0.967	0.4032	0.249316	10.913	7.223	0.9986	2	0	164	170	0			0.751	0	TRUE	tr|Q31NR5|Q31NR5_SYNE7	Q31NR5	Q31NR5	SYNE7	Synpcc7942_1274	TPR repeat
BB-SP3_1	AIDQGMR	AIDQGM[147]R	AAEAAARR.AIDQGMR.QIEVMVSG	R	Q	7	2	172.762	805.375	805.374	403.695	403.695	805.375	403.695	-0.0007	0.9505	0.3273	0.0224517	11.095	9.674	0.9938	2	0	75	81	0	6M(15.9949)		0.7272	0	TRUE	sp|Q31L29|RS11_SYNE7	Q31L29	RS11	SYNE7	rpsK	Small ribosomal subunit protein uS11
BB-SP3_1	LSAEGTGSGRR		GPEVEQYR.LSAEGTGSGRR.	R	-	11	2	178.409	1089.55	1089.55	545.783	545.783	1089.55	545.784	-0.0013	0.8288	-0.0192	0.0609186	11.361	0	0.9998	2	1	103	113	0			0.8743	0	TRUE	sp|Q31RK2|CCMK4_SYNE7	Q31RK2	CCMK4	SYNE7	ccmK4	Carboxysome shell protein CcmK4
BB-SP3_1	TGEIGDGK		DKIVAAAR.TGEIGDGK.IFVSPVDQ	R	I	8	2	179.581	775.372	775.371	388.693	388.693	775.371	388.693	0.0001	0.9356	0.3346	0.00676862	14.178	0	1	2	0	83	90	0			0.7189	0	TRUE	sp|P0A3F4|GLNB_SYNE7	P0A3F4	GLNB	SYNE7	glnB	Nitrogen regulatory protein P-II
BB-SP3_1	AIAGDASK		QPIEAVIK.AIAGDASK.AGIFNNAA	K	A	8	2	180.753	731.386	731.385	366.7	366.7	731.381	366.698	0.0039	0.9849	0.0934	1.47486	9.825	8.458	0.9814	2	0	59	66	0			0.7039	0	TRUE	sp|P18655|SODF_SYNE7	P18655	SODF	SYNE7	sodB	Superoxide dismutase [Fe]
BB-SP3_1	AIADQSR		WIRQAITR.AIADQSR.TIRIPVHI	R	T	7	2	183.097	759.387	759.386	380.701	380.7	759.388	380.701	-0.0011	0.9993	0.2641	1.18782	8.201	0	0.9946	2	0	230	236	0			0.722	0	TRUE	sp|P38023|SIGA1_SYNE7	P38023	SIGA1	SYNE7	sigA1	RNA polymerase sigma factor SigA1
BB-SP3_1	GYATSDR		PRIFSIYR.GYATSDR.TSIGGNNS	R	T	7	2	184.163	768.342	768.341	385.178	385.178	768.34	385.177	0.0009	0.9984	0.3867	0.00600482	12.386	0	1	2	0	174	180	0			0.7346	0	FALSE	tr|Q31PD9|Q31PD9_SYNE7	Q31PD9	Q31PD9	SYNE7	Synpcc7942_1050	Phycobilisome rod linker polypeptide	Synpcc7942_1049	tr|Q31PE0|Q31PE0_SYNE7
BB-SP3_1	AGACSTCAGK	AGACSTCAGK	IDIPYSCR.AGACSTCAGK.VVSGTVDQ	R	V	10	2	184.163	981.399	981.398	491.707	491.707	981.401	491.708	-0.0023	0.8799	-0.3923	0.000697831	14.125	0	1	2	0	44	53	0	4C(57.0214), 7C(57.0214)		0.7858	0	TRUE	sp|P0A3D2|FER1_SYNE7	P0A3D2	FER1	SYNE7	petF	Ferredoxin-1
BB-SP3_1	FDQAENK		FFIFDDVR.FDQAENK.SYYYVDSI	R	S	7	2	184.163	850.382	850.381	426.198	426.198	850.382	426.198	-0.0009	0.9048	0.3355	0.0012735	13.08	0	0.9999	2	0	143	149	0			0.7577	0	TRUE	tr|Q31L83|Q31L83_SYNE7	Q31L83	Q31L83	SYNE7	Synpcc7942_2156	Glutamine synthetase
BB-SP3_1	FDQAENK		FFIFDDVR.FDQAENK.SYYYVDSI	R	S	7	2	186.506	850.384	850.383	426.199	426.199	850.382	426.198	0.0011	0.9715	0.3275	0.00123808	13.129	0	1	2	0	143	149	0			0.7592	0	TRUE	tr|Q31L83|Q31L83_SYNE7	Q31L83	Q31L83	SYNE7	Synpcc7942_2156	Glutamine synthetase
BB-SP3_1	KELEEAGAK		KDDAEAAK.KELEEAGAK.VSVK	K	V	9	2	190.875	973.509	973.508	487.762	487.761	973.508	487.761	0.0001	0.9356	0.0627	0.000187176	22.411	5.922	1	2	1	116	124	0			0.796	0	TRUE	sp|Q31QK6|RL7_SYNE7	Q31QK6	RL7	SYNE7	rplL	Large ribosomal subunit protein bL12
BB-SP3_1	TQSAAGYK		MPK.TQSAAGYK.AGVKDYKI	K	A	8	2	192.047	824.404	824.404	413.209	413.209	824.403	413.209	0.0008	0.9695	0.1768	0.000164153	16.639	0	1	2	0	4	11	0			0.7403	0	TRUE	sp|Q31NB3|RBL_SYNE7	Q31NB3	RBL	SYNE7	cbbL	Ribulose bisphosphate carboxylase large chain
BB-SP3_1	VREIDQK		VGDEVVVK.VREIDQK.GRVNITRK	K	G	7	2	193.219	886.486	886.485	444.25	444.25	886.487	444.251	-0.0023	0.9831	0.0963	0.221309	9.12	0	0.9972	2	1	685	691	0			0.7849	0	TRUE	sp|Q31KE9|PNP_SYNE7	Q31KE9	PNP	SYNE7	pnp	Polyribonucleotide nucleotidyltransferase
BB-SP3_1	TKSPALK		EREKITKK.TKSPALK.NCPQRRGV	K	N	7	2	193.219	743.457	743.456	372.736	372.735	743.454	372.734	0.0015	0.9412	0.1081	0.164911	9.631	0	0.9979	2	1	19	25	0			0.732	0	TRUE	sp|P63200|RS12_SYNE7	P63200	RS12	SYNE7	rpsL	Small ribosomal subunit protein uS12
BB-SP3_1	VREIDQK		VGDEVVVK.VREIDQK.GRVNITRK	K	G	7	2	194.391	886.487	886.487	444.251	444.251	886.487	444.251	-0.0004	0.9628	0.0923	0.0264089	12.813	4.169	0.9999	2	1	685	691	0			0.7828	0	TRUE	sp|Q31KE9|PNP_SYNE7	Q31KE9	PNP	SYNE7	pnp	Polyribonucleotide nucleotidyltransferase
BB-SP3_1	ASKPEIK		YTFEVDPR.ASKPEIK.AAIEAIFQ	R	A	7	2	195.563	771.448	771.447	386.731	386.731	771.449	386.732	-0.0017	0.8918	0.0143	0.0371535	13.22	0	1	2	1	39	45	0			0.7662	0	TRUE	sp|Q31L09|RL23_SYNE7	Q31L09	RL23	SYNE7	rplW	Large ribosomal subunit protein uL23
BB-SP3_1	TGEIGDGK		DKIVAAAR.TGEIGDGK.IFVSPVDQ	R	I	8	2	195.563	775.372	775.371	388.693	388.693	775.371	388.693	-0.0001	0.9579	0.2801	0.000175186	16.526	0	1	2	0	83	90	0			0.7177	0	TRUE	sp|P0A3F4|GLNB_SYNE7	P0A3F4	GLNB	SYNE7	glnB	Nitrogen regulatory protein P-II
BB-SP3_1	GTGQTIR		RTTVAIPK.GTGQTIR.VAVIARGE	K	V	7	2	197.907	731.392	731.391	366.703	366.703	731.393	366.704	-0.0016	0.9841	0.4133	0.073156	10.043	0	0.9998	2	0	68	74	0			0.7054	0	TRUE	sp|Q31QK4|RL1_SYNE7	Q31QK4	RL1	SYNE7	rplA	Large ribosomal subunit protein uL1
BB-SP3_1	AIDQGMR	AIDQGM[147]R	AAEAAARR.AIDQGMR.QIEVMVSG	R	Q	7	2	197.907	805.373	805.373	403.694	403.694	805.375	403.695	-0.0025	0.951	0.2416	1.63211	7.649	6.368	0.8026	2	0	75	81	0	6M(15.9949)		0.7282	0	TRUE	sp|Q31L29|RS11_SYNE7	Q31L29	RS11	SYNE7	rpsK	Small ribosomal subunit protein uS11
BB-SP3_1	FDQAENK		FFIFDDVR.FDQAENK.SYYYVDSI	R	S	7	2	199.079	850.383	850.382	426.199	426.198	850.382	426.198	-0.0001	0.9509	0.2846	0.00198609	12.308	0	1	2	0	143	149	0			0.7596	0	TRUE	tr|Q31L83|Q31L83_SYNE7	Q31L83	Q31L83	SYNE7	Synpcc7942_2156	Glutamine synthetase
BB-SP3_1	TSLGGNNSR		RGYATSDR.TSLGGNNSR.LAANIAAK	R	L	9	2	201.423	904.437	904.436	453.226	453.225	904.436	453.225	-0.0003	0.9462	0.0485	0.0007758	13.941	0	1	2	0	181	189	0			0.7965	0	TRUE	tr|Q31PD9|Q31PD9_SYNE7	Q31PD9	Q31PD9	SYNE7	Synpcc7942_1050	Phycobilisome rod linker polypeptide
BB-SP3_1	LSAEGTGSGRR		GPEVEQYR.LSAEGTGSGRR.	R	-	11	2	202.595	1089.55	1089.55	545.784	545.784	1089.55	545.784	0	0.9208	-0.1016	0.0356862	13.29	0	1	2	1	103	113	0			0.8723	0	TRUE	sp|Q31RK2|CCMK4_SYNE7	Q31RK2	CCMK4	SYNE7	ccmK4	Carboxysome shell protein CcmK4
BB-SP3_1	LQEETAK		RYANDPSK.LQEETAK.LFKEFGNP	K	L	7	2	203.767	817.424	817.423	409.719	409.719	817.418	409.716	0.0048	0.9636	0.0784	0.0170314	13.575	0	1	2	0	81	87	0			0.7617	0	FALSE	tr|Q31MS2|Q31MS2_SYNE7	Q31MS2	Q31MS2	SYNE7	Synpcc7942_1617	Inner membrane protein-like
BB-SP3_1	RALEADR		RTAVQETR.RALEADR.VIVYEFDE	R	V	7	2	204.939	829.443	829.442	415.729	415.728	829.441	415.728	0.0014	0.7125	0.0944	2.12569	9.19	0	0.9603	2	1	403	409	0			0.7556	0	TRUE	tr|Q31PY1|Q31PY1_SYNE7	Q31PY1	Q31PY1	SYNE7	Synpcc7942_0858	Methyl-accepting chemotaxis sensory transducer with phytochrome sensor
BB-SP3_1	TQSGIGR		QGIGWINK.TQSGIGR.NAVTSGIE	K	N	7	2	206.111	717.378	717.378	359.697	359.696	717.377	359.696	0.0006	0.9668	0.3861	0.00440301	10.925	8.184	0.9995	2	0	297	303	0			0.7089	0	TRUE	sp|Q31MN3|KATG_SYNE7	Q31MN3	KATG	SYNE7	katG	Catalase-peroxidase
BB-SP3_1	LQQAMASR	LQQAM[147]ASR	ADEQRQSR.LQQAMASR.RVSIGTVS	R	R	8	2	207.283	919.456	919.456	460.735	460.735	919.455	460.735	0.0011	0.9411	0.1786	0.00607436	16.366	0	1	2	0	803	810	0	5M(15.9949)		0.7879	0	TRUE	sp|Q31LL9|IF2_SYNE7	Q31LL9	IF2	SYNE7	infB	Translation initiation factor IF-2
BB-SP3_1	GYATSDR		PRIFSIYR.GYATSDR.TSIGGNNS	R	T	7	2	208.455	768.341	768.34	385.178	385.177	768.34	385.177	0.0001	0.9998	0.3039	0.00587489	12.424	0	0.9999	2	0	174	180	0			0.7377	0	FALSE	tr|Q31PD9|Q31PD9_SYNE7	Q31PD9	Q31PD9	SYNE7	Synpcc7942_1050	Phycobilisome rod linker polypeptide	Synpcc7942_1049	tr|Q31PE0|Q31PE0_SYNE7
BB-SP3_1	GYATSDR		PRIFSIYR.GYATSDR.TSIGGNNS	R	T	7	2	208.455	768.342	768.341	385.178	385.178	768.34	385.177	0.0006	0.9969	0.3039	0.00343954	13.354	0	1	2	0	174	180	0			0.7254	0	FALSE	tr|Q31PD9|Q31PD9_SYNE7	Q31PD9	Q31PD9	SYNE7	Synpcc7942_1050	Phycobilisome rod linker polypeptide	Synpcc7942_1049	tr|Q31PE0|Q31PE0_SYNE7
BB-SP3_1	ELGNASR		KAIITRIK.ELGNASR.SETAKACG	K	S	7	2	208.455	745.371	745.37	373.693	373.692	745.372	373.693	-0.0019	0.9814	0.1901	0.164911	8.631	0	0.9974	2	0	18	24	0			0.7252	0	TRUE	tr|Q31LS0|Q31LS0_SYNE7	Q31LS0	Q31LS0	SYNE7	Synpcc7942_1969	Transcriptional regulator AbrB
BB-SP3_1	ELGNASR		KAIITRIK.ELGNASR.SETAKACG	K	S	7	2	209.627	745.374	745.373	373.694	373.694	745.372	373.693	0.0008	0.9446	0.1861	0.0588844	10.42	0	0.9997	2	0	18	24	0			0.722	0	TRUE	tr|Q31LS0|Q31LS0_SYNE7	Q31LS0	Q31LS0	SYNE7	Synpcc7942_1969	Transcriptional regulator AbrB
BB-SP3_1	IQEATQR		NNSRQVQR.IQEATQR.LIGFIREF	R	L	7	2	209.627	844.437	844.436	423.226	423.226	844.44	423.227	-0.0038	0.9718	0.1635	0.0645283	10.261	0	0.9966	2	0	69	75	0			0.7549	0	TRUE	tr|Q31P50|Q31P50_SYNE7	Q31P50	Q31P50	SYNE7	Synpcc7942_1139	Chromosome partition protein Smc
BB-SP3_1	ASQQQLR		IETIQYIR.ASQQQLR.AEFNDFQS	R	A	7	2	210.799	829.438	829.437	415.726	415.726	829.441	415.728	-0.0037	0.9652	0.2494	0.112461	10.296	0	0.9983	2	0	109	115	0			0.7546	0	TRUE	tr|Q31LY6|Q31LY6_SYNE7	Q31LY6	Q31LY6	SYNE7	Synpcc7942_1903	Methyltransferase type 11 domain-containing protein
BB-SP3_1	ASQQQLR		IETIQYIR.ASQQQLR.AEFNDFQS	R	A	7	2	211.971	829.439	829.438	415.727	415.726	829.441	415.728	-0.0025	0.9018	0.2454	1.42725	9.882	8.389	0.9694	2	0	109	115	0			0.7615	0	TRUE	tr|Q31LY6|Q31LY6_SYNE7	Q31LY6	Q31LY6	SYNE7	Synpcc7942_1903	Methyltransferase type 11 domain-containing protein
BB-SP3_1	AQQLGMGK	AQQLGM[147]GK	TEGKVYQK.AQQLGMGK.	K	-	8	2	213.143	847.424	847.423	424.719	424.719	847.422	424.718	0.0009	0.9388	0.1683	0.0689842	11.145	6.557	0.997	2	0	380	387	0	6M(15.9949)		0.7541	0	TRUE	tr|Q31M58|Q31M58_SYNE7	Q31M58	Q31M58	SYNE7	Synpcc7942_1831	IMP dehydrogenase related 2
BB-SP3_1	KELEEAGAK		KDDAEAAK.KELEEAGAK.VSVK	K	V	9	2	215.487	973.509	973.509	487.762	487.762	973.508	487.761	0.0009	0.9645	-0.0212	0.000705911	21.105	7.578	1	2	1	116	124	0			0.7975	0	TRUE	sp|Q31QK6|RL7_SYNE7	Q31QK6	RL7	SYNE7	rplL	Large ribosomal subunit protein bL12
BB-SP3_1	TKSPALK		EREKITKK.TKSPALK.NCPQRRGV	K	N	7	2	215.487	744.45	744.449	373.232	373.232	743.454	372.734	0.9948	0.8861	0.0321	0.165386	10.626	0	0.9619	2	1	19	25	0			0.7526	0	TRUE	sp|P63200|RS12_SYNE7	P63200	RS12	SYNE7	rpsL	Small ribosomal subunit protein uS12
BB-SP3_1	TQSAAGYK		MPK.TQSAAGYK.AGVKDYKI	K	A	8	2	216.659	824.404	824.403	413.209	413.209	824.403	413.209	0.0001	0.9539	0.0929	0.00069024	17.144	5.108	1	2	0	4	11	0			0.7472	0	TRUE	sp|Q31NB3|RBL_SYNE7	Q31NB3	RBL	SYNE7	cbbL	Ribulose bisphosphate carboxylase large chain
BB-SP3_1	VANQAVR		HTPEQIFR.VANQAVR.RVKERGRN	R	R	7	2	216.659	756.426	756.425	379.22	379.22	756.424	379.219	0.0012	0.9764	0.1588	0.00622659	10.323	8.656	0.9989	2	0	481	487	0			0.7147	0	TRUE	tr|Q31MP6|Q31MP6_SYNE7	Q31MP6	Q31MP6	SYNE7	Synpcc7942_1643	Diguanylate cyclase with GAF sensor
BB-SP3_1	TKSPALK		EREKITKK.TKSPALK.NCPQRRGV	K	N	7	2	217.831	743.45	743.449	372.732	372.732	743.454	372.734	-0.0053	0.9282	0.0242	0.0487528	13.748	7.904	0.9951	2	1	19	25	0			0.7464	0	TRUE	sp|P63200|RS12_SYNE7	P63200	RS12	SYNE7	rpsL	Small ribosomal subunit protein uS12
BB-SP3_1	VREIDQK		VGDEVVVK.VREIDQK.GRVNITRK	K	G	7	2	219.003	886.487	886.486	444.251	444.25	886.487	444.251	-0.0008	0.9586	0.0084	0.231207	10.044	0	0.9981	2	1	685	691	0			0.7874	0	TRUE	sp|Q31KE9|PNP_SYNE7	Q31KE9	PNP	SYNE7	pnp	Polyribonucleotide nucleotidyltransferase
BB-SP3_1	TGEIGDGK		DKIVAAAR.TGEIGDGK.IFVSPVDQ	R	I	8	2	220.174	775.372	775.371	388.693	388.693	775.371	388.693	0	0.9848	0.1962	0.00114551	17.264	0	1	2	0	83	90	0			0.7219	0	TRUE	sp|P0A3F4|GLNB_SYNE7	P0A3F4	GLNB	SYNE7	glnB	Nitrogen regulatory protein P-II
BB-SP3_1	FDQAENK		FFIFDDVR.FDQAENK.SYYYVDSI	R	S	7	2	220.174	850.383	850.382	426.199	426.198	850.382	426.198	-0.0003	0.9682	0.2127	0.000326964	15.442	0	1	2	0	143	149	0			0.7609	0	TRUE	tr|Q31L83|Q31L83_SYNE7	Q31L83	Q31L83	SYNE7	Synpcc7942_2156	Glutamine synthetase
BB-SP3_1	VANQAVR		HTPEQIFR.VANQAVR.RVKERGRN	R	R	7	2	221.347	756.427	756.426	379.221	379.22	756.424	379.219	0.002	0.9893	0.1428	0.0153285	10.758	7.804	0.9979	2	0	481	487	0			0.7123	0	TRUE	tr|Q31MP6|Q31MP6_SYNE7	Q31MP6	Q31MP6	SYNE7	Synpcc7942_1643	Diguanylate cyclase with GAF sensor
BB-SP3_1	GTGQTIR		RTTVAIPK.GTGQTIR.VAVIARGE	K	V	7	2	222.518	731.392	731.391	366.703	366.703	731.393	366.704	-0.0018	0.9916	0.3294	0.0761202	10.974	7.456	0.9749	2	0	68	74	0			0.7052	0	TRUE	sp|Q31QK4|RL1_SYNE7	Q31QK4	RL1	SYNE7	rplA	Large ribosomal subunit protein uL1
BB-SP3_1	TQSAAGYK		MPK.TQSAAGYK.AGVKDYKI	K	A	8	2	222.518	825.405	825.405	413.71	413.71	824.403	413.209	1.0017	0.9563	0.0729	0.00993688	14.511	0	1	2	0	4	11	0			0.7562	0	TRUE	sp|Q31NB3|RBL_SYNE7	Q31NB3	RBL	SYNE7	cbbL	Ribulose bisphosphate carboxylase large chain
BB-SP3_1	AIDQGMR	AIDQGM[147]R	AAEAAARR.AIDQGMR.QIEVMVSG	R	Q	7	2	222.518	805.374	805.373	403.694	403.694	805.375	403.695	-0.0019	0.9648	0.1577	0.0398107	12.1	7.626	0.9991	2	0	75	81	0	6M(15.9949)		0.7274	0	TRUE	sp|Q31L29|RS11_SYNE7	Q31L29	RS11	SYNE7	rpsK	Small ribosomal subunit protein uS11
BB-SP3_1	AQQLGMGK	AQQLGM[147]GK	TEGKVYQK.AQQLGMGK.	K	-	8	2	223.69	847.423	847.422	424.719	424.718	847.422	424.718	0	0.9318	0.1323	0.184927	9.432	0	0.9974	2	0	380	387	0	6M(15.9949)		0.7575	0	TRUE	tr|Q31M58|Q31M58_SYNE7	Q31M58	Q31M58	SYNE7	Synpcc7942_1831	IMP dehydrogenase related 2
BB-SP3_1	TSLGGNNSR		RGYATSDR.TSLGGNNSR.LAANIAAK	R	L	9	2	223.69	904.436	904.436	453.225	453.225	904.436	453.225	-0.0005	0.9546	-0.0274	0.00814235	9.857	0	0.9999	2	0	181	189	0			0.7891	0	TRUE	tr|Q31PD9|Q31PD9_SYNE7	Q31PD9	Q31PD9	SYNE7	Synpcc7942_1050	Phycobilisome rod linker polypeptide
BB-SP3_1	QISASSSNR		NPDKIEGR.QISASSSNR.NFKGRQGS	R	N	9	2	224.862	948.466	948.466	475.24	475.24	948.462	475.238	0.0033	0.953	-0.0984	0.000779381	13.933	0	1	2	0	422	430	0			0.7875	0	TRUE	sp|Q31LZ1|LEUC_SYNE7	Q31LZ1	LEUC	SYNE7	leuC	3-isopropylmalate dehydratase large subunit
BB-SP3_1	TGEIGDGK		DKIVAAAR.TGEIGDGK.IFVSPVDQ	R	I	8	2	226.034	775.373	775.372	388.694	388.693	775.371	388.693	0.0009	0.9875	0.1762	0.000316592	18.498	0	1	2	0	83	90	0			0.723	0	TRUE	sp|P0A3F4|GLNB_SYNE7	P0A3F4	GLNB	SYNE7	glnB	Nitrogen regulatory protein P-II
BB-SP3_1	SVGVMGDKR	SVGVM[147]GDKR	FAVIIPVK.SVGVMGDKR.TYAYPVVI	K	T	9	2	226.034	963.485	963.485	482.75	482.75	963.481	482.748	0.0039	0.8947	-0.0019	0.0141987	13.891	0	1	2	1	506	514	0	5M(15.9949)		0.8157	0	TRUE	tr|Q31RU8|Q31RU8_SYNE7	Q31RU8	Q31RU8	SYNE7	guaA	GMP synthase [glutamine-hydrolyzing]
BB-SP3_1	IQEATQR		NNSRQVQR.IQEATQR.LIGFIREF	R	L	7	2	226.034	844.439	844.438	423.227	423.226	844.44	423.227	-0.0022	0.9814	0.1075	0.118372	10.207	0	0.9987	2	0	69	75	0			0.7661	0	TRUE	tr|Q31P50|Q31P50_SYNE7	Q31P50	Q31P50	SYNE7	Synpcc7942_1139	Chromosome partition protein Smc
BB-SP3_1	LSAEGTGSGRR		GPEVEQYR.LSAEGTGSGRR.	R	-	11	2	227.206	1089.56	1089.56	545.785	545.785	1089.55	545.784	0.0033	0.9225	-0.1855	0.344945	8.349	0	0.9983	2	1	103	113	0			0.874	0	TRUE	sp|Q31RK2|CCMK4_SYNE7	Q31RK2	CCMK4	SYNE7	ccmK4	Carboxysome shell protein CcmK4
BB-SP3_1	GREDQGLR		PIRYYVEK.GREDQGLR.TMGKTPRM	K	T	8	2	227.206	929.468	929.468	465.741	465.741	929.468	465.741	-0.0001	0.8837	0.0116	0.137483	11.947	0	0.9996	2	1	238	245	0			0.7945	0	TRUE	tr|Q31P53|Q31P53_SYNE7	Q31P53	Q31P53	SYNE7	Synpcc7942_1136	Aminopeptidase N
BB-SP3_1	LQEETAK		RYANDPSK.LQEETAK.LFKEFGNP	K	L	7	2	228.378	817.42	817.419	409.717	409.717	817.418	409.716	0.0011	0.9669	-0.0054	0.042462	13.988	0	1	2	0	81	87	0			0.7681	0	FALSE	tr|Q31MS2|Q31MS2_SYNE7	Q31MS2	Q31MS2	SYNE7	Synpcc7942_1617	Inner membrane protein-like
BB-SP3_1	SVGVMGDKR	SVGVM[147]GDKR	FAVIIPVK.SVGVMGDKR.TYAYPVVI	K	T	9	2	228.378	963.477	963.477	482.746	482.746	963.481	482.748	-0.0038	0.9142	-0.0099	0.0159038	14.694	0	1	2	1	506	514	0	5M(15.9949)		0.8198	0	TRUE	tr|Q31RU8|Q31RU8_SYNE7	Q31RU8	Q31RU8	SYNE7	guaA	GMP synthase [glutamine-hydrolyzing]
BB-SP3_1	TSLGGNNSR		RGYATSDR.TSLGGNNSR.LAANIAAK	R	L	9	2	229.55	904.437	904.436	453.226	453.225	904.436	453.225	-0.0003	0.989	-0.0474	0.00284446	13.684	0	1	2	0	181	189	0			0.7894	0	TRUE	tr|Q31PD9|Q31PD9_SYNE7	Q31PD9	Q31PD9	SYNE7	Synpcc7942_1050	Phycobilisome rod linker polypeptide
BB-SP3_1	TQSGIGR		QGIGWINK.TQSGIGR.NAVTSGIE	K	N	7	2	230.722	717.378	717.377	359.696	359.696	717.377	359.696	-0.0003	0.9632	0.3022	0.0769573	10.955	10.855	0.9853	2	0	297	303	0			0.7073	0	TRUE	sp|Q31MN3|KATG_SYNE7	Q31MN3	KATG	SYNE7	katG	Catalase-peroxidase
BB-SP3_1	LQQAMASR	LQQAM[147]ASR	ADEQRQSR.LQQAMASR.RVSIGTVS	R	R	8	2	231.894	919.455	919.455	460.735	460.735	919.455	460.735	0	0.933	0.0947	0.045368	10.873	0	0.999	2	0	803	810	0	5M(15.9949)		0.7877	0	TRUE	sp|Q31LL9|IF2_SYNE7	Q31LL9	IF2	SYNE7	infB	Translation initiation factor IF-2
BB-SP3_1	GYATSDR		PRIFSIYR.GYATSDR.TSIGGNNS	R	T	7	2	233.066	768.342	768.341	385.178	385.178	768.34	385.177	0.0006	0.9987	0.22	0.00900016	13.683	0	1	2	0	174	180	0			0.7421	0	FALSE	tr|Q31PD9|Q31PD9_SYNE7	Q31PD9	Q31PD9	SYNE7	Synpcc7942_1050	Phycobilisome rod linker polypeptide	Synpcc7942_1049	tr|Q31PE0|Q31PE0_SYNE7
BB-SP3_1	TSLGGNNSR		RGYATSDR.TSLGGNNSR.LAANIAAK	R	L	9	2	234.238	904.437	904.436	453.226	453.225	904.436	453.225	0.0001	0.9899	-0.0634	0.00607785	14.365	6.229	1	2	0	181	189	0			0.7902	0	TRUE	tr|Q31PD9|Q31PD9_SYNE7	Q31PD9	Q31PD9	SYNE7	Synpcc7942_1050	Phycobilisome rod linker polypeptide
BB-SP3_1	AQQLGMGK	AQQLGM[147]GK	TEGKVYQK.AQQLGMGK.	K	-	8	2	234.238	847.423	847.422	424.719	424.718	847.422	424.718	-0.0001	0.9868	0.0963	0.0152933	13.762	0	1	2	0	380	387	0	6M(15.9949)		0.7609	0	TRUE	tr|Q31M58|Q31M58_SYNE7	Q31M58	Q31M58	SYNE7	Synpcc7942_1831	IMP dehydrogenase related 2
BB-SP3_1	ELGNASR		KAIITRIK.ELGNASR.SETAKACG	K	S	7	2	234.238	745.373	745.372	373.694	373.693	745.372	373.693	0.0006	0.9631	0.1022	0.00289734	11.652	0	0.9999	2	0	18	24	0			0.7361	0	TRUE	tr|Q31LS0|Q31LS0_SYNE7	Q31LS0	Q31LS0	SYNE7	Synpcc7942_1969	Transcriptional regulator AbrB
BB-SP3_1	GREDQGLR		PIRYYVEK.GREDQGLR.TMGKTPRM	K	T	8	2	234.238	929.466	929.466	465.74	465.74	929.468	465.741	-0.002	0.9075	-0.0124	0.00164059	17.64	9.143	1	2	1	238	245	0			0.7997	0	TRUE	tr|Q31P53|Q31P53_SYNE7	Q31P53	Q31P53	SYNE7	Synpcc7942_1136	Aminopeptidase N
BB-SP3_1	GREDQGLR		PIRYYVEK.GREDQGLR.TMGKTPRM	K	T	8	2	235.41	929.467	929.466	465.741	465.74	929.468	465.741	-0.0017	0.8916	-0.0164	0.0262724	14.822	8.772	0.9999	2	1	238	245	0			0.8012	0	TRUE	tr|Q31P53|Q31P53_SYNE7	Q31P53	Q31P53	SYNE7	Synpcc7942_1136	Aminopeptidase N
BB-SP3_1	KELEEAGAK		KDDAEAAK.KELEEAGAK.VSVK	K	V	9	2	240.097	973.508	973.508	487.761	487.761	973.508	487.761	-0.0003	0.9624	-0.1051	0.000364964	21.251	6.532	1	2	1	116	124	0			0.8066	0	TRUE	sp|Q31QK6|RL7_SYNE7	Q31QK6	RL7	SYNE7	rplL	Large ribosomal subunit protein bL12
BB-SP3_1	TQSAAGYK		MPK.TQSAAGYK.AGVKDYKI	K	A	8	2	241.269	824.404	824.403	413.209	413.209	824.403	413.209	0.0001	0.9318	0.009	0.00194312	16.346	0	1	2	0	4	11	0			0.7467	0	TRUE	sp|Q31NB3|RBL_SYNE7	Q31NB3	RBL	SYNE7	cbbL	Ribulose bisphosphate carboxylase large chain
BB-SP3_1	RALEADR		RTAVQETR.RALEADR.VIVYEFDE	R	V	7	2	241.269	829.441	829.44	415.728	415.727	829.441	415.728	-0.0003	0.7377	-0.0295	2.11958	7.195	0	0.9381	2	1	403	409	0			0.7626	0	TRUE	tr|Q31PY1|Q31PY1_SYNE7	Q31PY1	Q31PY1	SYNE7	Synpcc7942_0858	Methyl-accepting chemotaxis sensory transducer with phytochrome sensor
BB-SP3_1	TGTLTQNK		VTTICSDK.TGTLTQNK.MVVQQIHT	K	M	8	2	241.269	861.454	861.453	431.734	431.734	861.456	431.735	-0.0026	0.8553	0.0344	0.0473424	11.799	0	0.9984	2	0	349	356	0			0.7677	0	TRUE	sp|P37278|ATCL_SYNE7	P37278	ATCL	SYNE7	pacL	Calcium-transporting ATPase
BB-SP3_1	LEADTDK		DPEAIRAK.LEADTDK.QIKAVIIT	K	Q	7	2	241.269	790.37	790.369	396.192	396.192	790.371	396.193	-0.002	0.9433	0.0546	0.00539821	10.571	0	0.9999	2	0	124	130	0			0.7302	0	TRUE	tr|Q31RU6|Q31RU6_SYNE7	Q31RU6	Q31RU6	SYNE7	Synpcc7942_0191	Serine--glyoxylate transaminase
BB-SP3_1	TGNVVEK		RTKIKNAK.TGNVVEK.TFRAGETV	K	T	7	2	242.441	745.399	745.398	373.707	373.706	745.397	373.706	0.0012	0.9739	0.1114	0.00177623	18.502	10.435	1	2	0	46	52	0			0.7111	0	TRUE	sp|Q54760|EFP_SYNE7	Q54760	EFP	SYNE7	efp	Elongation factor P
BB-SP3_1	LEADTDK		DPEAIRAK.LEADTDK.QIKAVIIT	K	Q	7	2	242.441	790.373	790.372	396.194	396.193	790.371	396.193	0.0014	0.9966	0.0506	0.00612703	13.351	0	1	2	0	124	130	0			0.7292	0	TRUE	tr|Q31RU6|Q31RU6_SYNE7	Q31RU6	Q31RU6	SYNE7	Synpcc7942_0191	Serine--glyoxylate transaminase
BB-SP3_1	TGTLTQNK		VTTICSDK.TGTLTQNK.MVVQQIHT	K	M	8	2	242.441	861.456	861.456	431.735	431.735	861.456	431.735	0	0.9407	0.0304	0.0158672	12.698	0	1	2	0	349	356	0			0.7674	0	TRUE	sp|P37278|ATCL_SYNE7	P37278	ATCL	SYNE7	pacL	Calcium-transporting ATPase
BB-SP3_1	AAADVER		VRQEIIDK.AAADVER.LKATAAQD	K	L	7	2	243.613	730.365	730.364	366.19	366.19	730.361	366.188	0.0034	0.9725	0.1522	0.0344152	10.353	0	0.9998	2	0	109	115	0			0.7141	0	TRUE	sp|Q31RF3|ATPF_SYNE7	Q31RF3	ATPF	SYNE7	atpF	ATP synthase subunit b
BB-SP3_1	SGGWDRK		PDANASTK.SGGWDRK.SFVGTEVY	K	S	7	2	244.785	804.387	804.386	403.201	403.2	804.388	403.201	-0.0018	0.9745	0.3094	0.114617	12.263	10.083	0.9895	2	1	141	147	0			0.7478	0	TRUE	tr|Q31N38|Q31N38_SYNE7	Q31N38	Q31N38	SYNE7	Synpcc7942_1501	D-3-phosphoglycerate dehydrogenase
BB-SP3_1	FDQAENK		FFIFDDVR.FDQAENK.SYYYVDSI	R	S	7	2	245.957	850.384	850.384	426.199	426.199	850.382	426.198	0.0014	0.9583	0.1248	0.119261	10.194	0	0.9993	2	0	143	149	0			0.7583	0	TRUE	tr|Q31L83|Q31L83_SYNE7	Q31L83	Q31L83	SYNE7	Synpcc7942_2156	Glutamine synthetase
BB-SP3_1	IATAAEK		SEIVAEDK.IATAAEK.APTDDPVI	K	A	7	2	245.957	702.389	702.388	352.202	352.201	702.391	352.203	-0.0032	0.9771	-0.0749	0.0494311	10.724	0	0.9999	2	0	614	620	0			0.6914	0	TRUE	sp|Q55357|SECA_SYNE7	Q55357	SECA	SYNE7	secA	Protein translocase subunit SecA
BB-SP3_1	SGGWDRK		PDANASTK.SGGWDRK.SFVGTEVY	K	S	7	2	245.957	804.388	804.387	403.201	403.201	804.388	403.201	-0.0006	0.956	0.3054	0.151792	10.775	7.238	0.993	2	1	141	147	0			0.7463	0	TRUE	tr|Q31N38|Q31N38_SYNE7	Q31N38	Q31N38	SYNE7	Synpcc7942_1501	D-3-phosphoglycerate dehydrogenase
BB-SP3_1	SIAAMDK	SIAAM[147]DK	DKKVPIIR.SIAAMDK.AARKVITI	R	A	7	2	247.129	750.361	750.36	376.188	376.187	750.358	376.186	0.002	0.9853	0.0259	0.0204174	8.26	0	0.9984	2	0	191	197	0	5M(15.9949)		0.717	0	TRUE	tr|Q31RW8|Q31RW8_SYNE7	Q31RW8	Q31RW8	SYNE7	Synpcc7942_0169	Glutamate-ammonia ligase, glutamine synthetase type III
BB-SP3_1	AGACSTCAGK	AGACSTCAGK	IDIPYSCR.AGACSTCAGK.VVSGTVDQ	R	V	10	2	247.129	981.403	981.402	491.709	491.708	981.401	491.708	0.0014	0.9136	-0.3823	0.00162742	12.654	0	1	2	0	44	53	0	4C(57.0214), 7C(57.0214)		0.7754	0	TRUE	sp|P0A3D2|FER1_SYNE7	P0A3D2	FER1	SYNE7	petF	Ferredoxin-1
BB-SP3_1	AGACSTCAGK	AGACSTCAGK	IDIPYSCR.AGACSTCAGK.VVSGTVDQ	R	V	10	2	248.301	981.402	981.401	491.708	491.708	981.401	491.708	0.0005	0.9398	-0.3783	0.000356862	15.29	0	1	2	0	44	53	0	4C(57.0214), 7C(57.0214)		0.776	0	TRUE	sp|P0A3D2|FER1_SYNE7	P0A3D2	FER1	SYNE7	petF	Ferredoxin-1
BB-SP3_1	DREMEIK	DREM[147]EIK	FDKAGEIR.DREMEIK.TQIRSIAQ	R	T	7	2	248.301	935.438	935.438	468.726	468.726	935.438	468.726	-0.0004	0.7324	0.0405	0.12582	10.101	0	0.984	2	1	443	449	0	4M(15.9949)		0.7959	0	TRUE	tr|Q31RM7|Q31RM7_SYNE7	Q31RM7	Q31RM7	SYNE7	Synpcc7942_0260	ATPase
BB-SP3_1	GREDQGLR		PIRYYVEK.GREDQGLR.TMGKTPRM	K	T	8	2	249.473	929.47	929.469	465.742	465.742	929.468	465.741	0.0012	0.9006	-0.0643	0.0164911	14.631	0	1	2	1	238	245	0			0.8031	0	TRUE	tr|Q31P53|Q31P53_SYNE7	Q31P53	Q31P53	SYNE7	Synpcc7942_1136	Aminopeptidase N
BB-SP3_1	GTGQTIR		RTTVAIPK.GTGQTIR.VAVIARGE	K	V	7	2	249.473	731.395	731.394	366.705	366.704	731.393	366.704	0.0015	0.9812	0.2375	1.01977	8.466	6.368	0.9381	2	0	68	74	0			0.7152	0	TRUE	sp|Q31QK4|RL1_SYNE7	Q31QK4	RL1	SYNE7	rplA	Large ribosomal subunit protein uL1
BB-SP3_1	QISASSSNR		NPDKIEGR.QISASSSNR.NFKGRQGS	R	N	9	2	249.473	948.466	948.465	475.24	475.24	948.462	475.238	0.0023	0.9562	-0.1823	0.00755092	14.988	0	1	2	0	422	430	0			0.7876	0	TRUE	sp|Q31LZ1|LEUC_SYNE7	Q31LZ1	LEUC	SYNE7	leuC	3-isopropylmalate dehydratase large subunit
BB-SP3_1	DREMEIK	DREM[147]EIK	FDKAGEIR.DREMEIK.TQIRSIAQ	R	T	7	2	249.473	935.438	935.437	468.726	468.726	935.438	468.726	-0.0007	0.9198	0.0365	0.00557828	15.514	0	1	2	1	443	449	0	4M(15.9949)		0.7945	0	TRUE	tr|Q31RM7|Q31RM7_SYNE7	Q31RM7	Q31RM7	SYNE7	Synpcc7942_0260	ATPase
BB-SP3_1	RLSPADQK		QAWITRQR.RLSPADQK.SKIPVSVG	R	S	8	2	249.473	913.5	913.499	457.757	457.757	913.498	457.756	0.0011	0.8994	-0.2081	0.00485289	10.756	0	0.9999	2	1	37	44	0			0.7975	0	TRUE	tr|Q31R22|Q31R22_SYNE7	Q31R22	Q31R22	SYNE7	Synpcc7942_0465	DUF4079 domain-containing protein
BB-SP3_1	TGEIGDGK		DKIVAAAR.TGEIGDGK.IFVSPVDQ	R	I	8	2	250.645	775.372	775.371	388.693	388.693	775.371	388.693	0	0.9787	0.0923	0.00489215	14.742	11.287	1	2	0	83	90	0			0.7304	0	TRUE	sp|P0A3F4|GLNB_SYNE7	P0A3F4	GLNB	SYNE7	glnB	Nitrogen regulatory protein P-II
BB-SP3_1	AGVPAGK		IYRDADKR.AGVPAGK.LVEIDIAV	R	L	7	2	250.645	598.346	598.345	300.18	300.18	598.344	300.179	0.0013	0.978	0.0194	0.00749463	10.001	0	0.999	2	0	82	88	0			0.6655	0	TRUE	sp|Q31QY2|FBSB_SYNE7	Q31QY2	FBSB	SYNE7	Synpcc7942_0505	D-fructose 1,6-bisphosphatase class 2/sedoheptulose 1,7-bisphosphatase
BB-SP3_1	IQEATQR		NNSRQVQR.IQEATQR.LIGFIREF	R	L	7	2	250.645	844.439	844.438	423.227	423.226	844.44	423.227	-0.0017	0.9504	0.0236	0.041639	12.022	0	0.9989	2	0	69	75	0			0.7516	0	TRUE	tr|Q31P50|Q31P50_SYNE7	Q31P50	Q31P50	SYNE7	Synpcc7942_1139	Chromosome partition protein Smc
BB-SP3_1	RLSPADQK		QAWITRQR.RLSPADQK.SKIPVSVG	R	S	8	2	250.645	913.498	913.498	457.757	457.756	913.498	457.756	-0.0004	0.9655	-0.212	0.00205116	16.252	0	1	2	1	37	44	0			0.7953	0	TRUE	tr|Q31R22|Q31R22_SYNE7	Q31R22	Q31R22	SYNE7	Synpcc7942_0465	DUF4079 domain-containing protein
BB-SP3_1	LSAEGTGSGRR		GPEVEQYR.LSAEGTGSGRR.	R	-	11	2	251.817	1089.55	1089.55	545.783	545.783	1089.55	545.784	-0.0007	0.7897	-0.2694	0.00665656	16.207	0	1	2	1	103	113	0			0.8755	0	TRUE	sp|Q31RK2|CCMK4_SYNE7	Q31RK2	CCMK4	SYNE7	ccmK4	Carboxysome shell protein CcmK4
BB-SP3_1	HVAQTLK		EQGDRCIK.HVAQTLK.TGIRQNQD	K	T	7	2	251.817	795.46	795.46	398.737	398.737	795.46	398.737	-0.0006	0.7218	-0.1425	0.000323594	15.46	0	1	2	0	400	406	0			0.7687	0	TRUE	tr|Q31MP6|Q31MP6_SYNE7	Q31MP6	Q31MP6	SYNE7	Synpcc7942_1643	Diguanylate cyclase with GAF sensor
BB-SP3_1	SSMGAIEK	SSM[147]GAIEK	IQIQPFDR.SSMGAIEK.AISISDIG	R	A	8	2	252.989	837.39	837.39	419.702	419.702	837.39	419.702	-0.0005	0.9844	0.1282	0.000463714	14.835	0	1	2	0	70	77	0	3M(15.9949)		0.7419	0	TRUE	sp|Q31QY0|RRF_SYNE7	Q31QY0	RRF	SYNE7	frr	Ribosome-recycling factor
BB-SP3_1	SVGVMGDKR	SVGVM[147]GDKR	FAVIIPVK.SVGVMGDKR.TYAYPVVI	K	T	9	2	252.989	963.478	963.477	482.746	482.746	963.481	482.748	-0.0033	0.8689	-0.0938	0.00261818	16.828	0	1	2	1	506	514	0	5M(15.9949)		0.8219	0	TRUE	tr|Q31RU8|Q31RU8_SYNE7	Q31RU8	Q31RU8	SYNE7	guaA	GMP synthase [glutamine-hydrolyzing]
BB-SP3_1	LNGATQER		NAQIVVQK.LNGATQER.YAIAFPKG	K	Y	8	2	252.989	887.451	887.45	444.733	444.732	887.446	444.73	0.0038	0.8807	-0.0654	0.284938	9.681	5.826	0.9962	2	0	206	213	0			0.7706	0	TRUE	tr|Q31S61|Q31S61_SYNE7	Q31S61	Q31S61	SYNE7	Synpcc7942_0076	Extracellular solute-binding protein, family 3
BB-SP3_1	HVAQTLK		EQGDRCIK.HVAQTLK.TGIRQNQD	K	T	7	2	254.161	795.46	795.459	398.737	398.737	795.46	398.737	-0.0014	0.7613	-0.1505	0.010858	14.357	0	0.9993	2	0	400	406	0			0.7674	0	TRUE	tr|Q31MP6|Q31MP6_SYNE7	Q31MP6	Q31MP6	SYNE7	Synpcc7942_1643	Diguanylate cyclase with GAF sensor
BB-SP3_1	AGVPAGK		IYRDADKR.AGVPAGK.LVEIDIAV	R	L	7	2	255.333	598.345	598.344	300.18	300.179	598.344	300.179	0.0004	0.9867	0.0034	0.00316046	11.501	0	1	2	0	82	88	0			0.6621	0	TRUE	sp|Q31QY2|FBSB_SYNE7	Q31QY2	FBSB	SYNE7	Synpcc7942_0505	D-fructose 1,6-bisphosphatase class 2/sedoheptulose 1,7-bisphosphatase
BB-SP3_1	DREMEIK	DREM[147]EIK	FDKAGEIR.DREMEIK.TQIRSIAQ	R	T	7	2	255.333	935.439	935.439	468.727	468.727	935.438	468.726	0.0006	0.9074	0.0166	0.0224388	13.096	5.797	0.9998	2	1	443	449	0	4M(15.9949)		0.7931	0	TRUE	tr|Q31RM7|Q31RM7_SYNE7	Q31RM7	Q31RM7	SYNE7	Synpcc7942_0260	ATPase
BB-SP3_1	ATEEDVR		YVGNISFR.ATEEDVR.EVFAEYGP	R	E	7	2	255.333	818.377	818.376	410.196	410.195	818.377	410.196	-0.0004	0.9946	0.1839	0.0427809	11.975	0	1	2	0	12	18	0			0.7528	0	TRUE	tr|Q31LP0|Q31LP0_SYNE7	Q31LP0	Q31LP0	SYNE7	Synpcc7942_1999	RNA-binding region RNP-1
BB-SP3_1	ALMGSNMQR	ALM[147]GSNM[147]QR	IEHDDANR.ALMGSNMQR.QAVPIIRP	R	Q	9	2	255.333	1038.46	1038.46	520.236	520.236	1038.46	520.237	-0.0017	0.9355	-0.2006	0.00174482	12.533	0	1	2	0	542	550	0	3M(15.9949), 7M(15.9949)		0.8252	0	TRUE	sp|Q31N17|RPOB_SYNE7	Q31N17	RPOB	SYNE7	rpoB	DNA-directed RNA polymerase subunit beta
BB-SP3_1	SSMGAIEK	SSM[147]GAIEK	IQIQPFDR.SSMGAIEK.AISISDIG	R	A	8	2	256.504	837.39	837.389	419.702	419.702	837.39	419.702	-0.0012	0.9551	0.1162	0.000915693	13.653	0	1	2	0	70	77	0	3M(15.9949)		0.7418	0	TRUE	sp|Q31QY0|RRF_SYNE7	Q31QY0	RRF	SYNE7	frr	Ribosome-recycling factor
BB-SP3_1	AIDAEVK		RVSDETAK.AIDAEVK.QIVDDGHD	K	Q	7	2	256.504	744.394	744.393	373.204	373.204	744.402	373.208	-0.0088	0.8119	0.9612	0.300608	8.588	0	0.9328	2	0	563	569	0			0.718	0	TRUE	tr|Q31NM5|Q31NM5_SYNE7	Q31NM5	Q31NM5	SYNE7	ftsH	ATP-dependent zinc metalloprotease FtsH
BB-SP3_1	LQQAMASR	LQQAM[147]ASR	ADEQRQSR.LQQAMASR.RVSIGTVS	R	R	8	2	256.504	919.454	919.453	460.734	460.734	919.455	460.735	-0.0014	0.8952	0.0108	0.0097499	15.544	0	1	2	0	803	810	0	5M(15.9949)		0.7922	0	TRUE	sp|Q31LL9|IF2_SYNE7	Q31LL9	IF2	SYNE7	infB	Translation initiation factor IF-2
BB-SP3_1	TQSGIGR		QGIGWINK.TQSGIGR.NAVTSGIE	K	N	7	2	256.504	717.371	717.37	359.693	359.692	717.377	359.696	-0.0067	0.9546	0.2143	0.0542313	11.563	10.654	0.9769	2	0	297	303	0			0.7097	0	TRUE	sp|Q31MN3|KATG_SYNE7	Q31MN3	KATG	SYNE7	katG	Catalase-peroxidase
BB-SP3_1	AAAEVSDR		AVIAENAK.AAAEVSDR.LSQVWRSA	K	L	8	2	256.504	817.391	817.39	409.703	409.702	817.393	409.704	-0.003	0.9594	0.0035	0.0658415	12.226	0	1	2	0	350	357	0			0.7533	0	TRUE	tr|Q54705|Q54705_SYNE7	Q54705	Q54705	SYNE7	SEA0026	Band 7 protein
BB-SP3_1	ANHGLSGDSR		VEAIKYIK.ANHGLSGDSR.DEANSYID	K	D	10	2	256.504	1012.47	1012.47	507.24	507.24	1012.47	507.242	-0.0029	0.9742	-0.3776	6.52755e-05	21.241	0	1	2	0	139	148	0			0.8292	0	TRUE	sp|P13530|PHCA_SYNE7	P13530	PHCA	SYNE7	cpcA1	C-phycocyanin alpha subunit
BB-SP3_1	GYATSDR		PRIFSIYR.GYATSDR.TSIGGNNS	R	T	7	2	257.676	768.34	768.339	385.177	385.177	768.34	385.177	-0.0011	0.997	0.1361	0.00655768	10.233	0	0.9998	2	0	174	180	0			0.7386	0	FALSE	tr|Q31PD9|Q31PD9_SYNE7	Q31PD9	Q31PD9	SYNE7	Synpcc7942_1050	Phycobilisome rod linker polypeptide	Synpcc7942_1049	tr|Q31PE0|Q31PE0_SYNE7
BB-SP3_1	GANLATK		.GANLATK.LREGTKKA	M	L	7	2	257.676	673.377	673.376	337.696	337.695	673.376	337.695	0.0005	0.9571	0.1509	0.0906776	12.67	0	0.9998	2	0	2	8	0			0.6887	0	TRUE	tr|Q9Z3G6|Q9Z3G6_SYNE7	Q9Z3G6	Q9Z3G6	SYNE7	Synpcc7942_1858	Heme oxygenase
BB-SP3_1	TAINDNR		FSISDIIR.TAINDNR.IRTKRVST	R	I	7	2	257.676	802.392	802.391	402.203	402.203	802.393	402.204	-0.0017	0.9771	0.0202	0.208569	10.223	5.629	0.9955	2	0	69	75	0			0.7487	0	TRUE	tr|Q31KD6|Q31KD6_SYNE7	Q31KD6	Q31KD6	SYNE7	Synpcc7942_2453	Type IV pilus assembly protein PilM
BB-SP3_1	SCAGSTIK	SCAGSTIK	ITDATAER.SCAGSTIK.LSEDTVAE	R	L	8	2	257.676	822.393	822.392	412.204	412.203	822.391	412.203	0.0012	0.9902	0.0018	0.00293934	16.627	5.591	1	2	0	593	600	0	2C(57.0214)		0.7534	0	TRUE	tr|Q31PT6|Q31PT6_SYNE7	Q31PT6	Q31PT6	SYNE7	Synpcc7942_0903	Aconitate hydratase B
BB-SP3_1	TSLGGNNSR		RGYATSDR.TSLGGNNSR.LAANIAAK	R	L	9	2	258.848	904.437	904.436	453.226	453.225	904.436	453.225	-0.0001	0.9843	-0.1473	0.00520595	13.634	0	1	2	0	181	189	0			0.7885	0	TRUE	tr|Q31PD9|Q31PD9_SYNE7	Q31PD9	Q31PD9	SYNE7	Synpcc7942_1050	Phycobilisome rod linker polypeptide
BB-SP3_1	RLSPADQK		QAWITRQR.RLSPADQK.SKIPVSVG	R	S	8	2	258.848	913.499	913.498	457.757	457.756	913.498	457.756	-0.0001	0.9545	-0.24	0.0267609	14.79	0	1	2	1	37	44	0			0.7934	0	TRUE	tr|Q31R22|Q31R22_SYNE7	Q31R22	Q31R22	SYNE7	Synpcc7942_0465	DUF4079 domain-containing protein
BB-SP3_1	AQQLGMGK	AQQLGM[147]GK	TEGKVYQK.AQQLGMGK.	K	-	8	2	258.848	847.422	847.422	424.719	424.718	847.422	424.718	-0.0003	0.8206	0.0124	0.0770016	10.954	0	0.9984	2	0	380	387	0	6M(15.9949)		0.7601	0	TRUE	tr|Q31M58|Q31M58_SYNE7	Q31M58	Q31M58	SYNE7	Synpcc7942_1831	IMP dehydrogenase related 2
BB-SP3_1	VAQNAVR		IIDIIGVK.VAQNAVR.RTIMSIPG	K	R	7	2	258.848	756.429	756.428	379.222	379.221	756.424	379.219	0.0035	0.8698	0.0053	0.109711	10.339	8.238	0.9938	2	0	140	146	0			0.7349	0	FALSE	tr|Q31P72|Q31P72_SYNE7	Q31P72	Q31P72	SYNE7	Synpcc7942_1117	EcsC family protein
BB-SP3_1	AAAEVSDR		AVIAENAK.AAAEVSDR.LSQVWRSA	K	L	8	2	260.021	817.391	817.391	409.703	409.703	817.393	409.704	-0.0023	0.9585	-0.0085	0.00699037	14.122	0	1	2	0	350	357	0			0.7505	0	TRUE	tr|Q54705|Q54705_SYNE7	Q54705	Q54705	SYNE7	SEA0026	Band 7 protein
BB-SP3_1	DTGLANK		TITYDQIK.DTGLANK.CISIKESA	K	C	7	2	260.021	717.365	717.364	359.69	359.689	717.366	359.69	-0.0015	0.9729	0.1474	0.0575771	11.459	0	0.9996	2	0	40	46	0			0.7055	0	TRUE	sp|P11472|PSBO_SYNE7	P11472	PSBO	SYNE7	psbO	Photosystem II extrinsic protein O
BB-SP3_1	ANHGLSGDSR		VEAIKYIK.ANHGLSGDSR.DEANSYID	K	D	10	3	260.021	1012.47	1012.47	338.497	338.497	1012.47	338.497	-0.0004	0.9031	-0.3896	0.0201488	13.283	0	1	2	0	139	148	0			0.6984	0	TRUE	sp|P13530|PHCA_SYNE7	P13530	PHCA	SYNE7	cpcA1	C-phycocyanin alpha subunit
BB-SP3_1	RVDYSGR		FRQNIIGK.RVDYSGR.SVIVVGPN	K	S	7	2	260.021	851.423	851.422	426.719	426.719	851.425	426.72	-0.0025	0.9745	0.1012	0.0115478	14.25	0	1	2	1	352	358	0			0.7864	0	TRUE	sp|P42079|RPOC1_SYNE7	P42079	RPOC1	SYNE7	rpoC1	DNA-directed RNA polymerase subunit gamma
BB-SP3_1	SYPPGQHGQAR		ITRKAARR.SYPPGQHGQAR.RKRSEYAI	R	R	11	2	261.192	1196.56	1196.56	599.288	599.288	1196.57	599.292	-0.0068	0.9713	-0.283	0.261066	7.833	0	0.9988	2	0	29	39	0			0.8871	0	TRUE	sp|Q31N52|RS4_SYNE7	Q31N52	RS4	SYNE7	rpsD	Small ribosomal subunit protein uS4
BB-SP3_1	EVLANKR		SDIQIRAK.EVLANKR.TMIEIFAR	K	T	7	2	261.192	828.481	828.481	415.248	415.248	828.482	415.248	-0.0012	0.9475	-0.0433	0.0153727	13.753	5.258	0.9996	2	1	166	172	0			0.7591	0	TRUE	sp|Q9L4P4|CLPR_SYNE7	Q9L4P4	CLPR	SYNE7	clpR	Putative ATP-dependent Clp protease proteolytic subunit-like
BB-SP3_1	ALMGSNMQR	ALM[147]GSNM[147]QR	IEHDDANR.ALMGSNMQR.QAVPIIRP	R	Q	9	2	262.364	1038.46	1038.46	520.237	520.236	1038.46	520.237	-0.0004	0.9481	-0.2246	0.0115611	13.248	0	1	2	0	542	550	0	3M(15.9949), 7M(15.9949)		0.8248	0	TRUE	sp|Q31N17|RPOB_SYNE7	Q31N17	RPOB	SYNE7	rpoB	DNA-directed RNA polymerase subunit beta
BB-SP3_1	RVDYSGR		FRQNIIGK.RVDYSGR.SVIVVGPN	K	S	7	2	262.364	851.425	851.425	426.72	426.72	851.425	426.72	-0.0001	0.9696	0.0932	0.0105925	15.4	0	1	2	1	352	358	0			0.7889	0	TRUE	sp|P42079|RPOC1_SYNE7	P42079	RPOC1	SYNE7	rpoC1	DNA-directed RNA polymerase subunit gamma
BB-SP3_1	SCAGSTIK	SCAGSTIK	ITDATAER.SCAGSTIK.LSEDTVAE	R	L	8	2	263.536	822.39	822.39	412.202	412.202	822.391	412.203	-0.0009	0.9725	-0.0182	0.000487529	16.748	0	1	2	0	593	600	0	2C(57.0214)		0.7594	0	TRUE	tr|Q31PT6|Q31PT6_SYNE7	Q31PT6	Q31PT6	SYNE7	Synpcc7942_0903	Aconitate hydratase B
BB-SP3_1	LVAEGNKR		AQIDAISR.LVAEGNKR.IDTVNRIT	R	I	8	3	263.536	885.507	885.505	296.176	296.176	885.503	296.175	0.002	0.8735	-0.308	0.11749	10.22	0	0.9994	2	1	31	38	0			0.6752	0	TRUE	sp|P06539|PHCB_SYNE7	P06539	PHCB	SYNE7	cpcB1	C-phycocyanin beta subunit
BB-SP3_1	VANQAVR		HTPEQIFR.VANQAVR.RVKERGRN	R	R	7	2	263.536	756.425	756.424	379.22	379.219	756.424	379.219	0	0.9466	-0.001	0.0135052	13.978	12.191	0.9995	2	0	481	487	0			0.74	0	TRUE	tr|Q31MP6|Q31MP6_SYNE7	Q31MP6	Q31MP6	SYNE7	Synpcc7942_1643	Diguanylate cyclase with GAF sensor
BB-SP3_1	QDELQRR		TAQAIIAR.QDELQRR.SSGRPIAA	R	S	7	2	263.536	943.478	943.477	472.746	472.746	943.484	472.749	-0.0059	0.9623	0.0577	1.30392	6.039	0	0.9072	2	1	457	463	0			0.7915	0	TRUE	sp|P26294|PDS_SYNE7	P26294	PDS	SYNE7	pds	15-cis-phytoene desaturase
BB-SP3_1	RVDYSGR		FRQNIIGK.RVDYSGR.SVIVVGPN	K	S	7	2	264.709	851.424	851.423	426.719	426.719	851.425	426.72	-0.0014	0.9831	0.0852	0.00213182	18.185	7.496	1	2	1	352	358	0			0.7883	0	TRUE	sp|P42079|RPOC1_SYNE7	P42079	RPOC1	SYNE7	rpoC1	DNA-directed RNA polymerase subunit gamma
BB-SP3_1	DTGLANK		TITYDQIK.DTGLANK.CISIKESA	K	C	7	2	264.709	717.367	717.366	359.691	359.69	717.366	359.69	0.0005	0.9902	0.1314	0.0118236	14.209	0	0.9999	2	0	40	46	0			0.705	0	TRUE	sp|P11472|PSBO_SYNE7	P11472	PSBO	SYNE7	psbO	Photosystem II extrinsic protein O
BB-SP3_1	DEKESGLR		AKAEVVAK.DEKESGLR.AIINYGHT	K	A	8	2	264.709	932.457	932.457	467.236	467.236	932.456	467.235	0.0001	0.9406	-0.0763	0.0426825	11.979	11.018	0.982	2	1	239	246	0			0.7897	0	TRUE	tr|Q31QW2|Q31QW2_SYNE7	Q31QW2	Q31QW2	SYNE7	aroB	3-dehydroquinate synthase
BB-SP3_1	KELEEAGAK		KDDAEAAK.KELEEAGAK.VSVK	K	V	9	2	264.709	973.509	973.509	487.762	487.762	973.508	487.761	0.0005	0.8833	-0.189	0.0282325	13.697	0	1	2	1	116	124	0			0.7994	0	TRUE	sp|Q31QK6|RL7_SYNE7	Q31QK6	RL7	SYNE7	rplL	Large ribosomal subunit protein bL12
BB-SP3_1	TEDCVGCK	TEDCVGCK	GQIAASPR.TEDCVGCK.RCETACPT	R	R	8	2	265.88	967.379	967.379	484.697	484.697	967.374	484.694	0.0045	0.9531	-0.0232	0.000205589	16.248	0	1	2	0	45	52	0	4C(57.0214), 7C(57.0214)		0.8011	0	TRUE	sp|Q31QV2|PSAC_SYNE7	Q31QV2	PSAC	SYNE7	psaC	Photosystem I iron-sulfur center
BB-SP3_1	ALNQAAR		PVDEIEWR.ALNQAAR.EIIIAQSS	R	E	7	2	265.88	742.41	742.409	372.212	372.212	742.409	372.212	0.0004	0.9841	-0.0075	0.0891251	10.7	7.263	0.999	2	0	451	457	0			0.7217	0	TRUE	tr|Q31M00|Q31M00_SYNE7	Q31M00	Q31M00	SYNE7	Synpcc7942_1889	Uncharacterized protein
BB-SP3_1	LDANNQER		ASIAQYAK.LDANNQER.SPSISEWQ	K	S	8	2	265.88	958.446	958.445	480.23	480.23	958.447	480.231	-0.0014	0.8603	-0.1444	0.0795243	10.898	0	0.9996	2	0	211	218	0			0.798	0	TRUE	tr|Q31MT5|Q31MT5_SYNE7	Q31MT5	Q31MT5	SYNE7	Synpcc7942_1604	DUF3370 domain-containing protein
BB-SP3_1	SSDHTSFSK		RNIIHDIK.SSDHTSFSK.MRIQIIND	K	M	9	2	267.052	994.437	994.436	498.226	498.225	994.436	498.225	0.0004	0.9032	-0.1971	0.000167494	20.604	8.689	1	2	0	15	23	0			0.8061	0	TRUE	tr|Q31S82|Q31S82_SYNE7	Q31S82	Q31S82	SYNE7	Synpcc7942_0055	N-acetyltransferase domain-containing protein
BB-SP3_1	LSAEGTGSGRR		GPEVEQYR.LSAEGTGSGRR.	R	-	11	3	267.052	1089.55	1089.55	364.192	364.191	1089.55	364.192	-0.0004	0.95	-0.3213	0.859014	9.764	0	0.9997	2	1	103	113	0			0.7208	0	TRUE	sp|Q31RK2|CCMK4_SYNE7	Q31RK2	CCMK4	SYNE7	ccmK4	Carboxysome shell protein CcmK4
BB-SP3_1	AAESVYKK		HEQESSIR.AAESVYKK.IVIPIAVP	R	I	8	2	267.052	894.485	894.484	448.25	448.249	894.481	448.248	0.0028	0.9602	-0.2028	0.00926296	14.633	0	1	2	1	112	119	0			0.78	0	TRUE	tr|Q31NH4|Q31NH4_SYNE7	Q31NH4	Q31NH4	SYNE7	Synpcc7942_1365	UPF0056 inner membrane protein
BB-SP3_1	ALNQAAR		PVDEIEWR.ALNQAAR.EIIIAQSS	R	E	7	2	268.224	742.409	742.409	372.212	372.212	742.409	372.212	0	0.9909	-0.0155	0.0448229	10.894	5.928	0.9996	2	0	451	457	0			0.7225	0	TRUE	tr|Q31M00|Q31M00_SYNE7	Q31M00	Q31M00	SYNE7	Synpcc7942_1889	Uncharacterized protein
BB-SP3_1	EDLHTASR		RDPGITHK.EDLHTASR.ACARGGVT	K	A	8	2	268.224	927.438	927.438	464.726	464.726	927.441	464.728	-0.0031	0.9715	-0.1707	0.00705099	14.107	0	1	2	0	74	81	0			0.8009	0	TRUE	tr|Q31QZ9|Q31QZ9_SYNE7	Q31QZ9	Q31QZ9	SYNE7	Synpcc7942_0488	Dihydroorotase, multifunctional complex type
BB-SP3_1	TEDCVGCK	TEDCVGCK	GQIAASPR.TEDCVGCK.RCETACPT	R	R	8	2	269.396	967.375	967.374	484.695	484.694	967.374	484.694	0.0001	0.942	-0.0352	7.81628e-05	17.928	0	1	2	0	45	52	0	4C(57.0214), 7C(57.0214)		0.7995	0	TRUE	sp|Q31QV2|PSAC_SYNE7	Q31QV2	PSAC	SYNE7	psaC	Photosystem I iron-sulfur center
BB-SP3_1	GIASAEK		AIEWIRQK.GIASAEK.KSGRTAAE	K	K	7	2	269.396	674.361	674.361	338.188	338.188	674.36	338.187	0.0007	0.9872	0.0665	0.126619	9.09	0	0.9986	2	0	45	51	0			0.6771	0	TRUE	sp|Q31K58|EFTS_SYNE7	Q31K58	EFTS	SYNE7	tsf	Elongation factor Ts
BB-SP3_1	LVHAQETR		NCRDVDQR.LVHAQETR.RIIDRIVG	R	R	8	2	269.396	952.508	952.508	477.261	477.261	952.509	477.262	-0.0015	0.9525	-0.1991	0.00196562	15.326	0	1	2	0	144	151	0			0.8378	0	TRUE	sp|P34185|TOP1_SYNE7	P34185	TOP1	SYNE7	topA	DNA topoisomerase 1
BB-SP3_1	EDLHTASR		RDPGITHK.EDLHTASR.ACARGGVT	K	A	8	2	269.396	927.438	927.438	464.726	464.726	927.441	464.728	-0.0031	0.9495	-0.1747	0.00433261	14.953	0	1	2	0	74	81	0			0.8	0	TRUE	tr|Q31QZ9|Q31QZ9_SYNE7	Q31QZ9	Q31QZ9	SYNE7	Synpcc7942_0488	Dihydroorotase, multifunctional complex type
BB-SP3_1	VLNDNEK		AGIEKKSR.VLNDNEK.RIVAYHEV	R	R	7	2	269.396	830.41	830.409	416.212	416.212	830.413	416.214	-0.0038	0.9634	-0.0742	0.283139	8.692	0	0.996	2	0	421	427	0			0.759	0	TRUE	tr|Q31NM5|Q31NM5_SYNE7	Q31NM5	Q31NM5	SYNE7	ftsH	ATP-dependent zinc metalloprotease FtsH
BB-SP3_1	WQAQQHR		ENIIQAIR.WQAQQHR.ETVMIGRS	R	E	7	3	270.568	952.467	952.466	318.496	318.496	952.463	318.495	0.003	0.8317	0.1035	0.156856	9.718	0	0.9859	2	0	126	132	0			0.6505	0	TRUE	tr|Q31RH2|Q31RH2_SYNE7	Q31RH2	Q31RH2	SYNE7	Synpcc7942_0315	Adenylosuccinate lyase
BB-SP3_1	ESLADGQKR		AEIRQDIR.ESLADGQKR.KPNWPSID	R	K	9	2	270.568	1002.51	1002.51	502.264	502.263	1002.51	502.262	0.0025	0.929	-0.1133	0.0233077	13.03	0	1	2	1	117	125	0			0.8307	0	TRUE	tr|Q31PS9|Q31PS9_SYNE7	Q31PS9	Q31PS9	SYNE7	Synpcc7942_0910	TPR repeat
BB-SP3_1	VLNDNEK		AGIEKKSR.VLNDNEK.RIVAYHEV	R	R	7	2	270.568	830.416	830.415	416.215	416.215	830.413	416.214	0.0015	0.9684	-0.0782	0.023741	10.998	0	1	2	0	421	427	0			0.7608	0	TRUE	tr|Q31NM5|Q31NM5_SYNE7	Q31NM5	Q31NM5	SYNE7	ftsH	ATP-dependent zinc metalloprotease FtsH
BB-SP3_1	WQAQQHR		ENIIQAIR.WQAQQHR.ETVMIGRS	R	E	7	2	270.568	952.465	952.464	477.24	477.239	952.463	477.239	0.0014	0.9855	0.1035	0.0311351	11.527	4.167	0.9995	2	0	126	132	0			0.7924	0	TRUE	tr|Q31RH2|Q31RH2_SYNE7	Q31RH2	Q31RH2	SYNE7	Synpcc7942_0315	Adenylosuccinate lyase
BB-SP3_1	NLANPNHR		VTGSEDSR.NLANPNHR.RKMAEAIA	R	R	8	2	270.568	934.472	934.472	468.243	468.243	934.473	468.244	-0.0015	0.9433	-0.1352	0.00267147	15.793	0	1	2	0	319	326	0			0.7973	0	TRUE	tr|Q31KM9|Q31KM9_SYNE7	Q31KM9	Q31KM9	SYNE7	Synpcc7942_2360	N-acetylmuramoyl-L-alanine amidase
BB-SP3_1	TEDCVGCK	TEDCVGCK	GQIAASPR.TEDCVGCK.RCETACPT	R	R	8	2	271.74	967.375	967.374	484.695	484.694	967.374	484.694	0.0001	0.953	-0.0432	4.99747e-06	22.705	0	1	2	0	45	52	0	4C(57.0214), 7C(57.0214)		0.8039	0	TRUE	sp|Q31QV2|PSAC_SYNE7	Q31QV2	PSAC	SYNE7	psaC	Photosystem I iron-sulfur center
BB-SP3_1	LVAEGNK		AQIDAISR.LVAEGNK.RIDTVNRI	R	R	7	2	271.74	729.402	729.401	365.708	365.708	729.402	365.708	-0.0012	0.9912	-0.0731	0.0356862	10.29	0	0.9997	2	0	31	37	0			0.7156	0	TRUE	sp|P06539|PHCB_SYNE7	P06539	PHCB	SYNE7	cpcB1	C-phycocyanin beta subunit
BB-SP3_1	IQETEDR		IIESAEKR.IQETEDR.YTRGEITE	R	Y	7	2	271.74	889.415	889.415	445.715	445.715	889.414	445.714	0.0004	0.9717	-0.0048	0.130017	10.044	0	0.9995	2	0	80	86	0			0.7777	0	TRUE	sp|Q31N15|RPOC2_SYNE7	Q31N15	RPOC2	SYNE7	rpoC2	DNA-directed RNA polymerase subunit beta'
BB-SP3_1	TSKNPEIR		QANIDQFK.TSKNPEIR.RFIGIEGE	K	R	8	3	271.74	943.516	943.515	315.513	315.512	943.509	315.51	0.0061	0.8772	-0.0571	0.143632	11.871	7.899	0.9818	2	1	286	293	0			0.6882	0	TRUE	tr|Q31RP1|Q31RP1_SYNE7	Q31RP1	Q31RP1	SYNE7	Synpcc7942_0246	Extracellular solute-binding protein, family 3
BB-SP3_1	TSKNPEIR		QANIDQFK.TSKNPEIR.RFIGIEGE	K	R	8	2	271.74	943.509	943.508	472.762	472.761	943.509	472.762	-0.0004	0.9793	-0.0571	0.00673752	18.186	8.187	1	2	1	286	293	0			0.7987	0	TRUE	tr|Q31RP1|Q31RP1_SYNE7	Q31RP1	Q31RP1	SYNE7	Synpcc7942_0246	Extracellular solute-binding protein, family 3
BB-SP3_1	ESLADGQKR		AEIRQDIR.ESLADGQKR.KPNWPSID	R	K	9	2	271.74	1002.5	1002.5	502.259	502.259	1002.51	502.262	-0.0067	0.9442	-0.1173	0.00505243	15.686	0	1	2	1	117	125	0			0.8303	0	TRUE	tr|Q31PS9|Q31PS9_SYNE7	Q31PS9	Q31PS9	SYNE7	Synpcc7942_0910	TPR repeat
BB-SP3_1	VLNDNEK		AGIEKKSR.VLNDNEK.RIVAYHEV	R	R	7	2	272.912	830.414	830.414	416.214	416.214	830.413	416.214	0.0001	0.9662	-0.0862	0.0615885	10.342	0	0.9999	2	0	421	427	0			0.7598	0	TRUE	tr|Q31NM5|Q31NM5_SYNE7	Q31NM5	Q31NM5	SYNE7	ftsH	ATP-dependent zinc metalloprotease FtsH
BB-SP3_1	LVAEGNK		AQIDAISR.LVAEGNK.RIDTVNRI	R	R	7	2	272.912	729.404	729.403	365.709	365.709	729.402	365.708	0.0007	0.9899	-0.0771	0.0253659	12.883	7.115	0.9999	2	0	31	37	0			0.7094	0	TRUE	sp|P06539|PHCB_SYNE7	P06539	PHCB	SYNE7	cpcB1	C-phycocyanin beta subunit
BB-SP3_1	EDLHTASR		RDPGITHK.EDLHTASR.ACARGGVT	K	A	8	2	272.912	927.443	927.442	464.729	464.728	927.441	464.728	0.0011	0.9761	-0.1867	0.00221055	17.122	0	1	2	0	74	81	0			0.8071	0	TRUE	tr|Q31QZ9|Q31QZ9_SYNE7	Q31QZ9	Q31QZ9	SYNE7	Synpcc7942_0488	Dihydroorotase, multifunctional complex type
BB-SP3_1	GEDHIANTAK		MTISHVIR.GEDHIANTAK.QIIIYEAI	R	Q	10	2	272.912	1054.5	1054.5	528.259	528.259	1054.5	528.259	-0.0014	0.9027	-0.3511	0.000378443	19.188	0	1	2	0	211	220	0			0.8495	0	TRUE	sp|Q8L1E5|SYE_SYNE7	Q8L1E5	SYE	SYNE7	gltX	Glutamate--tRNA ligase
BB-SP3_1	IEEIHRR		GEIIAISR.IEEIHRR.LPNTHIVM	R	L	7	2	272.912	951.527	951.526	476.771	476.77	951.525	476.77	0.0011	0.9014	-0.0081	0.313148	8.517	0	0.9816	2	1	217	223	0			0.8068	0	TRUE	tr|Q8VW88|Q8VW88_SYNE7	Q8VW88	Q8VW88	SYNE7	cbbA	Fructose-1,6-bisphosphate aldolase
BB-SP3_1	LVAEGNK		AQIDAISR.LVAEGNK.RIDTVNRI	R	R	7	2	274.084	729.403	729.402	365.709	365.708	729.402	365.708	-0.0001	0.9939	-0.0811	0.0300262	11.59	0	0.9994	2	0	31	37	0			0.7101	0	TRUE	sp|P06539|PHCB_SYNE7	P06539	PHCB	SYNE7	cpcB1	C-phycocyanin beta subunit
BB-SP3_1	IEEIHRR		GEIIAISR.IEEIHRR.LPNTHIVM	R	L	7	3	274.084	951.528	951.526	318.183	318.183	951.525	318.182	0.0014	0.9353	-0.0121	0.177726	9.501	0	0.9948	2	1	217	223	0			0.659	0	TRUE	tr|Q8VW88|Q8VW88_SYNE7	Q8VW88	Q8VW88	SYNE7	cbbA	Fructose-1,6-bisphosphate aldolase
BB-SP3_1	IEEIHRR		GEIIAISR.IEEIHRR.LPNTHIVM	R	L	7	2	274.084	951.524	951.524	476.769	476.769	951.525	476.77	-0.0012	0.8636	-0.0121	0.0260315	13.838	6.625	0.9994	2	1	217	223	0			0.811	0	TRUE	tr|Q8VW88|Q8VW88_SYNE7	Q8VW88	Q8VW88	SYNE7	cbbA	Fructose-1,6-bisphosphate aldolase
BB-SP3_1	EVGVHTR		QRSIIKQR.EVGVHTR.QFEAAIRA	R	Q	7	2	274.084	796.418	796.418	399.216	399.216	796.419	399.217	-0.0013	0.8954	-0.0259	0.0412572	11.038	0	0.9981	2	0	222	228	0			0.7533	0	TRUE	tr|Q31KP0|Q31KP0_SYNE7	Q31KP0	Q31KP0	SYNE7	Synpcc7942_2349	Twitching motility protein
BB-SP3_1	LVAEGNKR		AQIDAISR.LVAEGNKR.IDTVNRIT	R	I	8	3	275.255	886.493	886.491	296.505	296.504	885.503	296.175	0.988	0.8516	-0.348	0.127571	8.077	0	0.8563	2	1	31	38	0			0.6731	0	TRUE	sp|P06539|PHCB_SYNE7	P06539	PHCB	SYNE7	cpcB1	C-phycocyanin beta subunit
BB-SP3_1	LVAEGNK		AQIDAISR.LVAEGNK.RIDTVNRI	R	R	7	1	275.255	729.403	729.403	730.41	730.41	729.402	730.409	0.0006	0.878	-0.0851	2.13182	9.185	0	0.7513	2	0	31	37	0			1.1204	0	TRUE	sp|P06539|PHCB_SYNE7	P06539	PHCB	SYNE7	cpcB1	C-phycocyanin beta subunit
BB-SP3_1	VAAEAEANK		RKQAAINK.VAAEAEANK.APTKTFAG	K	A	9	2	275.255	901.451	901.451	451.733	451.733	901.451	451.733	0.0003	0.9666	-0.3328	0.0238644	13.989	6.645	1	2	0	98	106	0			0.7753	0	TRUE	tr|Q31PZ5|Q31PZ5_SYNE7	Q31PZ5	Q31PZ5	SYNE7	Synpcc7942_0843	Uncharacterized protein
BB-SP3_1	SERQGLNPK		GAFEARER.SERQGLNPK.TGDKIIIP	R	T	9	2	275.255	1027.54	1027.54	514.778	514.778	1027.54	514.778	0.0003	0.8532	-0.2529	0.0276535	11.733	0	0.9999	2	1	56	64	0			0.852	0	TRUE	tr|Q31KZ1|Q31KZ1_SYNE7	Q31KZ1	Q31KZ1	SYNE7	Synpcc7942_2248	Bacterial nucleoid protein Hbs
BB-SP3_1	TSQAGNTLK		NIIAEKPR.TSQAGNTLK.LASAKEFP	R	L	9	2	275.255	918.479	918.478	460.247	460.247	918.477	460.246	0.0013	0.9493	-0.1732	0.0430031	11.966	0	1	2	0	243	251	0			0.7863	0	TRUE	tr|Q31KK1|Q31KK1_SYNE7	Q31KK1	Q31KK1	SYNE7	Synpcc7942_2388	Oxalate decarboxylase
BB-SP3_1	SERQGLNPK		GAFEARER.SERQGLNPK.TGDKIIIP	R	T	9	2	276.427	1027.54	1027.54	514.777	514.777	1027.54	514.778	-0.0022	0.7747	-0.2569	0.0598756	12.391	0	0.9997	2	1	56	64	0			0.8484	0	TRUE	tr|Q31KZ1|Q31KZ1_SYNE7	Q31KZ1	Q31KZ1	SYNE7	Synpcc7942_2248	Bacterial nucleoid protein Hbs
BB-SP3_1	AVGLAGR		VVFIEVCR.AVGLAGR.FVSGYHWG	R	F	7	2	276.427	642.383	642.382	322.199	322.198	642.381	322.198	0.0006	0.9865	1.0436	1.40039	6.915	5.465	0.8214	2	0	197	203	0			0.6807	0	TRUE	tr|Q31PF5|Q31PF5_SYNE7	Q31PF5	Q31PF5	SYNE7	Synpcc7942_1034	Transglutaminase-like
BB-SP3_1	TSQAGNTLK		NIIAEKPR.TSQAGNTLK.LASAKEFP	R	L	9	2	276.427	918.476	918.475	460.245	460.245	918.477	460.246	-0.002	0.9407	-0.1772	0.00242103	15.964	7.639	1	2	0	243	251	0			0.7867	0	TRUE	tr|Q31KK1|Q31KK1_SYNE7	Q31KK1	Q31KK1	SYNE7	Synpcc7942_2388	Oxalate decarboxylase
BB-SP3_1	LTEAAEK		KDKQAIQR.LTEAAEK.AKIEISSA	R	A	7	2	276.427	760.396	760.395	381.205	381.205	760.397	381.206	-0.0015	0.9575	-0.1076	0.0586814	11.426	0	1	2	0	256	262	0			0.7556	0	TRUE	sp|P50021|DNAK2_SYNE7	P50021	DNAK2	SYNE7	dnaK2	Chaperone protein dnaK2
BB-SP3_1	LVAEGNK		AQIDAISR.LVAEGNK.RIDTVNRI	R	R	7	2	277.599	732.412	732.411	367.213	367.213	729.402	365.708	3.009	0.9693	-0.0931	0.0555904	11.52	6.902	0.929	2	0	31	37	0			0.7105	0	TRUE	sp|P06539|PHCB_SYNE7	P06539	PHCB	SYNE7	cpcB1	C-phycocyanin beta subunit
BB-SP3_1	LTEAAEK		KDKQAIQR.LTEAAEK.AKIEISSA	R	A	7	2	277.599	760.397	760.396	381.206	381.205	760.397	381.206	-0.0006	0.9645	-0.1116	0.0121969	13.155	0	1	2	0	256	262	0			0.7543	0	TRUE	sp|P50021|DNAK2_SYNE7	P50021	DNAK2	SYNE7	dnaK2	Chaperone protein dnaK2
BB-SP3_1	LGQDQAQR		DIAAIRYR.LGQDQAQR.IIYVTDSG	R	I	8	2	277.599	914.457	914.456	458.236	458.235	914.457	458.236	-0.0009	0.9545	-0.2098	0.00157398	18.712	6.07	1	2	0	329	336	0			0.7859	0	TRUE	sp|Q8KPU9|SYR_SYNE7	Q8KPU9	SYR	SYNE7	argS	Arginine--tRNA ligase
BB-SP3_1	AKEVLANK		QASDIQIR.AKEVLANK.RTMIEIFA	R	R	8	2	278.771	871.513	871.513	436.764	436.764	871.513	436.764	0	0.9478	-0.1466	0.00425109	17.986	7.746	1	2	1	164	171	0			0.7773	0	TRUE	sp|Q9L4P4|CLPR_SYNE7	Q9L4P4	CLPR	SYNE7	clpR	Putative ATP-dependent Clp protease proteolytic subunit-like
BB-SP3_1	AENRAEIAK		EATGYASK.AENRAEIAK.AISSRQYI	K	A	9	2	278.771	1000.53	1000.53	501.273	501.272	1000.53	501.272	0	0.8488	-0.3375	0.0103813	19.435	10.494	1	2	1	392	400	0			0.8542	0	TRUE	tr|Q31LD2|Q31LD2_SYNE7	Q31LD2	Q31LD2	SYNE7	Synpcc7942_2107	ABC-type nitrate/sulfonate/bicarbonate transport systems periplasmic components-like
BB-SP3_1	SGQTVQVHK		FIKRVIAR.SGQTVQVHK.GQVWVDGQ	R	G	9	2	278.771	982.517	982.517	492.266	492.266	982.52	492.267	-0.0028	0.8654	-0.2976	0.00972747	14.548	0	1	2	0	105	113	0			0.8079	0	TRUE	tr|Q31R09|Q31R09_SYNE7	Q31R09	Q31R09	SYNE7	Synpcc7942_0478	Signal peptidase I
BB-SP3_1	TEDCVGCKR	TEDCVGCKR	GQIAASPR.TEDCVGCKR.CETACPTD	R	C	9	2	278.771	1123.47	1123.47	562.743	562.743	1123.47	562.745	-0.0031	0.644	-0.3619	0.00077983	13.932	0	0.9999	2	1	45	53	0	4C(57.0214), 7C(57.0214)		0.8564	0	TRUE	sp|Q31QV2|PSAC_SYNE7	Q31QV2	PSAC	SYNE7	psaC	Photosystem I iron-sulfur center
BB-SP3_1	YGSDRPDTR		TYAEAMDR.YGSDRPDTR.FGIEIVDV	R	F	9	2	278.771	1065.48	1065.48	533.748	533.748	1065.48	533.749	-0.0023	0.954	-0.2039	0.00494311	10.724	0	0.9975	2	1	287	295	0			0.8161	0	TRUE	sp|Q31NM6|SYDND_SYNE7	Q31NM6	SYDND	SYNE7	aspS	Aspartate--tRNA(Asp/Asn) ligase
BB-SP3_1	MLDEQAK	M[147]LDEQAK	.MLDEQAK.KTIIRKIP	-	K	7	2	279.943	849.389	849.388	425.702	425.702	849.39	425.702	-0.0017	0.9616	0.0291	0.0684305	13.159	13.024	0.9802	2	0	1	7	0	1M(15.9949)		0.7773	0	TRUE	tr|Q07948|Q07948_SYNE7	Q07948	Q07948	SYNE7	ORF1	ORF1
BB-SP3_1	DGQAEIQRK		DFAEAIAR.DGQAEIQRK.YGNIFDMY	R	Y	9	2	279.943	1043.54	1043.54	522.775	522.775	1043.54	522.775	-0.0006	0.9327	-0.2597	0.00454465	15.87	5.967	1	2	1	365	373	0			0.8254	0	TRUE	tr|Q31QJ6|Q31QJ6_SYNE7	Q31QJ6	Q31QJ6	SYNE7	Synpcc7942_0641	Succinate dehydrogenase subunit A
BB-SP3_1	LGQDQAQR		DIAAIRYR.LGQDQAQR.IIYVTDSG	R	I	8	2	281.115	914.455	914.454	458.235	458.234	914.457	458.236	-0.003	0.9722	-0.2218	0.00162742	16.654	0	1	2	0	329	336	0			0.7849	0	TRUE	sp|Q8KPU9|SYR_SYNE7	Q8KPU9	SYR	SYNE7	argS	Arginine--tRNA ligase
BB-SP3_1	HLAETGEAR		SIDVADIK.HLAETGEAR.GFIGTIIK	K	G	9	2	281.115	982.485	982.485	492.25	492.25	982.483	492.249	0.0014	0.9733	-0.3012	0.0108956	14.351	0	1	2	0	46	54	0			0.8148	0	TRUE	tr|Q31JY0|Q31JY0_SYNE7	Q31JY0	Q31JY0	SYNE7	Synpcc7942_2609	DUF1400 domain-containing protein
BB-SP3_1	DAEANAAADKER		NEVDRMVK.DAEANAAADKER.RERIDIKN	K	R	12	2	281.115	1259.57	1259.57	630.794	630.794	1259.57	630.794	-0.0006	0.9349	-0.412	6.58415e-06	22.226	0	1	2	1	512	523	0			0.9403	0	TRUE	sp|P50021|DNAK2_SYNE7	P50021	DNAK2	SYNE7	dnaK2	Chaperone protein dnaK2
BB-SP3_1	DGQAEIQRK		DFAEAIAR.DGQAEIQRK.YGNIFDMY	R	Y	9	2	281.115	1043.53	1043.53	522.774	522.774	1043.54	522.775	-0.0017	0.9497	-0.2637	0.00137325	17.949	0	1	2	1	365	373	0			0.8295	0	TRUE	tr|Q31QJ6|Q31QJ6_SYNE7	Q31QJ6	Q31QJ6	SYNE7	Synpcc7942_0641	Succinate dehydrogenase subunit A
BB-SP3_1	ELQDASKDQK		EAIIQRVR.ELQDASKDQK.ARACGYVT	R	A	10	2	281.115	1160.56	1160.56	581.289	581.289	1160.57	581.291	-0.0029	0.9347	-0.4257	0.000323966	15.458	10.711	1	2	1	22	31	0			0.8911	0	TRUE	tr|Q31KY4|Q31KY4_SYNE7	Q31KY4	Q31KY4	SYNE7	Synpcc7942_2255	SpoVT-AbrB domain-containing protein
BB-SP3_1	AENRAEIAK		EATGYASK.AENRAEIAK.AISSRQYI	K	A	9	2	282.288	1000.53	1000.53	501.272	501.271	1000.53	501.272	-0.0021	0.8247	-0.3494	0.0522096	15.629	9.212	0.9996	2	1	392	400	0			0.8511	0	TRUE	tr|Q31LD2|Q31LD2_SYNE7	Q31LD2	Q31LD2	SYNE7	Synpcc7942_2107	ABC-type nitrate/sulfonate/bicarbonate transport systems periplasmic components-like
BB-SP3_1	TSQAGNTLK		NIIAEKPR.TSQAGNTLK.LASAKEFP	R	L	9	2	282.288	918.477	918.477	460.246	460.246	918.477	460.246	-0.0001	0.9547	-0.1972	0.00487809	14.747	0	1	2	0	243	251	0			0.7872	0	TRUE	tr|Q31KK1|Q31KK1_SYNE7	Q31KK1	Q31KK1	SYNE7	Synpcc7942_2388	Oxalate decarboxylase
BB-SP3_1	LVAEGNK		AQIDAISR.LVAEGNK.RIDTVNRI	R	R	7	2	282.288	730.407	730.406	366.211	366.21	729.402	365.708	1.0035	0.9749	-0.109	0.767803	7.959	3.832	0.9891	2	0	31	37	0			0.7439	0	TRUE	sp|P06539|PHCB_SYNE7	P06539	PHCB	SYNE7	cpcB1	C-phycocyanin beta subunit
BB-SP3_1	MNEELRR	M[147]NEELRR	QFKVPYAR.MNEELRR.INRIGARI	R	I	7	2	282.288	962.459	962.459	482.237	482.237	962.46	482.237	-0.0014	0.737	0.5243	0.0460522	9.847	0	0.981	2	1	55	61	0	1M(15.9949)		0.8066	0	TRUE	tr|Q31PD8|Q31PD8_SYNE7	Q31PD8	Q31PD8	SYNE7	Synpcc7942_1051	Phycocyanin linker protein 9K
BB-SP3_1	TLEGTNR		MTKR.TLEGTNR.KRKRTSGF	R	K	7	2	282.288	789.399	789.398	395.707	395.706	789.398	395.706	-0.0001	0.9985	0.1083	0.0898463	8.686	0	0.9823	2	0	5	11	0			0.7593	0	TRUE	sp|Q31MS5|RL34_SYNE7	Q31MS5	RL34	SYNE7	rpmH	Large ribosomal subunit protein bL34
BB-SP3_1	HLAETGEAR		SIDVADIK.HLAETGEAR.GFIGTIIK	K	G	9	2	282.288	982.483	982.483	492.249	492.249	982.483	492.249	-0.0003	0.9507	-0.3052	0.000837047	17.809	0	1	2	0	46	54	0			0.8163	0	TRUE	tr|Q31JY0|Q31JY0_SYNE7	Q31JY0	Q31JY0	SYNE7	Synpcc7942_2609	DUF1400 domain-containing protein
BB-SP3_1	MNEELRR	M[147]NEELRR	QFKVPYAR.MNEELRR.INRIGARI	R	I	7	3	282.288	962.465	962.464	321.829	321.829	962.46	321.827	0.0033	0.8689	0.5243	0.209773	9.213	0	0.9901	2	1	55	61	0	1M(15.9949)		0.6533	0	TRUE	tr|Q31PD8|Q31PD8_SYNE7	Q31PD8	Q31PD8	SYNE7	Synpcc7942_1051	Phycocyanin linker protein 9K
BB-SP3_1	AASADEIKK		YATIGVGR.AASADEIKK.AFRKIARQ	R	A	9	2	283.459	931.497	931.497	466.756	466.756	931.497	466.756	-0.0005	0.9272	-0.3904	0.00138357	17.936	9.344	1	2	1	18	26	0			0.8056	0	TRUE	tr|Q31MA0|Q31MA0_SYNE7	Q31MA0	Q31MA0	SYNE7	Synpcc7942_1789	Heat shock protein DnaJ-like
BB-SP3_1	DPGLTHK		IDPQVHFR.DPGLTHK.EDIHTASR	R	E	7	2	283.459	766.398	766.397	384.206	384.206	766.397	384.206	-0.0001	0.9483	-0.0066	0.121409	10.163	0	0.9993	2	0	67	73	0			0.7521	0	TRUE	tr|Q31QZ9|Q31QZ9_SYNE7	Q31QZ9	Q31QZ9	SYNE7	Synpcc7942_0488	Dihydroorotase, multifunctional complex type
BB-SP3_1	IAAAAGR		GRDPNWGR.IAAAAGR.AGVQFNSE	R	A	7	2	283.459	628.368	628.367	315.191	315.191	628.366	315.19	0.0013	0.9865	-0.0848	0.00670656	10.194	0	0.9999	2	0	324	330	0			0.6819	0	TRUE	tr|Q31LZ3|Q31LZ3_SYNE7	Q31LZ3	Q31LZ3	SYNE7	argJ	Arginine biosynthesis bifunctional protein ArgJ
BB-SP3_1	TSLGGNNSR		RGYATSDR.TSLGGNNSR.LAANIAAK	R	L	9	2	283.459	904.434	904.433	453.224	453.224	904.436	453.225	-0.0029	0.9667	-0.2311	0.0322664	12.465	0	1	2	0	181	189	0			0.7918	0	TRUE	tr|Q31PD9|Q31PD9_SYNE7	Q31PD9	Q31PD9	SYNE7	Synpcc7942_1050	Phycobilisome rod linker polypeptide
BB-SP3_1	YGSDRPDTR		TYAEAMDR.YGSDRPDTR.FGIEIVDV	R	F	9	3	283.459	1065.49	1065.48	356.169	356.169	1065.48	356.169	0.0009	0.8283	-0.2199	0.0701859	10.115	0	0.9997	2	1	287	295	0			0.7306	0	TRUE	sp|Q31NM6|SYDND_SYNE7	Q31NM6	SYDND	SYNE7	aspS	Aspartate--tRNA(Asp/Asn) ligase
BB-SP3_1	LGCEDEDKSR	LGCEDEDKSR	APKQIEKK.LGCEDEDKSR.KIQIIIDA	K	K	10	2	283.459	1207.52	1207.52	604.767	604.767	1207.51	604.764	0.005	0.8101	-0.3335	0.0230542	8.049	0	0.9984	2	1	27	36	0	3C(57.0214)		0.9013	0	TRUE	tr|Q31LX8|Q31LX8_SYNE7	Q31LX8	Q31LX8	SYNE7	Synpcc7942_1911	Cold shock protein
BB-SP3_1	MSSETISK	M[147]SSETISK	YDDAVADK.MSSETISK.VIYPNDNT	K	V	8	2	283.459	897.41	897.41	449.712	449.712	897.411	449.713	-0.0016	0.8557	0.3171	0.107585	9.373	0	0.9975	2	0	284	291	0	1M(15.9949)		0.7724	0	TRUE	tr|Q31RP3|Q31RP3_SYNE7	Q31RP3	Q31RP3	SYNE7	Synpcc7942_0244	Alpha-1,4 glucan phosphorylase
BB-SP3_1	MNEELRR	M[147]NEELRR	QFKVPYAR.MNEELRR.INRIGARI	R	I	7	2	284.631	962.461	962.46	482.238	482.237	962.46	482.237	-0.0003	0.8683	0.5163	0.00722354	12.065	1.386	0.9993	2	1	55	61	0	1M(15.9949)		0.805	0	TRUE	tr|Q31PD8|Q31PD8_SYNE7	Q31PD8	Q31PD8	SYNE7	Synpcc7942_1051	Phycocyanin linker protein 9K
BB-SP3_1	TGEIGDGK		DKIVAAAR.TGEIGDGK.IFVSPVDQ	R	I	8	2	284.631	775.372	775.371	388.693	388.693	775.371	388.693	-0.0001	0.9834	-0.0235	0.00167109	15.608	0	1	2	0	83	90	0			0.7446	0	TRUE	sp|P0A3F4|GLNB_SYNE7	P0A3F4	GLNB	SYNE7	glnB	Nitrogen regulatory protein P-II
BB-SP3_1	DATNESVRDR		GRIFITGR.DATNESVRDR.QIGFVFQH	R	Q	10	2	284.631	1161.53	1161.53	581.774	581.774	1161.54	581.776	-0.0039	0.8092	-0.2874	0.469083	6.815	0	0.9732	2	1	71	80	0			0.8784	0	TRUE	sp|P14788|CYSA_SYNE7	P14788	CYSA	SYNE7	cysA	Sulfate/thiosulfate import ATP-binding protein CysA
BB-SP3_1	NKPDVQAAR		IEEATAAK.NKPDVQAAR.NHFIAVVG	K	N	9	2	284.631	997.525	997.524	499.77	499.769	997.53	499.772	-0.0061	0.974	-0.2796	0.00648261	13.253	0	1	2	1	135	143	0			0.8139	0	TRUE	tr|Q31K23|Q31K23_SYNE7	Q31K23	Q31K23	SYNE7	Synpcc7942_2566	peptidylprolyl isomerase
BB-SP3_1	TGPSQGVR		ESVIVRVR.TGPSQGVR.LVWDCQIC	R	L	8	2	284.631	800.417	800.417	401.216	401.216	800.414	401.214	0.0025	0.899	-0.0462	0.0315138	11.506	4.7	0.9985	2	0	91	98	0			0.752	0	TRUE	tr|Q31QD6|Q31QD6_SYNE7	Q31QD6	Q31QD6	SYNE7	Synpcc7942_0701	Thioesterase domain-containing protein
BB-SP3_1	MSSETISK	M[147]SSETISK	YDDAVADK.MSSETISK.VIYPNDNT	K	V	8	2	284.631	897.413	897.413	449.714	449.714	897.411	449.713	0.0014	0.9511	0.3131	0.0246462	12.933	0	0.9998	2	0	284	291	0	1M(15.9949)		0.7735	0	TRUE	tr|Q31RP3|Q31RP3_SYNE7	Q31RP3	Q31RP3	SYNE7	Synpcc7942_0244	Alpha-1,4 glucan phosphorylase
BB-SP3_1	TGPSQGVR		ESVIVRVR.TGPSQGVR.LVWDCQIC	R	L	8	2	284.631	800.418	800.418	401.216	401.216	800.414	401.214	0.0034	0.9371	-0.0462	0.797995	9.892	0	0.9983	2	0	91	98	0			0.7631	0	TRUE	tr|Q31QD6|Q31QD6_SYNE7	Q31QD6	Q31QD6	SYNE7	Synpcc7942_0701	Thioesterase domain-containing protein
BB-SP3_1	TLEGTNR		MTKR.TLEGTNR.KRKRTSGF	R	K	7	2	285.803	789.398	789.398	395.707	395.706	789.398	395.706	-0.0004	0.9947	0.0963	0.0714496	11.084	0	0.9999	2	0	5	11	0			0.7505	0	TRUE	sp|Q31MS5|RL34_SYNE7	Q31MS5	RL34	SYNE7	rpmH	Large ribosomal subunit protein bL34
BB-SP3_1	MNEELRR	M[147]NEELRR	QFKVPYAR.MNEELRR.INRIGARI	R	I	7	3	285.803	962.464	962.463	321.829	321.828	962.46	321.827	0.0026	0.8747	0.5123	0.222972	9.107	0	0.9497	2	1	55	61	0	1M(15.9949)		0.6513	0	TRUE	tr|Q31PD8|Q31PD8_SYNE7	Q31PD8	Q31PD8	SYNE7	Synpcc7942_1051	Phycocyanin linker protein 9K
BB-SP3_1	MLDEQAK	M[147]LDEQAK	.MLDEQAK.KTIIRKIP	-	K	7	2	285.803	849.391	849.39	425.703	425.702	849.39	425.702	-0.0001	0.9736	0.0092	0.0948965	11.591	0	0.9997	2	0	1	7	0	1M(15.9949)		0.7846	0	TRUE	tr|Q07948|Q07948_SYNE7	Q07948	Q07948	SYNE7	ORF1	ORF1
BB-SP3_1	LGCEDEDKSR	LGCEDEDKSR	APKQIEKK.LGCEDEDKSR.KIQIIIDA	K	K	10	3	285.803	1207.51	1207.51	403.511	403.511	1207.51	403.512	-0.0028	0.9151	-0.3415	0.0339039	12.379	0	1	2	1	27	36	0	3C(57.0214)		0.7434	0	TRUE	tr|Q31LX8|Q31LX8_SYNE7	Q31LX8	Q31LX8	SYNE7	Synpcc7942_1911	Cold shock protein
BB-SP3_1	RGDQELER		IEGEVVIK.RGDQELER.ITAGDVFG	K	I	8	2	285.803	1001.49	1001.49	501.751	501.75	1001.49	501.752	-0.0026	0.9241	-0.1966	0.00317687	16.492	8.111	1	2	1	66	73	0			0.8216	0	TRUE	tr|Q54777|Q54777_SYNE7	Q54777	Q54777	SYNE7	Synpcc7942_1957	Cyclic nucleotide-binding domain (cNMP-BD) protein
BB-SP3_1	SFTDSNK		FVFSTRYK.SFTDSNK.LSPTDISS	K	L	7	2	285.803	797.354	797.354	399.684	399.684	797.356	399.685	-0.002	0.984	0.1785	0.0151095	8.783	0	0.9993	2	0	364	370	0			0.744	0	TRUE	tr|Q31RV6|Q31RV6_SYNE7	Q31RV6	Q31RV6	SYNE7	Synpcc7942_0181	ATPase
BB-SP3_1	DNNRDPNSTVR		SITPQMAR.DNNRDPNSTVR.LPEVQGVI	R	L	11	2	285.803	1286.59	1286.59	644.304	644.304	1286.6	644.305	-0.0029	0.9463	-0.4397	0.000802602	13.882	0	1	2	1	317	327	0			0.8944	0	TRUE	tr|Q31QQ2|Q31QQ2_SYNE7	Q31QQ2	Q31QQ2	SYNE7	Synpcc7942_0585	PDZ/DHR/GLGF
BB-SP3_1	EASDREIASK		VARIIESK.EASDREIASK.VGVFFPRP	K	V	10	2	285.803	1104.54	1104.54	553.278	553.278	1104.54	553.278	0	0.8703	-0.3793	0.00131902	18.019	0	1	2	1	235	244	0			0.8481	0	TRUE	tr|Q31ND0|Q31ND0_SYNE7	Q31ND0	Q31ND0	SYNE7	Synpcc7942_1409	Iron transport system substrate-binding protein
BB-SP3_1	SYPPGQHGQAR		ITRKAARR.SYPPGQHGQAR.RKRSEYAI	R	R	11	2	285.803	1196.57	1196.57	599.292	599.292	1196.57	599.292	0.0009	0.9627	-0.3669	0.00138516	13.934	0	1	2	0	29	39	0			0.8841	0	TRUE	sp|Q31N52|RS4_SYNE7	Q31N52	RS4	SYNE7	rpsD	Small ribosomal subunit protein uS4
BB-SP3_1	DNNRDPNSTVR		SITPQMAR.DNNRDPNSTVR.LPEVQGVI	R	L	11	3	285.803	1286.6	1286.6	429.874	429.874	1286.6	429.873	0.0031	0.9134	-0.4397	9.42975e-05	23.602	5.596	1	2	1	317	327	0			0.7497	0	TRUE	tr|Q31QQ2|Q31QQ2_SYNE7	Q31QQ2	Q31QQ2	SYNE7	Synpcc7942_0585	PDZ/DHR/GLGF
BB-SP3_1	LVAEGNKR		AQIDAISR.LVAEGNKR.IDTVNRIT	R	I	8	2	286.975	885.501	885.501	443.758	443.758	885.503	443.759	-0.0023	0.9759	-0.3879	0.00887156	14.708	0	1	2	1	31	38	0			0.8231	0	TRUE	sp|P06539|PHCB_SYNE7	P06539	PHCB	SYNE7	cpcB1	C-phycocyanin beta subunit
BB-SP3_1	YGENPNR		CRRPTDGR.YGENPNR.YQHYYQYQ	R	Y	7	2	286.975	848.378	848.377	425.196	425.196	848.378	425.196	-0.0007	0.9875	-0.08	0.000761202	13.974	0	1	2	0	64	70	0			0.7614	0	TRUE	sp|Q31KD2|SYGA_SYNE7	Q31KD2	SYGA	SYNE7	glyQ	Glycine--tRNA ligase alpha subunit
BB-SP3_1	DAEANAAADKER		NEVDRMVK.DAEANAAADKER.RERIDIKN	K	R	12	2	286.975	1259.57	1259.57	630.793	630.793	1259.57	630.794	-0.0022	0.905	-0.432	1.04834e-05	26.418	0	1	2	1	512	523	0			0.9434	0	TRUE	sp|P50021|DNAK2_SYNE7	P50021	DNAK2	SYNE7	dnaK2	Chaperone protein dnaK2
BB-SP3_1	SYPPGQHGQAR		ITRKAARR.SYPPGQHGQAR.RKRSEYAI	R	R	11	2	286.975	1196.57	1196.57	599.293	599.293	1196.57	599.292	0.0019	0.9757	-0.3709	0.0770903	7.952	0	0.9998	2	0	29	39	0			0.8878	0	TRUE	sp|Q31N52|RS4_SYNE7	Q31N52	RS4	SYNE7	rpsD	Small ribosomal subunit protein uS4
BB-SP3_1	RLCSVDK	RLCSVDK	DIARKRGK.RLCSVDK.ANVIEVSQ	K	A	7	2	286.975	876.448	876.447	439.231	439.231	876.449	439.232	-0.0014	0.9034	-0.0747	0.00326212	19.446	0	1	2	1	188	194	0	3C(57.0214)		0.7778	0	TRUE	sp|Q31N34|LEU3_SYNE7	Q31N34	LEU3	SYNE7	leuB	3-isopropylmalate dehydrogenase
BB-SP3_1	DNNRDPNSTVR		SITPQMAR.DNNRDPNSTVR.LPEVQGVI	R	L	11	2	286.975	1286.59	1286.59	644.303	644.303	1286.6	644.305	-0.0043	0.9175	-0.4437	0.00567545	10.484	0	0.9998	2	1	317	327	0			0.8947	0	TRUE	tr|Q31QQ2|Q31QQ2_SYNE7	Q31QQ2	Q31QQ2	SYNE7	Synpcc7942_0585	PDZ/DHR/GLGF
BB-SP3_1	MNEELRR	M[147]NEELRR	QFKVPYAR.MNEELRR.INRIGARI	R	I	7	2	288.147	962.461	962.46	482.238	482.237	962.46	482.237	-0.0003	0.9441	0.5043	0.0121199	11.166	0	0.9982	2	1	55	61	0	1M(15.9949)		0.8029	0	TRUE	tr|Q31PD8|Q31PD8_SYNE7	Q31PD8	Q31PD8	SYNE7	Synpcc7942_1051	Phycocyanin linker protein 9K
BB-SP3_1	DNNRDPNSTVR		SITPQMAR.DNNRDPNSTVR.LPEVQGVI	R	L	11	3	288.147	1286.6	1286.6	429.873	429.873	1286.6	429.873	0.0008	0.8706	-0.4477	0.00139878	15.917	0	1	2	1	317	327	0			0.7461	0	TRUE	tr|Q31QQ2|Q31QQ2_SYNE7	Q31QQ2	Q31QQ2	SYNE7	Synpcc7942_0585	PDZ/DHR/GLGF
BB-SP3_1	LVAEGNKR		AQIDAISR.LVAEGNKR.IDTVNRIT	R	I	8	3	288.147	885.49	885.489	296.171	296.17	885.503	296.175	-0.0144	0.8976	-0.3919	0.0159313	8.691	0	0.9872	2	1	31	38	0			0.6791	0	TRUE	sp|P06539|PHCB_SYNE7	P06539	PHCB	SYNE7	cpcB1	C-phycocyanin beta subunit
BB-SP3_1	RGDQELER		IEGEVVIK.RGDQELER.ITAGDVFG	K	I	8	2	288.147	1001.49	1001.49	501.751	501.751	1001.49	501.752	-0.0014	0.9427	-0.2046	0.00517905	15.643	0	1	2	1	66	73	0			0.8248	0	TRUE	tr|Q54777|Q54777_SYNE7	Q54777	Q54777	SYNE7	Synpcc7942_1957	Cyclic nucleotide-binding domain (cNMP-BD) protein
BB-SP3_1	NKPDVQAAR		IEEATAAK.NKPDVQAAR.NHFIAVVG	K	N	9	2	288.147	997.529	997.529	499.772	499.772	997.53	499.772	-0.0016	0.9626	-0.2916	0.00944604	12.599	0	1	2	1	135	143	0			0.8164	0	TRUE	tr|Q31K23|Q31K23_SYNE7	Q31K23	Q31K23	SYNE7	Synpcc7942_2566	peptidylprolyl isomerase
BB-SP3_1	SGQTTVHCPK	SGQTTVHCPK	IEIAATIK.SGQTTVHCPK.TIGIIFSK	K	T	10	2	288.147	1113.53	1113.52	557.77	557.77	1113.52	557.769	0.0012	0.8799	-0.453	0.000788406	18.913	0	1	2	0	31	40	0	8C(57.0214)		0.88	0	TRUE	sp|Q935Y4|OTC_SYNE7	Q935Y4	OTC	SYNE7	argF	Ornithine carbamoyltransferase
BB-SP3_1	DAEANAAADKER		NEVDRMVK.DAEANAAADKER.RERIDIKN	K	R	12	3	288.147	1259.57	1259.57	420.865	420.865	1259.57	420.865	-0.0006	0.9058	-0.436	0.00301995	15.58	0	1	2	1	512	523	0			0.7602	0	TRUE	sp|P50021|DNAK2_SYNE7	P50021	DNAK2	SYNE7	dnaK2	Chaperone protein dnaK2
BB-SP3_1	EASDREIASK		VARIIESK.EASDREIASK.VGVFFPRP	K	V	10	3	288.147	1104.55	1104.55	369.19	369.19	1104.54	369.188	0.0056	0.7967	-0.3873	0.255417	10.871	0	0.9986	2	1	235	244	0			0.7231	0	TRUE	tr|Q31ND0|Q31ND0_SYNE7	Q31ND0	Q31ND0	SYNE7	Synpcc7942_1409	Iron transport system substrate-binding protein
BB-SP3_1	RLCSVDK	RLCSVDK	DIARKRGK.RLCSVDK.ANVIEVSQ	K	A	7	2	289.319	876.45	876.449	439.232	439.232	876.449	439.232	0.0002	0.8859	-0.0827	0.0143714	15.87	6.471	0.9997	2	1	188	194	0	3C(57.0214)		0.7738	0	TRUE	sp|Q31N34|LEU3_SYNE7	Q31N34	LEU3	SYNE7	leuB	3-isopropylmalate dehydrogenase
BB-SP3_1	MNEELRR	M[147]NEELRR	QFKVPYAR.MNEELRR.INRIGARI	R	I	7	3	289.319	962.463	962.462	321.828	321.828	962.46	321.827	0.0018	0.9492	0.5003	0.140686	9.907	5.682	0.9948	2	1	55	61	0	1M(15.9949)		0.6554	0	TRUE	tr|Q31PD8|Q31PD8_SYNE7	Q31PD8	Q31PD8	SYNE7	Synpcc7942_1051	Phycocyanin linker protein 9K
BB-SP3_1	GLEASEK		GIAIRSVR.GLEASEK.VKASIRPA	R	V	7	2	289.319	732.365	732.364	367.19	367.189	732.365	367.19	-0.0011	0.997	0.0758	0.128899	10.059	5.457	0.9987	2	0	678	684	0			0.6933	0	TRUE	tr|Q31RF9|Q31RF9_SYNE7	Q31RF9	Q31RF9	SYNE7	Synpcc7942_0328	Phycobiliprotein ApcE
BB-SP3_1	HQLDPSR		IFQTVIDR.HQLDPSR.TIFIDDSP	R	T	7	2	289.319	851.426	851.425	426.72	426.72	851.425	426.72	0	0.956	-0.0701	0.106414	14.392	8.524	0.9988	2	0	168	174	0			0.782	0	TRUE	tr|Q31PI4|Q31PI4_SYNE7	Q31PI4	Q31PI4	SYNE7	Synpcc7942_1005	HAD-superfamily hydrolase subfamily IA, variant 3
BB-SP3_1	GYATSDR		PRIFSIYR.GYATSDR.TSIGGNNS	R	T	7	2	289.319	768.34	768.34	385.177	385.177	768.34	385.177	-0.0007	0.9886	0.0283	0.00554626	10.524	0	0.9999	2	0	174	180	0			0.7394	0	FALSE	tr|Q31PD9|Q31PD9_SYNE7	Q31PD9	Q31PD9	SYNE7	Synpcc7942_1050	Phycobilisome rod linker polypeptide	Synpcc7942_1049	tr|Q31PE0|Q31PE0_SYNE7
BB-SP3_1	TSKPDEMQR		TFEAAASK.TSKPDEMQR.LIGNVPVA	K	L	9	2	289.319	1090.5	1090.5	546.259	546.259	1090.51	546.261	-0.0045	0.9742	-0.2977	0.0229879	8.054	0	0.9995	2	1	345	353	0			0.8451	0	TRUE	tr|Q31LG9|Q31LG9_SYNE7	Q31LG9	Q31LG9	SYNE7	Synpcc7942_2070	Twitching motility protein
BB-SP3_1	HGAALVK		VIPTRIAR.HGAALVK.GDRWNIKN	R	G	7	2	289.319	694.412	694.411	348.213	348.213	694.413	348.214	-0.0012	0.7525	-0.1422	0.00594977	10.402	0	0.9957	2	0	287	293	0			0.7631	0	TRUE	sp|Q8GAA6|TGT_SYNE7	Q8GAA6	TGT	SYNE7	tgt	Queuine tRNA-ribosyltransferase
BB-SP3_1	EASDREIASK		VARIIESK.EASDREIASK.VGVFFPRP	K	V	10	3	289.319	1104.54	1104.54	369.189	369.188	1104.54	369.188	0.0017	0.798	-0.3913	0.102802	11.452	0	0.9916	2	1	235	244	0			0.7209	0	TRUE	tr|Q31ND0|Q31ND0_SYNE7	Q31ND0	Q31ND0	SYNE7	Synpcc7942_1409	Iron transport system substrate-binding protein
BB-SP3_1	EGEGVAAR		HIIIGIIR.EGEGVAAR.VIENIGVD	R	V	8	2	290.49	787.383	787.383	394.699	394.699	787.382	394.699	0.0002	0.9745	-0.0495	0.0386589	12.151	7.095	0.9999	2	0	115	122	0			0.7364	0	TRUE	tr|Q31RM7|Q31RM7_SYNE7	Q31RM7	Q31RM7	SYNE7	Synpcc7942_0260	ATPase
BB-SP3_1	SGTAGSLR		TPAAEIIR.SGTAGSLR.NIVMMFGE	R	N	8	2	290.49	747.388	747.387	374.701	374.701	747.388	374.701	-0.0004	0.9876	0.173	0.0211592	13.198	0	1	2	0	85	92	0			0.7417	0	TRUE	tr|Q31QY8|Q31QY8_SYNE7	Q31QY8	Q31QY8	SYNE7	Synpcc7942_0499	Hydroxyneurosporene-O-methyltransferase
BB-SP3_1	ATGDANLRR		QIIVEQSK.ATGDANLRR.AAAAEFQK	K	A	9	2	290.49	972.509	972.509	487.262	487.262	972.51	487.262	-0.0012	0.8561	-0.1564	1.98609	9.308	0	0.965	2	1	259	267	0			0.8354	0	TRUE	tr|Q31QS6|Q31QS6_SYNE7	Q31QS6	Q31QS6	SYNE7	Synpcc7942_0561	TPR repeat
BB-SP3_1	TGAGMMDCK	TGAGMM[147]DCK	IVKEIREK.TGAGMMDCK.KAINENDG	K	K	9	2	290.49	985.369	985.369	493.692	493.692	985.367	493.691	0.0018	0.8213	-0.1682	0.0179061	12.488	10.387	0.9999	2	0	16	24	0	6M(15.9949), 8C(57.0214)		0.7899	0	TRUE	sp|Q31K58|EFTS_SYNE7	Q31K58	EFTS	SYNE7	tsf	Elongation factor Ts
BB-SP3_1	EASDREIASK		VARIIESK.EASDREIASK.VGVFFPRP	K	V	10	3	290.49	1104.54	1104.54	369.188	369.188	1104.54	369.188	0.0008	0.8717	-0.3953	0.001711	19.567	7.484	1	2	1	235	244	0			0.7192	0	TRUE	tr|Q31ND0|Q31ND0_SYNE7	Q31ND0	Q31ND0	SYNE7	Synpcc7942_1409	Iron transport system substrate-binding protein
BB-SP3_1	QTQQQQINR		AGAKSTDR.QTQQQQINR.IQAEIAIA	R	I	9	2	290.49	1142.58	1142.58	572.297	572.297	1142.58	572.297	0.0002	0.7967	-0.2237	0.0134509	15.985	0	1	2	0	144	152	0			0.8646	0	TRUE	tr|Q31NW5|Q31NW5_SYNE7	Q31NW5	Q31NW5	SYNE7	Synpcc7942_1224	ABC-transporter membrane fusion protein
BB-SP3_1	LEDSEASR		IANGKPIK.LEDSEASR.LQTAIDRW	K	L	8	2	290.49	905.422	905.421	453.718	453.718	905.409	453.712	0.0123	0.8726	-0.1673	0.376921	7.195	0	0.9556	2	0	249	256	0			0.7752	0	TRUE	tr|Q31PW5|Q31PW5_SYNE7	Q31PW5	Q31PW5	SYNE7	Synpcc7942_0874	DEAD/DEAH box helicase-like
BB-SP3_1	NKPDVQAAR		IEEATAAK.NKPDVQAAR.NHFIAVVG	K	N	9	3	290.49	997.532	997.531	333.518	333.517	997.53	333.517	0.0001	0.9585	-0.2996	0.00419517	16.009	0	1	2	1	135	143	0			0.7248	0	TRUE	tr|Q31K23|Q31K23_SYNE7	Q31K23	Q31K23	SYNE7	Synpcc7942_2566	peptidylprolyl isomerase
BB-SP3_1	LEDSEASR		IANGKPIK.LEDSEASR.LQTAIDRW	K	L	8	2	291.662	905.42	905.42	453.717	453.717	905.409	453.712	0.0106	0.933	-0.1713	0.715319	7.082	0	0.9442	2	0	249	256	0			0.7785	0	TRUE	tr|Q31PW5|Q31PW5_SYNE7	Q31PW5	Q31PW5	SYNE7	Synpcc7942_0874	DEAD/DEAH box helicase-like
BB-SP3_1	GLEASEK		GIAIRSVR.GLEASEK.VKASIRPA	R	V	7	2	291.662	732.368	732.367	367.191	367.191	732.365	367.19	0.0017	0.9993	0.0678	0.00928966	14.628	6.855	1	2	0	678	684	0			0.6973	0	TRUE	tr|Q31RF9|Q31RF9_SYNE7	Q31RF9	Q31RF9	SYNE7	Synpcc7942_0328	Phycobiliprotein ApcE
BB-SP3_1	ATGDANLRR		QIIVEQSK.ATGDANLRR.AAAAEFQK	K	A	9	2	291.662	972.509	972.508	487.262	487.261	972.51	487.262	-0.0021	0.8031	-0.1604	0.0285924	12.675	0	0.9997	2	1	259	267	0			0.833	0	TRUE	tr|Q31QS6|Q31QS6_SYNE7	Q31QS6	Q31QS6	SYNE7	Synpcc7942_0561	TPR repeat
BB-SP3_1	SATENLK		KGKVDINK.SATENLK.IISECIDR	K	I	7	2	291.662	761.392	761.391	381.703	381.703	761.392	381.703	-0.0007	0.9621	0.0678	0.0234288	12.021	0	1	2	0	150	156	0			0.7424	0	TRUE	sp|Q31QY2|FBSB_SYNE7	Q31QY2	FBSB	SYNE7	Synpcc7942_0505	D-fructose 1,6-bisphosphatase class 2/sedoheptulose 1,7-bisphosphatase
BB-SP3_1	KIQVGDK		RVYVAQKR.KIQVGDK.MAGRHGNK	R	M	7	2	291.662	786.461	786.46	394.238	394.237	786.46	394.237	-0.0001	0.7801	-0.0679	0.0423643	11.992	5.825	0.9965	2	1	815	821	0			0.7313	0	TRUE	sp|Q31N17|RPOB_SYNE7	Q31N17	RPOB	SYNE7	rpoB	DNA-directed RNA polymerase subunit beta
BB-SP3_1	KELEEAGAK		KDDAEAAK.KELEEAGAK.VSVK	K	V	9	2	291.662	973.508	973.508	487.762	487.761	973.508	487.761	-0.0001	0.9121	-0.2808	0.00814235	15.857	0	1	2	1	116	124	0			0.7952	0	TRUE	sp|Q31QK6|RL7_SYNE7	Q31QK6	RL7	SYNE7	rplL	Large ribosomal subunit protein bL12
BB-SP3_1	FEGDTTK		TIRIYIER.FEGDTTK.QGIDPQVA	R	Q	7	2	291.662	796.361	796.36	399.188	399.187	796.36	399.187	-0.0005	0.9985	0.1045	0.00431768	11.959	0	1	2	0	502	508	0			0.7515	0	TRUE	tr|Q31RY1|Q31RY1_SYNE7	Q31RY1	Q31RY1	SYNE7	Synpcc7942_0156	phosphoglucomutase (alpha-D-glucose-1,6-bisphosphate-dependent)
BB-SP3_1	FFHNNAHNR		ISEIYREK.FFHNNAHNR.FIEINFKH	K	F	9	3	292.834	1155.54	1155.53	386.186	386.185	1155.53	386.185	0.0023	0.8252	-0.2322	0.0273369	11.753	0	0.9999	2	0	86	94	0			0.7402	0	TRUE	tr|Q31PE0|Q31PE0_SYNE7	Q31PE0	Q31PE0	SYNE7	Synpcc7942_1049	Phycobilisome rod linker polypeptide
BB-SP3_1	KELEEAGAK		KDDAEAAK.KELEEAGAK.VSVK	K	V	9	2	292.834	973.508	973.507	487.761	487.761	973.508	487.761	-0.0008	0.8732	-0.2848	0.021355	15.182	0	1	2	1	116	124	0			0.8142	0	TRUE	sp|Q31QK6|RL7_SYNE7	Q31QK6	RL7	SYNE7	rplL	Large ribosomal subunit protein bL12
BB-SP3_1	QLNKEEVK		IDEIIVFR.QLNKEEVK.EIADIMIR	R	E	8	2	292.834	986.542	986.541	494.278	494.278	986.54	494.277	0.0015	0.8372	-0.2484	0.0124954	17.113	9.939	0.9999	2	1	719	726	0			0.8668	0	TRUE	tr|Q31RM7|Q31RM7_SYNE7	Q31RM7	Q31RM7	SYNE7	Synpcc7942_0260	ATPase
BB-SP3_1	ASALANR		HAIAIAKK.ASALANR.DIGVISAE	K	D	7	2	292.834	701.385	701.384	351.7	351.699	701.382	351.698	0.002	0.9817	0.1727	0.107029	10.382	0	0.9998	2	0	57	63	0			0.721	0	TRUE	tr|Q31PI2|Q31PI2_SYNE7	Q31PI2	Q31PI2	SYNE7	fumC	Fumarate hydratase class II
BB-SP3_1	REDVVAR		ARIQRSCR.REDVVAR.WTDEQFVI	R	W	7	2	292.834	844.474	844.473	423.244	423.244	843.456	422.735	1.0167	0.9238	-0.0654	0.0749463	13.001	0	0.9979	2	1	690	696	0			0.7692	0	TRUE	tr|Q31RY6|Q31RY6_SYNE7	Q31RY6	Q31RY6	SYNE7	Synpcc7942_0151	Response regulator receiver modulated diguanylate cyclase
BB-SP3_1	CEGVTSDR	CEGVTSDR	YAAYAQGR.CEGVTSDR.SQIAARRT	R	S	8	2	292.834	922.381	922.38	462.198	462.198	922.381	462.198	-0.0009	0.9689	-0.0191	0.000899498	13.684	0	1	2	0	211	218	0	1C(57.0214)		0.7889	0	TRUE	tr|Q31RP1|Q31RP1_SYNE7	Q31RP1	Q31RP1	SYNE7	Synpcc7942_0246	Extracellular solute-binding protein, family 3
BB-SP3_1	LEDSEASR		IANGKPIK.LEDSEASR.LQTAIDRW	K	L	8	2	294.006	905.421	905.42	453.718	453.717	905.409	453.712	0.0111	0.9096	-0.1793	0.150921	8.785	0	0.9927	2	0	249	256	0			0.7824	0	TRUE	tr|Q31PW5|Q31PW5_SYNE7	Q31PW5	Q31PW5	SYNE7	Synpcc7942_0874	DEAD/DEAH box helicase-like
BB-SP3_1	SATENLK		KGKVDINK.SATENLK.IISECIDR	K	I	7	2	294.006	761.394	761.393	381.704	381.704	761.392	381.703	0.0008	0.9691	0.0598	0.111365	10.313	4.92	0.999	2	0	150	156	0			0.7423	0	TRUE	sp|Q31QY2|FBSB_SYNE7	Q31QY2	FBSB	SYNE7	Synpcc7942_0505	D-fructose 1,6-bisphosphatase class 2/sedoheptulose 1,7-bisphosphatase
BB-SP3_1	STSSNFR		.STSSNFR.DAIREAQT	M	D	7	2	294.006	797.367	797.366	399.691	399.69	797.367	399.691	-0.0004	0.9797	0.3608	0.728618	10.05	8.833	0.994	2	0	2	8	0			0.7486	0	TRUE	tr|Q31M69|Q31M69_SYNE7	Q31M69	Q31M69	SYNE7	Synpcc7942_1820	Integral membrane protein, interacts with FtsH
BB-SP3_1	FFHNNAHNR		ISEIYREK.FFHNNAHNR.FIEINFKH	K	F	9	2	294.006	1155.53	1155.53	578.773	578.773	1155.53	578.773	-0.0008	0.9321	-0.2362	1.44794e-05	20.857	0	1	2	0	86	94	0			0.9038	0	TRUE	tr|Q31PE0|Q31PE0_SYNE7	Q31PE0	Q31PE0	SYNE7	Synpcc7942_1049	Phycobilisome rod linker polypeptide
BB-SP3_1	DAALERR		EYRKHIER.DAALERR.FQPVMVGE	R	F	7	2	294.006	829.443	829.442	415.729	415.728	829.441	415.728	0.0018	0.8808	0.0467	0.187715	10.406	6.392	0.9957	2	1	326	332	0			0.7669	0	FALSE	tr|Q31RM7|Q31RM7_SYNE7	Q31RM7	Q31RM7	SYNE7	Synpcc7942_0260	ATPase	clpB1	sp|P53533|CLPB1_SYNE7
BB-SP3_1	DTGLANK		TITYDQIK.DTGLANK.CISIKESA	K	C	7	2	294.006	717.368	717.367	359.691	359.691	717.366	359.69	0.0011	0.9816	0.0316	0.117625	10.218	0	0.9999	2	0	40	46	0			0.708	0	TRUE	sp|P11472|PSBO_SYNE7	P11472	PSBO	SYNE7	psbO	Photosystem II extrinsic protein O
BB-SP3_1	CEGVTSDR	CEGVTSDR	YAAYAQGR.CEGVTSDR.SQIAARRT	R	S	8	2	294.006	922.384	922.384	462.199	462.199	922.381	462.198	0.0021	0.9947	-0.0231	0.000106598	17.389	0	1	2	0	211	218	0	1C(57.0214)		0.7919	0	TRUE	tr|Q31RP1|Q31RP1_SYNE7	Q31RP1	Q31RP1	SYNE7	Synpcc7942_0246	Extracellular solute-binding protein, family 3
BB-SP3_1	NKPDVQAAR		IEEATAAK.NKPDVQAAR.NHFIAVVG	K	N	9	3	294.006	997.532	997.531	333.518	333.518	997.53	333.517	0.0004	0.9596	-0.3116	0.00704288	16.109	0	1	2	1	135	143	0			0.7158	0	TRUE	tr|Q31K23|Q31K23_SYNE7	Q31K23	Q31K23	SYNE7	Synpcc7942_2566	peptidylprolyl isomerase
BB-SP3_1	ENPEATQAR		MIDIRIIR.ENPEATQAR.LDRRHSSY	R	L	9	2	294.006	1014.47	1014.47	508.243	508.243	1014.47	508.244	-0.0013	0.9805	-0.1815	0.00232809	15.032	0	1	2	0	9	17	0			0.8186	0	TRUE	sp|Q8GMR7|SYS_SYNE7	Q8GMR7	SYS	SYNE7	serS	Serine--tRNA ligase
BB-SP3_1	FFHNNAHNR		ISEIYREK.FFHNNAHNR.FIEINFKH	K	F	9	2	294.006	1155.53	1155.53	578.773	578.773	1155.53	578.773	-0.0002	0.9438	-0.2362	0.000478355	17.781	0	1	2	0	86	94	0			0.8932	0	TRUE	tr|Q31PE0|Q31PE0_SYNE7	Q31PE0	Q31PE0	SYNE7	Synpcc7942_1049	Phycobilisome rod linker polypeptide
BB-SP3_1	EMHVGHLR	EM[147]HVGHLR	FSSPNIAK.EMHVGHLR.STIIGDSI	K	S	8	3	294.006	993.483	993.482	332.168	332.168	993.481	332.168	0.0005	0.9786	-0.0176	0.896912	9.689	0	0.9959	2	0	131	138	0	2M(15.9949)		0.6822	0	TRUE	sp|Q8KPU9|SYR_SYNE7	Q8KPU9	SYR	SYNE7	argS	Arginine--tRNA ligase
BB-SP3_1	QVMQPGDR	QVM[147]QPGDR	IKIIANCR.QVMQPGDR.LIIIEQVV	R	L	8	2	294.006	945.435	945.435	473.725	473.725	945.434	473.724	0.0009	0.9534	-0.2708	0.0859014	9.764	0	0.9995	2	0	256	263	0	3M(15.9949)		0.7929	0	TRUE	tr|Q31QY8|Q31QY8_SYNE7	Q31QY8	Q31QY8	SYNE7	Synpcc7942_0499	Hydroxyneurosporene-O-methyltransferase
BB-SP3_1	QLNKEEVK		IDEIIVFR.QLNKEEVK.EIADIMIR	R	E	8	2	295.178	986.539	986.539	494.277	494.277	986.54	494.277	-0.0006	0.8557	-0.2564	0.0045368	15.873	6.839	1	2	1	719	726	0			0.8699	0	TRUE	tr|Q31RM7|Q31RM7_SYNE7	Q31RM7	Q31RM7	SYNE7	Synpcc7942_0260	ATPase
BB-SP3_1	FFHNNAHNR		ISEIYREK.FFHNNAHNR.FIEINFKH	K	F	9	3	295.178	1155.53	1155.53	386.186	386.185	1155.53	386.185	0.0015	0.9338	-0.2402	0.000144794	19.857	0	1	2	0	86	94	0			0.7348	0	TRUE	tr|Q31PE0|Q31PE0_SYNE7	Q31PE0	Q31PE0	SYNE7	Synpcc7942_1049	Phycobilisome rod linker polypeptide
BB-SP3_1	QVMQPGDR	QVM[147]QPGDR	IKIIANCR.QVMQPGDR.LIIIEQVV	R	L	8	2	295.178	945.434	945.433	473.724	473.724	945.434	473.724	-0.0004	0.9458	-0.2748	0.0428302	11.973	0	0.9999	2	0	256	263	0	3M(15.9949)		0.7926	0	TRUE	tr|Q31QY8|Q31QY8_SYNE7	Q31QY8	Q31QY8	SYNE7	Synpcc7942_0499	Hydroxyneurosporene-O-methyltransferase
BB-SP3_1	RQQFEDR		RRRNQQRR.RQQFEDR.SNEG	R	S	7	2	295.178	977.466	977.465	489.74	489.74	977.468	489.741	-0.0028	0.9181	-0.0473	0.122462	12.148	0	0.9998	2	1	234	240	0			0.8053	0	TRUE	sp|Q31L13|RS3_SYNE7	Q31L13	RS3	SYNE7	rpsC	Small ribosomal subunit protein uS3
BB-SP3_1	DTGLANK		TITYDQIK.DTGLANK.CISIKESA	K	C	7	2	295.178	717.367	717.367	359.691	359.691	717.366	359.69	0.0008	0.9715	0.0276	0.0692229	10.139	0	0.9996	2	0	40	46	0			0.7048	0	TRUE	sp|P11472|PSBO_SYNE7	P11472	PSBO	SYNE7	psbO	Photosystem II extrinsic protein O
BB-SP3_1	TQSAAGYK		MPK.TQSAAGYK.AGVKDYKI	K	A	8	2	295.178	824.389	824.389	413.202	413.202	824.403	413.209	-0.0142	0.9595	-0.1747	0.0133506	12.998	0	0.9995	2	0	4	11	0			0.7508	0	TRUE	sp|Q31NB3|RBL_SYNE7	Q31NB3	RBL	SYNE7	cbbL	Ribulose bisphosphate carboxylase large chain
BB-SP3_1	EMHVGHLR	EM[147]HVGHLR	FSSPNIAK.EMHVGHLR.STIIGDSI	K	S	8	2	295.178	993.479	993.478	497.747	497.746	993.481	497.748	-0.0033	0.9603	-0.0216	0.00543876	13.558	0	1	2	0	131	138	0	2M(15.9949)		0.8267	0	TRUE	sp|Q8KPU9|SYR_SYNE7	Q8KPU9	SYR	SYNE7	argS	Arginine--tRNA ligase
BB-SP3_1	AEQAPQPK		GIFQSKPK.AEQAPQPK.QKGESFYI	K	Q	8	2	295.178	867.446	867.445	434.73	434.73	867.445	434.73	0	0.9593	-0.3152	0.000176502	19.513	0	1	2	0	15	22	0			0.7655	0	TRUE	tr|Q31PZ5|Q31PZ5_SYNE7	Q31PZ5	Q31PZ5	SYNE7	Synpcc7942_0843	Uncharacterized protein
BB-SP3_1	ENPEATQAR		MIDIRIIR.ENPEATQAR.LDRRHSSY	R	L	9	2	296.35	1014.47	1014.47	508.244	508.244	1014.47	508.244	-0.0003	0.971	-0.1895	0.00165672	15.623	0	1	2	0	9	17	0			0.816	0	TRUE	sp|Q8GMR7|SYS_SYNE7	Q8GMR7	SYS	SYNE7	serS	Serine--tRNA ligase
BB-SP3_1	TEDCVGCK	TEDCVGCK	GQIAASPR.TEDCVGCK.RCETACPT	R	R	8	2	296.35	967.375	967.374	484.695	484.694	967.374	484.694	0.0001	0.9549	-0.127	8.42849e-05	20.797	0	1	2	0	45	52	0	4C(57.0214), 7C(57.0214)		0.802	0	TRUE	sp|Q31QV2|PSAC_SYNE7	Q31QV2	PSAC	SYNE7	psaC	Photosystem I iron-sulfur center
BB-SP3_1	AAADVER		VRQEIIDK.AAADVER.LKATAAQD	K	L	7	2	296.35	730.362	730.361	366.188	366.188	730.361	366.188	0.0006	0.5662	-0.0276	1.94312	7.346	0	0.7299	2	0	109	115	0			0.7289	0	TRUE	sp|Q31RF3|ATPF_SYNE7	Q31RF3	ATPF	SYNE7	atpF	ATP synthase subunit b
BB-SP3_1	DATNESVR		GRIFITGR.DATNESVR.DRQIGFVF	R	D	8	2	296.35	890.411	890.41	446.213	446.212	890.409	446.212	0.0005	0.9493	-0.0289	0.0358509	12.282	7.342	1	2	0	71	78	0			0.7721	0	TRUE	sp|P14788|CYSA_SYNE7	P14788	CYSA	SYNE7	cysA	Sulfate/thiosulfate import ATP-binding protein CysA
BB-SP3_1	RQQFEDR		RRRNQQRR.RQQFEDR.SNEG	R	S	7	2	296.35	977.47	977.47	489.742	489.742	977.468	489.741	0.0017	0.7584	-0.0513	0.0180094	14.478	0	0.9995	2	1	234	240	0			0.8073	0	TRUE	sp|Q31L13|RS3_SYNE7	Q31L13	RS3	SYNE7	rpsC	Small ribosomal subunit protein uS3
BB-SP3_1	FFHNNAHNR		ISEIYREK.FFHNNAHNR.FIEINFKH	K	F	9	4	296.35	1155.54	1155.54	289.893	289.893	1155.53	289.89	0.0102	0.773	-0.2442	0.00423155	10.994	0	0.9823	2	0	86	94	0			0.6523	0	TRUE	tr|Q31PE0|Q31PE0_SYNE7	Q31PE0	Q31PE0	SYNE7	Synpcc7942_1049	Phycobilisome rod linker polypeptide
BB-SP3_1	SQSALADHQR		QAAQHFGR.SQSALADHQR.FPEISRTI	R	F	10	2	297.522	1111.54	1111.54	556.775	556.775	1111.54	556.776	-0.0009	0.5367	-0.2668	0.0159956	13.684	0	0.9997	2	0	162	171	0			0.8884	0	TRUE	tr|Q93AK0|Q93AK0_SYNE7	Q93AK0	Q93AK0	SYNE7	Synpcc7942_1943	Cell division protein Ftn2
BB-SP3_1	FFHNNAHNR		ISEIYREK.FFHNNAHNR.FIEINFKH	K	F	9	2	298.695	1155.53	1155.53	578.774	578.774	1155.53	578.773	0.0009	0.8775	-0.2521	1.45462e-05	22.849	0	1	2	0	86	94	0			0.9027	0	TRUE	tr|Q31PE0|Q31PE0_SYNE7	Q31PE0	Q31PE0	SYNE7	Synpcc7942_1049	Phycobilisome rod linker polypeptide
BB-SP3_1	AEQAPQPK		GIFQSKPK.AEQAPQPK.QKGESFYI	K	Q	8	2	298.695	867.446	867.445	434.73	434.73	867.445	434.73	-0.0001	0.9721	-0.3272	0.00189561	17.389	0	1	2	0	15	22	0			0.766	0	TRUE	tr|Q31PZ5|Q31PZ5_SYNE7	Q31PZ5	Q31PZ5	SYNE7	Synpcc7942_0843	Uncharacterized protein
BB-SP3_1	LVAEGNK		AQIDAISR.LVAEGNK.RIDTVNRI	R	R	7	2	298.695	729.405	729.404	365.71	365.709	729.402	365.708	0.0024	0.9944	-0.165	0.024322	10.956	0	0.9999	2	0	31	37	0			0.7036	0	TRUE	sp|P06539|PHCB_SYNE7	P06539	PHCB	SYNE7	cpcB1	C-phycocyanin beta subunit
BB-SP3_1	FQNAEGR		VISEIIVR.FQNAEGR.STDEEGNP	R	S	7	2	298.695	820.384	820.383	411.199	411.199	820.383	411.199	0.0001	0.9869	-0.0604	0.0469894	11.812	0	0.9994	2	0	278	284	0			0.7581	0	TRUE	tr|Q31PR1|Q31PR1_SYNE7	Q31PR1	Q31PR1	SYNE7	Synpcc7942_0928	Outer envelope membrane protein
BB-SP3_1	DAGATEVHMR	DAGATEVHM[147]R	RKIVKAIR.DAGATEVHMR.ISSPPVTH	R	I	10	2	298.695	1101.49	1101.49	551.753	551.753	1101.49	551.751	0.0037	0.9167	-0.1807	0.00092683	17.632	0	1	2	0	395	404	0	9M(15.9949)		0.8757	0	TRUE	sp|Q55038|PUR1_SYNE7	Q55038	PUR1	SYNE7	purF	Amidophosphoribosyltransferase
BB-SP3_1	SRVLNDNEK		VVAGIEKK.SRVLNDNEK.RIVAYHEV	K	R	9	2	298.695	1073.55	1073.55	537.781	537.78	1073.55	537.78	0	0.7709	-0.3138	0.00113371	13.282	0	0.9999	2	1	419	427	0			0.842	0	TRUE	tr|Q31NM5|Q31NM5_SYNE7	Q31NM5	Q31NM5	SYNE7	ftsH	ATP-dependent zinc metalloprotease FtsH
BB-SP3_1	SNQPLGK		AAIAEIQK.SNQPLGK.DARIGSII	K	D	7	2	299.866	742.399	742.398	372.207	372.207	742.397	372.206	0.0011	0.966	-0.0825	0.0104112	13.43	0	1	2	0	92	98	0			0.7264	0	TRUE	tr|Q31M27|Q31M27_SYNE7	Q31M27	Q31M27	SYNE7	Synpcc7942_1862	Tic22-like
BB-SP3_1	SRVLNDNEK		VVAGIEKK.SRVLNDNEK.RIVAYHEV	K	R	9	2	299.866	1073.54	1073.54	537.778	537.778	1073.55	537.78	-0.0045	0.8724	-0.3178	0.524204	10.622	0	0.9893	2	1	419	427	0			0.8455	0	TRUE	tr|Q31NM5|Q31NM5_SYNE7	Q31NM5	Q31NM5	SYNE7	ftsH	ATP-dependent zinc metalloprotease FtsH
BB-SP3_1	RDSGNVIR		VRTKKSIR.RDSGNVIR.FDDNAAVI	R	F	8	2	299.866	915.489	915.489	458.752	458.752	915.489	458.752	0.0002	0.9274	-0.0424	0.0561371	13.503	0	1	2	1	70	77	0			0.7897	0	TRUE	sp|Q31L17|RL14_SYNE7	Q31L17	RL14	SYNE7	rplN	Large ribosomal subunit protein uL14
BB-SP3_1	RIDTVNR		RIVAEGNK.RIDTVNR.ITGNASSI	K	I	7	2	299.866	872.484	872.483	437.249	437.249	872.483	437.249	0.0001	0.9425	0.0138	0.0370681	14.224	11.957	0.9992	2	1	38	44	0			0.7657	0	TRUE	sp|P06539|PHCB_SYNE7	P06539	PHCB	SYNE7	cpcB1	C-phycocyanin beta subunit
BB-SP3_1	TSFEERK		GAENISPR.TSFEERK.LKRKPDSY	R	L	7	2	299.866	895.44	895.439	448.727	448.727	895.44	448.727	-0.0007	0.9844	0.0493	0.481116	7.771	0	0.995	2	1	66	72	0			0.7835	0	TRUE	tr|Q31QD9|Q31QD9_SYNE7	Q31QD9	Q31QD9	SYNE7	Synpcc7942_0698	Probable ferredoxin
BB-SP3_1	SQSALADHQR		QAAQHFGR.SQSALADHQR.FPEISRTI	R	F	10	2	299.866	1111.54	1111.54	556.776	556.775	1111.54	556.776	-0.0004	0.9404	-0.2747	0.000835603	18.812	0	1	2	0	162	171	0			0.8884	0	TRUE	tr|Q93AK0|Q93AK0_SYNE7	Q93AK0	Q93AK0	SYNE7	Synpcc7942_1943	Cell division protein Ftn2
BB-SP3_1	YEVHHGVR		IIRGIKER.YEVHHGVR.ISDNAIVA	R	I	8	2	299.866	995.488	995.488	498.751	498.751	995.494	498.754	-0.0058	0.8636	-0.2645	0.0615177	11.344	0	0.9991	2	0	359	366	0			0.8248	0	TRUE	sp|P53533|CLPB1_SYNE7	P53533	CLPB1	SYNE7	clpB1	Chaperone protein ClpB 1
BB-SP3_1	FFHNNAHNR		ISEIYREK.FFHNNAHNR.FIEINFKH	K	F	9	3	301.038	1155.54	1155.53	386.186	386.185	1155.53	386.185	0.0019	0.9375	-0.2601	0.000387481	18.147	0	1	2	0	86	94	0			0.7365	0	TRUE	tr|Q31PE0|Q31PE0_SYNE7	Q31PE0	Q31PE0	SYNE7	Synpcc7942_1049	Phycobilisome rod linker polypeptide
BB-SP3_1	FFHNNAHNR		ISEIYREK.FFHNNAHNR.FIEINFKH	K	F	9	3	301.038	1157.54	1157.54	386.854	386.853	1155.53	386.185	2.0059	0.8835	-0.2601	0.00885625	15.711	0	1	2	0	86	94	0			0.7497	0	TRUE	tr|Q31PE0|Q31PE0_SYNE7	Q31PE0	Q31PE0	SYNE7	Synpcc7942_1049	Phycobilisome rod linker polypeptide
BB-SP3_1	SQSALADHQR		QAAQHFGR.SQSALADHQR.FPEISRTI	R	F	10	2	301.038	1111.54	1111.54	556.776	556.776	1111.54	556.776	0.0003	0.9248	-0.2787	0.000197129	20.321	0	1	2	0	162	171	0			0.8864	0	TRUE	tr|Q93AK0|Q93AK0_SYNE7	Q93AK0	Q93AK0	SYNE7	Synpcc7942_1943	Cell division protein Ftn2
BB-SP3_1	YQAEQAGR		PYFIAVAK.YQAEQAGR.SIQWHHAA	K	S	8	2	301.038	921.433	921.432	461.724	461.723	921.43	461.723	0.0017	0.9911	-0.2631	0.0239194	12.985	0	1	2	0	186	193	0			0.7795	0	TRUE	tr|Q31LI5|Q31LI5_SYNE7	Q31LI5	Q31LI5	SYNE7	Synpcc7942_2054	Methyltransferase domain-containing protein
BB-SP3_1	RIDTVNR		RIVAEGNK.RIDTVNR.ITGNASSI	K	I	7	2	302.212	872.482	872.482	437.248	437.248	872.483	437.249	-0.001	0.9419	0.0058	0.00358715	16.281	10.901	0.9999	2	1	38	44	0			0.7661	0	TRUE	sp|P06539|PHCB_SYNE7	P06539	PHCB	SYNE7	cpcB1	C-phycocyanin beta subunit
BB-SP3_1	KIVDQASR		QVISDSEK.KIVDQASR.KIWQRRPD	K	K	8	2	302.212	915.513	915.513	458.764	458.764	915.514	458.764	-0.0009	0.9764	-0.2229	0.0016788	17.6	4.111	1	2	1	49	56	0			0.7834	0	TRUE	tr|Q31RP7|Q31RP7_SYNE7	Q31RP7	Q31RP7	SYNE7	Synpcc7942_0240	Allophycocyanin alpha-B chain
BB-SP3_1	YEVHHGVR		IIRGIKER.YEVHHGVR.ISDNAIVA	R	I	8	3	302.212	995.495	995.493	332.839	332.838	995.494	332.839	-0.0006	0.8792	-0.2725	0.101918	10.467	8.155	0.992	2	0	359	366	0			0.679	0	TRUE	sp|P53533|CLPB1_SYNE7	P53533	CLPB1	SYNE7	clpB1	Chaperone protein ClpB 1
BB-SP3_1	TLSEDGR		GQPNPQVR.TLSEDGR.VIIAPAFK	R	V	7	2	302.212	776.366	776.365	389.19	389.19	776.366	389.19	-0.0009	0.9851	0.0739	0.0468544	11.817	5.883	0.9998	2	0	338	344	0			0.7503	0	TRUE	tr|Q31QL2|Q31QL2_SYNE7	Q31QL2	Q31QL2	SYNE7	Synpcc7942_0625	Single-stranded nucleic acid binding R3H
BB-SP3_1	ATHFTMNR	ATHFTM[147]NR	ITVIPTAR.ATHFTMNR.DRIRDIAA	R	D	8	2	302.212	992.451	992.451	497.233	497.233	992.45	497.232	0.0009	0.9835	0.0445	0.0168364	13.595	0	1	2	0	103	110	0	6M(15.9949)		0.811	0	TRUE	sp|Q31QP9|PURT_SYNE7	Q31QP9	PURT	SYNE7	purT	Formate-dependent phosphoribosylglycinamide formyltransferase
BB-SP3_1	KQNIPER		YSWTEWIR.KQNIPER.VNDEVFIA	R	V	7	2	302.212	883.48	883.48	442.747	442.747	883.488	442.751	-0.0079	0.9643	-0.2584	0.0032942	11.429	0	0.9999	2	1	157	163	0			0.7736	0	TRUE	sp|P26294|PDS_SYNE7	P26294	PDS	SYNE7	pds	15-cis-phytoene desaturase
BB-SP3_1	FFHNNAHNR		ISEIYREK.FFHNNAHNR.FIEINFKH	K	F	9	4	303.383	1155.54	1155.54	289.892	289.891	1155.53	289.89	0.0033	0.8562	-0.2681	0.202768	8.272	0	0.9549	2	0	86	94	0			0.6524	0	TRUE	tr|Q31PE0|Q31PE0_SYNE7	Q31PE0	Q31PE0	SYNE7	Synpcc7942_1049	Phycobilisome rod linker polypeptide
BB-SP3_1	VTEKETMPGAR	VTEKETM[147]PGAR	GKTFNPPK.VTEKETMPGAR.GAVGPENI	K	G	11	2	303.383	1233.6	1233.6	617.809	617.809	1233.6	617.808	0.0014	0.9429	-0.0485	0.00270863	17.769	0	1	2	1	193	203	0	7M(15.9949)		0.8907	0	TRUE	sp|Q31LA3|DAPB_SYNE7	Q31LA3	DAPB	SYNE7	dapB	4-hydroxy-tetrahydrodipicolinate reductase
BB-SP3_1	SYTQQDER		IIAARAPR.SYTQQDER.WIAGIADK	R	W	8	2	303.383	1025.45	1025.45	513.731	513.73	1025.44	513.728	0.0047	0.9624	-0.0724	0.00152142	15.771	0	1	2	0	189	196	0			0.8323	0	TRUE	tr|Q31ML6|Q31ML6_SYNE7	Q31ML6	Q31ML6	SYNE7	Synpcc7942_1673	Cofactor assembly of complex C subunit B
BB-SP3_1	KIVDQASR		QVISDSEK.KIVDQASR.KIWQRRPD	K	K	8	2	304.556	915.514	915.513	458.764	458.764	915.514	458.764	-0.0005	0.9714	-0.2309	0.000328473	19.434	3.248	1	2	1	49	56	0			0.7809	0	TRUE	tr|Q31RP7|Q31RP7_SYNE7	Q31RP7	Q31RP7	SYNE7	Synpcc7942_0240	Allophycocyanin alpha-B chain
BB-SP3_1	AEQAPQPK		GIFQSKPK.AEQAPQPK.QKGESFYI	K	Q	8	2	304.556	867.446	867.445	434.73	434.73	867.445	434.73	0.0001	0.9812	-0.3472	0.000146471	18.837	0	1	2	0	15	22	0			0.7646	0	TRUE	tr|Q31PZ5|Q31PZ5_SYNE7	Q31PZ5	Q31PZ5	SYNE7	Synpcc7942_0843	Uncharacterized protein
BB-SP3_1	VTEKETMPGAR	VTEKETM[147]PGAR	GKTFNPPK.VTEKETMPGAR.GAVGPENI	K	G	11	3	304.556	1233.6	1233.6	412.209	412.208	1233.6	412.208	0.0008	0.8029	-0.0525	0.316046	11.501	8.755	0.9221	2	1	193	203	0	7M(15.9949)		0.748	0	TRUE	sp|Q31LA3|DAPB_SYNE7	Q31LA3	DAPB	SYNE7	dapB	4-hydroxy-tetrahydrodipicolinate reductase
BB-SP3_1	TDCVTER	TDCVTER	EIATTEFR.TDCVTER.ESWIIANQ	R	E	7	2	304.556	879.38	879.379	440.697	440.697	879.376	440.695	0.0031	0.9722	0.0363	0.00340408	14.372	0	1	2	0	262	268	0	3C(57.0214)		0.7761	0	TRUE	tr|Q31MH0|Q31MH0_SYNE7	Q31MH0	Q31MH0	SYNE7	Synpcc7942_1719	Isocitrate dehydrogenase [NADP]
BB-SP3_1	KYGTTYK		QYIRRWDK.KYGTTYK.VIDIIQTV	K	V	7	2	304.556	859.447	859.446	430.731	430.73	859.444	430.729	0.0018	0.9241	-0.067	1.10918	10.32	0	0.9994	2	1	374	380	0			0.7787	0	TRUE	tr|Q31RA2|Q31RA2_SYNE7	Q31RA2	Q31RA2	SYNE7	Synpcc7942_0385	Geranylgeranyl reductase
BB-SP3_1	SLSAETK		SHTEFAVR.SLSAETK.AQVITANA	R	A	7	2	304.556	734.384	734.383	368.199	368.199	734.381	368.198	0.0018	0.9802	0.0347	0.00302517	11.577	0	0.9999	2	0	42	48	0			0.7381	0	TRUE	tr|Q31P22|Q31P22_SYNE7	Q31P22	Q31P22	SYNE7	cpcS	Chromophore lyase CpcS/CpeS
BB-SP3_1	QQIQPSK		FYYGEDWR.QQIQPSK.AAQSYVAR	R	A	7	2	305.728	827.451	827.451	414.733	414.733	827.45	414.732	0.0004	0.9845	-0.1258	0.0011885	15.2	0	1	2	0	94	100	0			0.7592	0	TRUE	tr|Q9Z3G6|Q9Z3G6_SYNE7	Q9Z3G6	Q9Z3G6	SYNE7	Synpcc7942_1858	Heme oxygenase
BB-SP3_1	LGDPTTRK		IEFGAFQK.LGDPTTRK.TAA	K	T	8	2	305.728	886.488	886.487	444.251	444.251	886.487	444.251	0.0001	0.9466	-0.1364	0.0435512	12.944	0	1	2	1	498	505	0			0.7799	0	TRUE	sp|P31094|PSBB_SYNE7	P31094	PSBB	SYNE7	psbB	Photosystem II CP47 reaction center protein
BB-SP3_1	SLSAETK		SHTEFAVR.SLSAETK.AQVITANA	R	A	7	2	305.728	734.382	734.381	368.198	368.198	734.381	368.198	-0.0003	0.9644	0.0307	0.0388374	12.143	0	0.9999	2	0	42	48	0			0.738	0	TRUE	tr|Q31P22|Q31P22_SYNE7	Q31P22	Q31P22	SYNE7	cpcS	Chromophore lyase CpcS/CpeS
BB-SP3_1	KIVDQASR		QVISDSEK.KIVDQASR.KIWQRRPD	K	K	8	3	305.728	915.512	915.51	306.178	306.177	915.514	306.178	-0.0034	0.8911	-0.2349	0.0848692	11.785	0	0.9973	2	1	49	56	0			0.6833	0	TRUE	tr|Q31RP7|Q31RP7_SYNE7	Q31RP7	Q31RP7	SYNE7	Synpcc7942_0240	Allophycocyanin alpha-B chain
BB-SP3_1	NLAGTGR		DQFAAITK.NLAGTGR.SIGIFIDG	K	S	7	2	305.728	687.372	687.371	344.693	344.693	687.366	344.69	0.0049	0.9729	0.202	0.135129	9.977	0	0.998	2	0	210	216	0			0.7087	0	TRUE	tr|Q31RZ5|Q31RZ5_SYNE7	Q31RZ5	Q31RZ5	SYNE7	secD	Protein translocase subunit SecD
BB-SP3_1	TDCVTER	TDCVTER	EIATTEFR.TDCVTER.ESWIIANQ	R	E	7	2	306.9	879.377	879.377	440.696	440.696	879.376	440.695	0.0009	0.9856	0.0283	0.00322107	14.468	0	1	2	0	262	268	0	3C(57.0214)		0.7728	0	TRUE	tr|Q31MH0|Q31MH0_SYNE7	Q31MH0	Q31MH0	SYNE7	Synpcc7942_1719	Isocitrate dehydrogenase [NADP]
BB-SP3_1	MAAIQTK	M[147]AAIQTK	PDKDDFGR.MAAIQTK.QVISQKIR	R	Q	7	2	306.9	777.406	777.405	389.71	389.71	777.405	389.71	-0.0006	0.9816	0.4713	0.0424864	12.987	7.336	0.9977	2	0	122	128	0	1M(15.9949)		0.7388	0	TRUE	tr|Q31LL7|Q31LL7_SYNE7	Q31LL7	Q31LL7	SYNE7	nusA	Transcription termination/antitermination protein NusA
BB-SP3_1	MIAEGRPSK	M[147]IAEGRPSK	DWQEAHRR.MIAEGRPSK.VNHPSAAH	R	V	9	2	306.9	1003.51	1003.51	502.764	502.764	1003.51	502.763	0.0003	0.9544	-0.1198	0.39355	10.12	0	0.9984	2	1	107	115	0	1M(15.9949)		0.8245	0	TRUE	tr|Q31LD6|Q31LD6_SYNE7	Q31LD6	Q31LD6	SYNE7	Synpcc7942_2103	DUF3291 domain-containing protein
BB-SP3_1	SYPPGQHGQAR		ITRKAARR.SYPPGQHGQAR.RKRSEYAI	R	R	11	3	306.9	1196.58	1196.57	399.866	399.865	1196.57	399.863	0.0056	0.9319	-0.4388	0.00168364	17.595	0	1	2	0	29	39	0			0.7487	0	TRUE	sp|Q31N52|RS4_SYNE7	Q31N52	RS4	SYNE7	rpsD	Small ribosomal subunit protein uS4
BB-SP3_1	KIVDQASR		QVISDSEK.KIVDQASR.KIWQRRPD	K	K	8	3	306.9	915.52	915.519	306.181	306.18	915.514	306.178	0.0053	0.8948	-0.2389	0.0457351	12.859	0	0.999	2	1	49	56	0			0.6804	0	TRUE	tr|Q31RP7|Q31RP7_SYNE7	Q31RP7	Q31RP7	SYNE7	Synpcc7942_0240	Allophycocyanin alpha-B chain
BB-SP3_1	SYPPGQHGQAR		ITRKAARR.SYPPGQHGQAR.RKRSEYAI	R	R	11	3	306.9	1196.57	1196.57	399.863	399.863	1196.57	399.863	-0.0024	0.9494	-0.4388	0.00562341	16.5	0	1	2	0	29	39	0			0.7103	0	TRUE	sp|Q31N52|RS4_SYNE7	Q31N52	RS4	SYNE7	rpsD	Small ribosomal subunit protein uS4
BB-SP3_1	TCLEQGK	TCLEQGK	NIVGRVVR.TCLEQGK.LIKDISIA	R	L	7	2	306.9	834.39	834.39	418.202	418.202	834.391	418.203	-0.0008	0.9655	0.0166	0.00650878	10.246	0	0.9999	2	0	400	406	0	2C(57.0214)		0.7526	0	TRUE	sp|Q8GIS1|ARLY_SYNE7	Q8GIS1	ARLY	SYNE7	argH	Argininosuccinate lyase
BB-SP3_1	VGAATETEMKDR	VGAATETEM[147]KDR	SGGVAVVK.VGAATETEMKDR.KIRIEDAI	K	K	12	3	308.072	1322.61	1322.61	441.878	441.878	1322.61	441.878	-0.0025	0.9046	-0.3749	0.000107275	22.378	0	1	2	1	379	390	0	9M(15.9949)		0.7432	0	TRUE	sp|P22879|CH60_SYNE7	P22879	CH60	SYNE7	groEL	Chaperonin GroEL
BB-SP3_1	EDHIEADR		IGFVDIMR.EDHIEADR.SRGVFFTQ	R	S	8	2	308.072	983.432	983.432	492.723	492.723	983.431	492.723	0.0008	0.978	-0.1418	0.00268689	15.783	0	1	2	0	348	355	0			0.8136	0	TRUE	sp|Q31NB3|RBL_SYNE7	Q31NB3	RBL	SYNE7	cbbL	Ribulose bisphosphate carboxylase large chain
BB-SP3_1	KIVDQASR		QVISDSEK.KIVDQASR.KIWQRRPD	K	K	8	3	308.072	915.512	915.511	306.178	306.178	915.514	306.178	-0.0028	0.963	-0.2429	0.0402485	14.081	0	1	2	1	49	56	0			0.6817	0	TRUE	tr|Q31RP7|Q31RP7_SYNE7	Q31RP7	Q31RP7	SYNE7	Synpcc7942_0240	Allophycocyanin alpha-B chain
BB-SP3_1	VGAATETEMKDR	VGAATETEM[147]KDR	SGGVAVVK.VGAATETEMKDR.KIRIEDAI	K	K	12	2	308.072	1322.61	1322.61	662.314	662.313	1322.61	662.314	-0.0009	0.9171	-0.3749	0.000126256	17.095	0	1	2	1	379	390	0	9M(15.9949)		0.97	0	TRUE	sp|P22879|CH60_SYNE7	P22879	CH60	SYNE7	groEL	Chaperonin GroEL
BB-SP3_1	QEAHAISEEK		QEKIEQAR.QEAHAISEEK.GATSPDAA	R	G	10	2	308.072	1140.54	1140.54	571.278	571.277	1140.54	571.278	-0.0007	0.9175	-0.3621	9.41348e-05	20.605	0	1	2	0	13	22	0			0.8815	0	TRUE	tr|Q6BBK3|Q6BBK3_SYNE7	Q6BBK3	Q6BBK3	SYNE7	cp12	CP12
BB-SP3_1	TCLEQGK	TCLEQGK	NIVGRVVR.TCLEQGK.LIKDISIA	R	L	7	2	308.072	834.39	834.389	418.202	418.202	834.391	418.203	-0.0014	0.9602	0.0126	0.00615531	14.343	0	1	2	0	400	406	0	2C(57.0214)		0.7529	0	TRUE	sp|Q8GIS1|ARLY_SYNE7	Q8GIS1	ARLY	SYNE7	argH	Argininosuccinate lyase
BB-SP3_1	DAEANAAADKER		NEVDRMVK.DAEANAAADKER.RERIDIKN	K	R	12	2	309.243	1259.57	1259.57	630.794	630.794	1259.57	630.794	-0.0006	0.9644	-0.4813	2.80705e-07	32.707	0	1	2	1	512	523	0			0.9424	0	TRUE	sp|P50021|DNAK2_SYNE7	P50021	DNAK2	SYNE7	dnaK2	Chaperone protein dnaK2
BB-SP3_1	LGDPTTRK		IEFGAFQK.LGDPTTRK.TAA	K	T	8	2	309.243	886.487	886.487	444.251	444.251	886.487	444.251	-0.0003	0.9504	-0.1484	0.102388	12.459	4.669	0.9998	2	1	498	505	0			0.7803	0	TRUE	sp|P31094|PSBB_SYNE7	P31094	PSBB	SYNE7	psbB	Photosystem II CP47 reaction center protein
BB-SP3_1	LGDPTTRK		IEFGAFQK.LGDPTTRK.TAA	K	T	8	3	309.243	886.492	886.49	296.505	296.504	886.487	296.503	0.0031	0.8971	-0.1484	0.179887	8.48	0	0.9777	2	1	498	505	0			0.6574	0	TRUE	sp|P31094|PSBB_SYNE7	P31094	PSBB	SYNE7	psbB	Photosystem II CP47 reaction center protein
BB-SP3_1	GGNLYHGR		VTTVVFDR.GGNLYHGR.VKAIAEAA	R	V	8	3	309.243	872.429	872.428	291.817	291.817	872.425	291.816	0.0026	0.9403	0.0291	0.115014	8.257	0	0.9955	2	0	98	105	0			0.6756	0	TRUE	sp|Q31L22|RL18_SYNE7	Q31L22	RL18	SYNE7	rplR	Large ribosomal subunit protein uL18
BB-SP3_1	GGNLYHGR		VTTVVFDR.GGNLYHGR.VKAIAEAA	R	V	8	2	309.243	872.426	872.425	437.22	437.22	872.425	437.22	-0.0002	0.9608	0.0291	0.00580764	16.444	6.468	1	2	0	98	105	0			0.7675	0	TRUE	sp|Q31L22|RL18_SYNE7	Q31L22	RL18	SYNE7	rplR	Large ribosomal subunit protein uL18
BB-SP3_1	THNKEETFAR		YVGGGMGR.THNKEETFAR.LADPIGFV	R	L	10	3	309.243	1231.6	1231.59	411.539	411.539	1231.59	411.539	-0.0001	0.9129	-0.4207	0.0026546	17.804	6.122	1	2	1	270	279	0			0.746	0	TRUE	sp|P30008|SIR_SYNE7	P30008	SIR	SYNE7	sir	Sulfite reductase [ferredoxin]
BB-SP3_1	EDHIEADR		IGFVDIMR.EDHIEADR.SRGVFFTQ	R	S	8	3	309.243	983.432	983.43	328.818	328.817	983.431	328.817	-0.0004	0.9878	-0.1458	0.0250322	13.906	0	1	2	0	348	355	0			0.6994	0	TRUE	sp|Q31NB3|RBL_SYNE7	Q31NB3	RBL	SYNE7	cbbL	Ribulose bisphosphate carboxylase large chain
BB-SP3_1	AASQTALK		SEAESVAR.AASQTALK.GGEAVDKT	R	G	8	2	309.243	788.439	788.439	395.227	395.227	788.439	395.227	-0.0004	0.9591	-0.1014	0.0090209	16.679	0	1	2	0	618	625	0			0.7464	0	TRUE	tr|Q31PH4|Q31PH4_SYNE7	Q31PH4	Q31PH4	SYNE7	Synpcc7942_1015	Methyl-accepting chemotaxis sensory transducer
BB-SP3_1	EDHIEADR		IGFVDIMR.EDHIEADR.SRGVFFTQ	R	S	8	2	310.415	983.429	983.429	492.722	492.722	983.431	492.723	-0.0022	0.9951	-0.1498	0.000402717	19.08	0	1	2	0	348	355	0			0.8146	0	TRUE	sp|Q31NB3|RBL_SYNE7	Q31NB3	RBL	SYNE7	cbbL	Ribulose bisphosphate carboxylase large chain
BB-SP3_1	AQQIAGDR		PQERIVAK.AQQIAGDR.AKVEIIHD	K	A	8	2	310.415	857.436	857.436	429.725	429.725	857.436	429.725	0	0.9874	-0.0806	0.0187499	12.408	0	0.9999	2	0	193	200	0			0.7739	0	TRUE	sp|Q935Y4|OTC_SYNE7	Q935Y4	OTC	SYNE7	argF	Ornithine carbamoyltransferase
BB-SP3_1	DAEANAAADKER		NEVDRMVK.DAEANAAADKER.RERIDIKN	K	R	12	3	310.415	1259.58	1259.57	420.866	420.865	1259.57	420.865	0.0001	0.9014	-0.4773	9.54993e-05	21.58	0	1	2	1	512	523	0			0.7572	0	TRUE	sp|P50021|DNAK2_SYNE7	P50021	DNAK2	SYNE7	dnaK2	Chaperone protein dnaK2
BB-SP3_1	TQTTSPASASDK		.TQTTSPASASDK.SIETMRKF	M	S	12	2	310.415	1192.56	1192.56	597.286	597.286	1192.56	597.286	-0.0001	0.9391	-0.4922	0.00049488	19.722	0	1	2	0	2	13	0			0.8708	0	TRUE	tr|Q31MF5|Q31MF5_SYNE7	Q31MF5	Q31MF5	SYNE7	Synpcc7942_1734	Ferredoxin-thioredoxin reductase, catalytic chain
BB-SP3_1	THNKEETFAR		YVGGGMGR.THNKEETFAR.LADPIGFV	R	L	10	2	310.415	1231.59	1231.59	616.802	616.802	1231.59	616.804	-0.0052	0.8026	-0.4247	0.000206063	20.244	0	1	2	1	270	279	0			0.9279	0	TRUE	sp|P30008|SIR_SYNE7	P30008	SIR	SYNE7	sir	Sulfite reductase [ferredoxin]
BB-SP3_1	TSESAQLKR		TEAIQIPK.TSESAQLKR.IRHTMSHV	K	I	9	2	310.415	1018.54	1018.54	510.279	510.279	1018.54	510.278	0.0017	0.9825	-0.3644	0.00160232	17.681	0	1	2	1	16	24	0			0.8428	0	TRUE	sp|Q31JY3|SYT_SYNE7	Q31JY3	SYT	SYNE7	thrS	Threonine--tRNA ligase
BB-SP3_1	NRSDEGQAIAK		TGQQARTK.NRSDEGQAIAK.RIQQIEAT	K	R	11	2	310.415	1187.59	1187.59	594.802	594.802	1187.59	594.802	-0.0009	0.6832	-0.4679	0.021865	8.141	0	0.984	2	1	127	137	0			0.8956	0	TRUE	tr|Q31PR3|Q31PR3_SYNE7	Q31PR3	Q31PR3	SYNE7	Synpcc7942_0926	TPR repeat
BB-SP3_1	SYPPGQHGQAR		ITRKAARR.SYPPGQHGQAR.RKRSEYAI	R	R	11	3	310.415	1196.57	1196.57	399.863	399.863	1196.57	399.863	-0.0013	0.9172	-0.4508	0.000522998	18.626	0	1	2	0	29	39	0			0.7077	0	TRUE	sp|Q31N52|RS4_SYNE7	Q31N52	RS4	SYNE7	rpsD	Small ribosomal subunit protein uS4
BB-SP3_1	QDINQMDR	QDINQM[147]DR	IVIVIGSR.QDINQMDR.GSRQVFQE	R	G	8	2	310.415	1034.45	1034.44	518.23	518.23	1034.45	518.23	-0.0003	0.9249	-0.1647	0.0413761	12.033	0	0.9998	2	0	295	302	0	6M(15.9949)		0.8126	0	TRUE	tr|Q31Q29|Q31Q29_SYNE7	Q31Q29	Q31Q29	SYNE7	Synpcc7942_0808	HAD-superfamily hydrolase subfamily IIB
BB-SP3_1	VGAATETEMKDR	VGAATETEM[147]KDR	SGGVAVVK.VGAATETEMKDR.KIRIEDAI	K	K	12	2	311.587	1322.61	1322.61	662.314	662.314	1322.61	662.314	0.0004	0.8868	-0.3869	0.00034435	15.352	0	1	2	1	379	390	0	9M(15.9949)		0.9794	0	TRUE	sp|P22879|CH60_SYNE7	P22879	CH60	SYNE7	groEL	Chaperonin GroEL
BB-SP3_1	SYPPGQHGQAR		ITRKAARR.SYPPGQHGQAR.RKRSEYAI	R	R	11	2	311.587	1196.57	1196.57	599.291	599.291	1196.57	599.292	-0.0012	0.9892	-0.4548	0.0100231	9.496	0	1	2	0	29	39	0			0.8877	0	TRUE	sp|Q31N52|RS4_SYNE7	Q31N52	RS4	SYNE7	rpsD	Small ribosomal subunit protein uS4
BB-SP3_1	LQASAAKEN		RESVDRFR.LQASAAKEN.	R	-	9	2	311.587	930.477	930.476	466.246	466.245	930.477	466.246	-0.0008	0.948	-0.4301	0.00852609	18.777	0	1	2	1	831	839	0			0.7981	0	TRUE	tr|Q31PH4|Q31PH4_SYNE7	Q31PH4	Q31PH4	SYNE7	Synpcc7942_1015	Methyl-accepting chemotaxis sensory transducer
BB-SP3_1	VGAATETEMKDR	VGAATETEM[147]KDR	SGGVAVVK.VGAATETEMKDR.KIRIEDAI	K	K	12	3	311.587	1322.62	1322.62	441.879	441.879	1322.61	441.878	0.0015	0.956	-0.3869	2.04291e-05	25.259	0	1	2	1	379	390	0	9M(15.9949)		0.7418	0	TRUE	sp|P22879|CH60_SYNE7	P22879	CH60	SYNE7	groEL	Chaperonin GroEL
BB-SP3_1	EDHIEADR		IGFVDIMR.EDHIEADR.SRGVFFTQ	R	S	8	3	311.587	983.432	983.431	328.818	328.817	983.431	328.817	0	0.971	-0.1539	0.0542001	10.564	0	0.9997	2	0	348	355	0			0.6994	0	TRUE	sp|Q31NB3|RBL_SYNE7	Q31NB3	RBL	SYNE7	cbbL	Ribulose bisphosphate carboxylase large chain
BB-SP3_1	AASQTALK		SEAESVAR.AASQTALK.GGEAVDKT	R	G	8	2	311.587	788.441	788.44	395.228	395.227	788.439	395.227	0.0008	0.9604	-0.1094	0.0109144	14.348	0	1	2	0	618	625	0			0.7504	0	TRUE	tr|Q31PH4|Q31PH4_SYNE7	Q31PH4	Q31PH4	SYNE7	Synpcc7942_1015	Methyl-accepting chemotaxis sensory transducer
BB-SP3_1	LVAEGNKR		AQIDAISR.LVAEGNKR.IDTVNRIT	R	I	8	2	311.587	885.503	885.503	443.759	443.759	885.503	443.759	-0.0004	0.9273	-0.4719	0.0926296	11.633	6.534	0.9988	2	1	31	38	0			0.8276	0	TRUE	sp|P06539|PHCB_SYNE7	P06539	PHCB	SYNE7	cpcB1	C-phycocyanin beta subunit
BB-SP3_1	ISREPGPMK	ISREPGPM[147]K	AIRARGGK.ISREPGPMK.HGSTVIAF	K	H	9	3	311.587	1029.53	1029.53	344.183	344.183	1029.53	344.183	-0.0004	0.752	-0.0545	1.87499	7.408	0	0.8448	2	1	96	104	0	8M(15.9949)		0.685	0	TRUE	tr|Q31QJ9|Q31QJ9_SYNE7	Q31QJ9	Q31QJ9	SYNE7	Synpcc7942_0638	lactoylglutathione lyase
BB-SP3_1	MEAGGGAQSCR	MEAGGGAQSCR	SETTGCMR.MEAGGGAQSCR.TEQVAPPS	R	T	11	2	311.587	1122.45	1122.45	562.233	562.232	1122.45	562.235	-0.0042	0.893	-0.4181	1.82495e-06	24.455	0	1	2	0	389	399	0	10C(57.0214)		0.8481	0	TRUE	sp|Q54709|OPCA_SYNE7	Q54709	OPCA	SYNE7	opcA	Putative OxPP cycle protein OpcA
BB-SP3_1	TTQGMSSDEAVK	TTQGM[147]SSDEAVK	VIVKIDQK.TTQGMSSDEAVK.LIRGPVGS	K	L	12	2	311.587	1268.55	1268.55	635.284	635.284	1268.56	635.285	-0.0011	0.8435	-0.2143	2.78132e-06	23.723	0	1	2	0	165	176	0	5M(15.9949)		0.895	0	TRUE	tr|Q31QC5|Q31QC5_SYNE7	Q31QC5	Q31QC5	SYNE7	Synpcc7942_0712	C-terminal processing peptidase-2. Serine peptidase. MEROPS family S41A
BB-SP3_1	QDINQMDR	QDINQM[147]DR	IVIVIGSR.QDINQMDR.GSRQVFQE	R	G	8	2	311.587	1034.44	1034.44	518.23	518.229	1034.45	518.23	-0.0009	0.9817	-0.1687	0.00127938	18.072	0	1	2	0	295	302	0	6M(15.9949)		0.8157	0	TRUE	tr|Q31Q29|Q31Q29_SYNE7	Q31Q29	Q31Q29	SYNE7	Synpcc7942_0808	HAD-superfamily hydrolase subfamily IIB
BB-SP3_1	QEAHAISEEK		QEKIEQAR.QEAHAISEEK.GATSPDAA	R	G	10	2	312.759	1140.54	1140.54	571.278	571.278	1140.54	571.278	-0.0004	0.817	-0.3781	0.000296654	19.611	8.323	1	2	0	13	22	0			0.8822	0	TRUE	tr|Q6BBK3|Q6BBK3_SYNE7	Q6BBK3	Q6BBK3	SYNE7	cp12	CP12
BB-SP3_1	AEAGLKPGQK		IRTIRNIR.AEAGLKPGQK.ITAIIQSD	R	I	10	2	312.759	997.554	997.554	499.784	499.784	997.556	499.785	-0.0017	0.902	-0.3247	0.17937	10.485	0	0.9995	2	1	771	780	0			0.8364	0	TRUE	tr|Q31QQ0|Q31QQ0_SYNE7	Q31QQ0	Q31QQ0	SYNE7	valS	Valine--tRNA ligase
BB-SP3_1	GGNLYHGR		VTTVVFDR.GGNLYHGR.VKAIAEAA	R	V	8	2	312.759	872.426	872.425	437.22	437.22	872.425	437.22	-0.0001	0.9757	0.0171	0.00118919	18.199	5.665	1	2	0	98	105	0			0.7679	0	TRUE	sp|Q31L22|RL18_SYNE7	Q31L22	RL18	SYNE7	rplR	Large ribosomal subunit protein uL18
BB-SP3_1	NKPDVQAAR		IEEATAAK.NKPDVQAAR.NHFIAVVG	K	N	9	2	312.759	997.532	997.531	499.773	499.773	997.53	499.772	0.0007	0.9365	-0.3756	0.21928	8.136	0	0.9955	2	1	135	143	0			0.8212	0	TRUE	tr|Q31K23|Q31K23_SYNE7	Q31K23	Q31K23	SYNE7	Synpcc7942_2566	peptidylprolyl isomerase
BB-SP3_1	TSDAIQR		ITIFQIDR.TSDAIQR.MRSIVRKY	R	M	7	2	312.759	789.399	789.398	395.707	395.706	789.398	395.706	0.0001	0.9753	0.0331	0.0588844	13.42	0	0.9999	2	0	177	183	0			0.7387	0	TRUE	tr|Q31LR7|Q31LR7_SYNE7	Q31LR7	Q31LR7	SYNE7	Synpcc7942_1972	TPR repeat
BB-SP3_1	YVMQQTGR	YVM[147]QQTGR	APDRNIGR.YVMQQTGR.DIVIWDGS	R	D	8	2	312.759	997.466	997.466	499.74	499.74	997.465	499.74	0.0008	0.9685	-0.0325	0.000596005	19.399	0	1	2	0	166	173	0	3M(15.9949)		0.8024	0	TRUE	sp|Q9L790|NADA_SYNE7	Q9L790	NADA	SYNE7	nadA	Quinolinate synthase
BB-SP3_1	QQESTISR		SIGPVWIK.QQESTISR.VVGETVRQ	K	V	8	2	312.759	947.466	947.466	474.74	474.74	947.467	474.741	-0.0012	0.9913	-0.0413	0.0158489	14.7	0	1	2	0	114	121	0			0.811	0	TRUE	tr|Q31S07|Q31S07_SYNE7	Q31S07	Q31S07	SYNE7	Synpcc7942_0130	Uncharacterized protein
BB-SP3_1	RQQEFENR		IQSQEISR.RQQEFENR.QDQIQQIQ	R	Q	8	2	312.759	1105.53	1105.52	553.77	553.77	1105.53	553.77	-0.0017	0.8299	-0.2306	0.000472063	19.804	0	1	2	1	114	121	0			0.8454	0	TRUE	tr|Q31P50|Q31P50_SYNE7	Q31P50	Q31P50	SYNE7	Synpcc7942_1139	Chromosome partition protein Smc
BB-SP3_1	NRSDEGQAIAK		TGQQARTK.NRSDEGQAIAK.RIQQIEAT	K	R	11	2	312.759	1187.59	1187.59	594.803	594.803	1187.59	594.802	0.0025	0.7033	-0.476	0.000571479	14.472	0	0.9999	2	1	127	137	0			0.8946	0	TRUE	tr|Q31PR3|Q31PR3_SYNE7	Q31PR3	Q31PR3	SYNE7	Synpcc7942_0926	TPR repeat
BB-SP3_1	VEDLAGR		TVGPSVNK.VEDLAGR.TIAVPFWY	K	T	7	2	312.759	758.384	758.383	380.199	380.199	758.392	380.203	-0.0089	0.8485	0.8532	0.748169	7.004	0	0.8409	2	0	146	152	0			0.7413	0	TRUE	tr|Q9R6V1|Q9R6V1_SYNE7	Q9R6V1	Q9R6V1	SYNE7	srpL	ANL54
BB-SP3_1	SMPTSAAADR	SM[147]PTSAAADR	NGISGIAR.SMPTSAAADR.VAQAINIP	R	V	10	2	313.931	1021.45	1021.45	511.732	511.732	1021.45	511.732	-0.0006	0.9695	0.0412	0.0174281	13.535	0	1	2	0	321	330	0	2M(15.9949)		0.8111	0	TRUE	tr|Q31RY1|Q31RY1_SYNE7	Q31RY1	Q31RY1	SYNE7	Synpcc7942_0156	phosphoglucomutase (alpha-D-glucose-1,6-bisphosphate-dependent)
BB-SP3_1	VVAQADAR		MTFDAFTK.VVAQADAR.GEFISDAQ	K	G	8	2	313.931	828.447	828.446	415.231	415.23	828.445	415.23	0.0006	0.9439	-0.1588	0.0685883	12.155	0	1	2	0	9	16	0			0.7674	0	TRUE	sp|P06539|PHCB_SYNE7	P06539	PHCB	SYNE7	cpcB1	C-phycocyanin beta subunit
BB-SP3_1	ETVAETAK		VRSIIHIR.ETVAETAK.KVKRIGES	R	K	8	2	313.931	847.431	847.43	424.723	424.722	847.429	424.722	0.0014	0.9735	-0.1599	0.0147401	11.826	5.922	0.9999	2	0	1213	1220	0			0.7928	0	TRUE	tr|Q31PY1|Q31PY1_SYNE7	Q31PY1	Q31PY1	SYNE7	Synpcc7942_0858	Methyl-accepting chemotaxis sensory transducer with phytochrome sensor
BB-SP3_1	TSESAQLKR		TEAIQIPK.TSESAQLKR.IRHTMSHV	K	I	9	3	313.931	1018.54	1018.54	340.522	340.522	1018.54	340.521	0.0018	0.911	-0.3764	0.178135	10.497	0	0.9996	2	1	16	24	0			0.6896	0	TRUE	sp|Q31JY3|SYT_SYNE7	Q31JY3	SYT	SYNE7	thrS	Threonine--tRNA ligase
BB-SP3_1	SMPTSAAADR	SM[147]PTSAAADR	NGISGIAR.SMPTSAAADR.VAQAINIP	R	V	10	2	313.931	1021.45	1021.45	511.732	511.732	1021.45	511.732	-0.0005	0.9507	0.0412	0.00073748	17.029	6.979	1	2	0	321	330	0	2M(15.9949)		0.8232	0	TRUE	tr|Q31RY1|Q31RY1_SYNE7	Q31RY1	Q31RY1	SYNE7	Synpcc7942_0156	phosphoglucomutase (alpha-D-glucose-1,6-bisphosphate-dependent)
BB-SP3_1	QDINQMDR	QDINQM[147]DR	IVIVIGSR.QDINQMDR.GSRQVFQE	R	G	8	2	313.931	1034.45	1034.45	518.23	518.23	1034.45	518.23	0.0002	0.9269	-0.1767	0.0116681	15.232	6.575	0.9998	2	0	295	302	0	6M(15.9949)		0.8163	0	TRUE	tr|Q31Q29|Q31Q29_SYNE7	Q31Q29	Q31Q29	SYNE7	Synpcc7942_0808	HAD-superfamily hydrolase subfamily IIB
BB-SP3_1	TTQGMSSDEAVK	TTQGM[147]SSDEAVK	VIVKIDQK.TTQGMSSDEAVK.LIRGPVGS	K	L	12	2	315.103	1268.55	1268.55	635.284	635.284	1268.56	635.285	-0.0026	0.8573	-0.2263	3.09385e-05	19.538	0	1	2	0	165	176	0	5M(15.9949)		0.895	0	TRUE	tr|Q31QC5|Q31QC5_SYNE7	Q31QC5	Q31QC5	SYNE7	Synpcc7942_0712	C-terminal processing peptidase-2. Serine peptidase. MEROPS family S41A
BB-SP3_1	LSPADQK		AWITRQRR.LSPADQK.SKIPVSVG	R	S	7	2	315.103	757.399	757.399	379.707	379.707	757.397	379.706	0.0016	0.888	-0.0743	0.190875	10.377	7.269	0.9965	2	0	38	44	0			0.7228	0	TRUE	tr|Q31R22|Q31R22_SYNE7	Q31R22	Q31R22	SYNE7	Synpcc7942_0465	DUF4079 domain-containing protein
BB-SP3_1	EKHPDWK		MRIHIGGR.EKHPDWK.IFDAIERP	R	I	7	3	315.103	938.464	938.462	313.829	313.828	938.461	313.828	0.0014	0.7793	-0.0306	0.817994	7.849	0	0.7781	2	1	9	15	0			0.6711	0	TRUE	tr|Q31S85|Q31S85_SYNE7	Q31S85	Q31S85	SYNE7	Synpcc7942_0052	Methyltransferase type 11 domain-containing protein
BB-SP3_1	EDHIEADR		IGFVDIMR.EDHIEADR.SRGVFFTQ	R	S	8	2	315.103	984.434	984.434	493.224	493.224	983.431	492.723	1.0028	0.9033	-0.1659	0.00981183	14.533	0	1	2	0	348	355	0			0.7948	0	TRUE	sp|Q31NB3|RBL_SYNE7	Q31NB3	RBL	SYNE7	cbbL	Ribulose bisphosphate carboxylase large chain
BB-SP3_1	VVAQADAR		MTFDAFTK.VVAQADAR.GEFISDAQ	K	G	8	2	316.278	828.446	828.445	415.23	415.23	828.445	415.23	0	0.9626	-0.1669	0.00810028	14.866	4.642	1	2	0	9	16	0			0.7719	0	TRUE	sp|P06539|PHCB_SYNE7	P06539	PHCB	SYNE7	cpcB1	C-phycocyanin beta subunit
BB-SP3_1	GGHPDFK		IFDQYVFR.GGHPDFK.VSYSWDAD	R	V	7	2	316.278	756.357	756.356	379.186	379.185	756.356	379.185	0.0004	0.9012	0.0488	0.000333618	15.407	0	1	2	0	460	466	0			0.7628	0	TRUE	tr|Q31P53|Q31P53_SYNE7	Q31P53	Q31P53	SYNE7	Synpcc7942_1136	Aminopeptidase N
BB-SP3_1	TSESAQLKR		TEAIQIPK.TSESAQLKR.IRHTMSHV	K	I	9	3	316.278	1019.55	1019.55	340.858	340.857	1018.54	340.521	1.0088	0.807	-0.3844	0.121899	10.156	0	0.9924	2	1	16	24	0			0.6888	0	TRUE	sp|Q31JY3|SYT_SYNE7	Q31JY3	SYT	SYNE7	thrS	Threonine--tRNA ligase
BB-SP3_1	EKHPDWK		MRIHIGGR.EKHPDWK.IFDAIERP	R	I	7	3	316.278	938.464	938.462	313.829	313.828	938.461	313.828	0.0012	0.9264	-0.0346	1.48423	6.814	0	0.9477	2	1	9	15	0			0.6699	0	TRUE	tr|Q31S85|Q31S85_SYNE7	Q31S85	Q31S85	SYNE7	Synpcc7942_0052	Methyltransferase type 11 domain-containing protein
BB-SP3_1	SPGDKDLEK		DISSGVER.SPGDKDLEK.VTAIFSSI	R	V	9	2	316.278	987.488	987.488	494.751	494.751	987.487	494.751	0.0005	0.9218	-0.222	0.000464783	18.831	0	1	2	1	194	202	0			0.8181	0	TRUE	sp|Q31R79|TRPF_SYNE7	Q31R79	TRPF	SYNE7	trpF	N-(5'-phosphoribosyl)anthranilate isomerase
BB-SP3_1	FNKPDAK		AEAHIAAR.FNKPDAK.LVDHYTYV	R	L	7	2	316.278	818.43	818.429	410.222	410.222	818.429	410.222	0.0006	0.8937	-0.3742	0.0369828	13.228	0	1	2	1	143	149	0			0.7769	0	TRUE	tr|Q31QU9|Q31QU9_SYNE7	Q31QU9	Q31QU9	SYNE7	Synpcc7942_0538	Transketolase
BB-SP3_1	HSTTPLQK		TMAREKSR.HSTTPLQK.SVPWYWWI	R	S	8	2	316.278	910.488	910.488	456.251	456.251	910.487	456.251	0.0003	0.8195	-0.3771	0.00019611	20.33	0	1	2	0	43	50	0			0.8055	0	TRUE	tr|Q31L45|Q31L45_SYNE7	Q31L45	Q31L45	SYNE7	Synpcc7942_2194	DUF3307 domain-containing protein
BB-SP3_1	SYPPGQHGQAR		ITRKAARR.SYPPGQHGQAR.RKRSEYAI	R	R	11	3	316.278	1196.57	1196.57	399.864	399.864	1196.57	399.863	0.0007	0.802	-0.4709	0.0208089	14.227	6.542	1	2	0	29	39	0			0.7615	0	TRUE	sp|Q31N52|RS4_SYNE7	Q31N52	RS4	SYNE7	rpsD	Small ribosomal subunit protein uS4
BB-SP3_1	QDSQPAAAGER		IDGSIPDR.QDSQPAAAGER.LAGAIAVR	R	L	11	2	316.278	1128.51	1128.51	565.264	565.264	1128.52	565.265	-0.0029	0.9617	-0.3843	1.33429e-05	20.999	0	1	2	0	287	297	0			0.8395	0	TRUE	tr|Q31PY5|Q31PY5_SYNE7	Q31PY5	Q31PY5	SYNE7	Synpcc7942_0854	Bile acid beta-glucosidase
BB-SP3_1	TTSPSNETNSKK	n[43]TTSPSNETNSKK	.TTSPSNETNSKK.IIAGIIAI	M	I	12	2	316.278	1334.64	1334.64	668.327	668.327	1334.63	668.323	0.0078	0.8554	-0.3665	0.00146134	15.841	0	1	2	1	2	13	0	N-term(42.0106)		0.9183	0	TRUE	tr|Q31RA5|Q31RA5_SYNE7	Q31RA5	Q31RA5	SYNE7	Synpcc7942_0382	TM2 domain-containing protein
BB-SP3_1	NDQVGTDTR		KIHTARSR.NDQVGTDTR.LYIRDRVD	R	L	9	2	316.278	1004.45	1004.45	503.232	503.232	1004.45	503.233	-0.0031	0.98	-0.2515	0.000233615	19.026	0	1	2	0	115	123	0			0.8261	0	TRUE	sp|Q8GIS1|ARLY_SYNE7	Q8GIS1	ARLY	SYNE7	argH	Argininosuccinate lyase
BB-SP3_1	TSPSSPEER		TQAMASTK.TSPSSPEER.IHISGTKV	K	I	9	2	316.278	988.446	988.446	495.23	495.23	988.446	495.23	-0.0003	0.9689	-0.1896	0.010292	9.45	0	1	2	0	343	351	0			0.7849	0	TRUE	sp|Q31RJ2|SAT_SYNE7	Q31RJ2	SAT	SYNE7	sat	Sulfate adenylyltransferase
BB-SP3_1	RPDQLSGGMK	RPDQLSGGM[147]K	GITEAQHK.RPDQLSGGMK.QRVAIARA	K	Q	10	2	317.45	1103.54	1103.54	552.777	552.777	1103.54	552.777	-0.0004	0.8418	-0.2816	0.00216646	14.157	0	1	2	1	146	155	0	9M(15.9949)		0.8413	0	TRUE	sp|P38046|NRTD_SYNE7	P38046	NRTD	SYNE7	nrtD	Nitrate import ATP-binding protein NrtD
BB-SP3_1	NDQVGTDTR		KIHTARSR.NDQVGTDTR.LYIRDRVD	R	L	9	2	317.45	1004.45	1004.45	503.232	503.231	1004.45	503.233	-0.004	0.9913	-0.2555	2.87243e-05	19.667	0	1	2	0	115	123	0			0.8237	0	TRUE	sp|Q8GIS1|ARLY_SYNE7	Q8GIS1	ARLY	SYNE7	argH	Argininosuccinate lyase
BB-SP3_1	TSPSSPEER		TQAMASTK.TSPSSPEER.IHISGTKV	K	I	9	2	317.45	988.447	988.446	495.231	495.231	988.446	495.23	0.0002	0.985	-0.1936	0.00931108	9.624	0	1	2	0	343	351	0			0.7829	0	TRUE	sp|Q31RJ2|SAT_SYNE7	Q31RJ2	SAT	SYNE7	sat	Sulfate adenylyltransferase
BB-SP3_1	IVDQASR		VISDSEKK.IVDQASR.KIWQRRPD	K	K	7	2	317.45	787.418	787.418	394.716	394.716	787.419	394.717	-0.001	0.9892	-0.0452	0.0478906	11.779	0	0.9999	2	0	50	56	0			0.7302	0	TRUE	tr|Q31RP7|Q31RP7_SYNE7	Q31RP7	Q31RP7	SYNE7	Synpcc7942_0240	Allophycocyanin alpha-B chain
BB-SP3_1	FNKPDAK		AEAHIAAR.FNKPDAK.LVDHYTYV	R	L	7	3	317.45	818.431	818.429	273.817	273.817	818.429	273.817	0.0006	0.7979	-0.3782	0.00980054	9.535	0	0.9981	2	1	143	149	0			0.671	0	TRUE	tr|Q31QU9|Q31QU9_SYNE7	Q31QU9	Q31QU9	SYNE7	Synpcc7942_0538	Transketolase
BB-SP3_1	TTSPSNETNSKK	n[43]TTSPSNETNSKK	.TTSPSNETNSKK.IIAGIIAI	M	I	12	2	317.45	1334.63	1334.63	668.324	668.324	1334.63	668.323	0.0017	0.8115	-0.3705	6.11998e-05	18.353	0	1	2	1	2	13	0	N-term(42.0106)		0.9196	0	TRUE	tr|Q31RA5|Q31RA5_SYNE7	Q31RA5	Q31RA5	SYNE7	Synpcc7942_0382	TM2 domain-containing protein
BB-SP3_1	AQQLQAR		RMDNREIR.AQQLQAR.AAIAAAQA	R	A	7	2	317.45	813.448	813.447	407.731	407.731	813.446	407.73	0.0016	0.9861	0.0018	0.0775354	10.942	10.829	0.9896	2	0	115	121	0			0.7646	0	TRUE	tr|Q31QT4|Q31QT4_SYNE7	Q31QT4	Q31QT4	SYNE7	Synpcc7942_0553	Secretion protein HlyD
BB-SP3_1	QDSQPAAAGER		IDGSIPDR.QDSQPAAAGER.LAGAIAVR	R	L	11	2	317.45	1128.52	1128.52	565.266	565.266	1128.52	565.265	0.0009	0.9283	-0.3883	5.2632e-05	21.615	0	1	2	0	287	297	0			0.8407	0	TRUE	tr|Q31PY5|Q31PY5_SYNE7	Q31PY5	Q31PY5	SYNE7	Synpcc7942_0854	Bile acid beta-glucosidase
BB-SP3_1	LMEHADR		GGYRKAIR.LMEHADR.FGMPIITF	R	F	7	2	317.45	870.399	870.399	436.207	436.207	870.402	436.208	-0.0031	0.9506	-0.1541	0.119193	7.195	0	0.9896	2	0	149	155	0			0.7964	0	TRUE	sp|Q54766|ACCA_SYNE7	Q54766	ACCA	SYNE7	accA	Acetyl-coenzyme A carboxylase carboxyl transferase subunit alpha
BB-SP3_1	IVDQASR		VISDSEKK.IVDQASR.KIWQRRPD	K	K	7	2	318.622	787.419	787.419	394.717	394.717	787.419	394.717	0	0.9984	-0.0492	0.0264545	12.81	5.141	0.9997	2	0	50	56	0			0.73	0	TRUE	tr|Q31RP7|Q31RP7_SYNE7	Q31RP7	Q31RP7	SYNE7	Synpcc7942_0240	Allophycocyanin alpha-B chain
BB-SP3_1	FNKPDAK		AEAHIAAR.FNKPDAK.LVDHYTYV	R	L	7	2	318.622	818.43	818.429	410.222	410.222	818.429	410.222	0.0004	0.9322	-0.3822	0.00662217	14.216	0	1	2	1	143	149	0			0.777	0	TRUE	tr|Q31QU9|Q31QU9_SYNE7	Q31QU9	Q31QU9	SYNE7	Synpcc7942_0538	Transketolase
BB-SP3_1	ALGHDVR		GSIPKVIK.ALGHDVR.IFMPYYGF	K	I	7	2	318.622	766.409	766.409	384.212	384.212	766.409	384.212	0	0.9562	-0.0714	0.00176096	12.517	0	1	2	0	32	38	0			0.7646	0	TRUE	sp|Q935Y7|GLGA_SYNE7	Q935Y7	GLGA	SYNE7	glgA	Glycogen synthase
BB-SP3_1	EDGSVVR		GQPTAIIK.EDGSVVR.GKVTKIIG	K	G	7	2	318.622	760.37	760.37	381.192	381.192	760.371	381.193	-0.0018	0.8998	0.2733	0.274	8.749	0	0.9929	2	0	242	248	0			0.733	0	TRUE	tr|Q31N14|Q31N14_SYNE7	Q31N14	Q31N14	SYNE7	bipA	Large ribosomal subunit assembly factor BipA
BB-SP3_1	ELAATEGKR		PFAIQAVR.ELAATEGKR.FAVIADEA	R	F	9	2	318.622	973.519	973.519	487.767	487.767	973.519	487.767	-0.0004	0.9295	-0.3315	0.0635697	13.287	0	0.9999	2	1	411	419	0			0.8212	0	TRUE	tr|Q31PC4|Q31PC4_SYNE7	Q31PC4	Q31PC4	SYNE7	Synpcc7942_1065	type I site-specific deoxyribonuclease
BB-SP3_1	ISREPGPMK	ISREPGPM[147]K	AIRARGGK.ISREPGPMK.HGSTVIAF	K	H	9	2	318.622	1029.53	1029.53	515.771	515.77	1029.53	515.771	-0.0011	0.8142	-0.0786	0.0314775	11.508	0	0.9998	2	1	96	104	0	8M(15.9949)		0.8119	0	TRUE	tr|Q31QJ9|Q31QJ9_SYNE7	Q31QJ9	Q31QJ9	SYNE7	Synpcc7942_0638	lactoylglutathione lyase
BB-SP3_1	RIDTVNR		RIVAEGNK.RIDTVNR.ITGNASSI	K	I	7	2	319.794	872.482	872.481	437.248	437.248	872.483	437.249	-0.0012	0.9667	-0.0543	0.00268534	17.784	9.932	1	2	1	38	44	0			0.7929	0	TRUE	sp|P06539|PHCB_SYNE7	P06539	PHCB	SYNE7	cpcB1	C-phycocyanin beta subunit
BB-SP3_1	DGSLAAR		ERMVTIAK.DGSLAAR.RQAIGYIY	K	R	7	2	319.794	688.352	688.352	345.183	345.183	688.35	345.183	0.0012	0.9671	0.2708	0.0457878	11.857	0	0.9999	2	0	57	63	0			0.6873	0	TRUE	sp|Q31L31|RL17_SYNE7	Q31L31	RL17	SYNE7	rplQ	Large ribosomal subunit protein bL17
BB-SP3_1	HVTLVHK		IRIEGRKR.HVTLVHK.GNIMKFTE	R	G	7	3	319.794	832.49	832.489	278.504	278.503	832.492	278.505	-0.0034	0.7717	-0.2134	0.0278292	11.722	0	0.9977	2	0	231	237	0			0.6397	0	TRUE	tr|Q31MH0|Q31MH0_SYNE7	Q31MH0	Q31MH0	SYNE7	Synpcc7942_1719	Isocitrate dehydrogenase [NADP]
BB-SP3_1	RVAEAYR		EGIIKTPK.RVAEAYR.FITSGYSQ	K	F	7	2	319.794	863.461	863.46	432.738	432.737	863.461	432.738	-0.0011	0.9215	-0.1095	0.0107275	16.378	0	1	2	1	54	60	0			0.7986	0	TRUE	sp|Q54769|GCH1_SYNE7	Q54769	GCH1	SYNE7	folE	GTP cyclohydrolase 1
BB-SP3_1	STSSNFR		.STSSNFR.DAIREAQT	M	D	7	2	319.794	798.366	798.365	400.19	400.19	797.367	399.691	0.9987	0.9232	0.2727	0.389717	9.137	7.168	0.9593	2	0	2	8	0			0.7534	0	TRUE	tr|Q31M69|Q31M69_SYNE7	Q31M69	Q31M69	SYNE7	Synpcc7942_1820	Integral membrane protein, interacts with FtsH
BB-SP3_1	RIGEVAK		SDRQENIR.RIGEVAK.LFMEAGVI	R	L	7	2	319.794	771.46	771.459	386.737	386.737	771.46	386.737	-0.0014	0.8464	-0.1432	0.115279	8.253	0	0.9957	2	1	90	96	0			0.8077	0	TRUE	tr|Q31PQ0|Q31PQ0_SYNE7	Q31PQ0	Q31PQ0	SYNE7	cysC	Adenylyl-sulfate kinase
BB-SP3_1	AGTLSGGER		IATRRSQR.AGTLSGGER.QIIAMGRA	R	Q	9	2	319.794	846.419	846.418	424.217	424.216	846.419	424.217	-0.0012	0.9806	-0.0756	0.0106598	14.389	0	1	2	0	137	145	0			0.7619	0	TRUE	tr|Q31Q22|Q31Q22_SYNE7	Q31Q22	Q31Q22	SYNE7	Synpcc7942_0815	ATPase
BB-SP3_1	GGNLYHGR		VTTVVFDR.GGNLYHGR.VKAIAEAA	R	V	8	3	319.794	873.436	873.435	292.153	292.152	872.425	291.816	1.0095	0.8747	-0.007	0.269929	10.775	0	0.9839	2	0	98	105	0			0.6605	0	TRUE	sp|Q31L22|RL18_SYNE7	Q31L22	RL18	SYNE7	rplR	Large ribosomal subunit protein uL18
BB-SP3_1	KELEEAGAK		KDDAEAAK.KELEEAGAK.VSVK	K	V	9	2	319.794	973.52	973.52	487.767	487.767	973.508	487.761	0.0116	0.8598	-0.3769	0.762518	10.971	10.598	0.9406	2	1	116	124	0			0.8269	0	TRUE	sp|Q31QK6|RL7_SYNE7	Q31QK6	RL7	SYNE7	rplL	Large ribosomal subunit protein bL12
BB-SP3_1	ALGHDVR		GSIPKVIK.ALGHDVR.IFMPYYGF	K	I	7	3	319.794	766.414	766.412	256.478	256.478	766.409	256.477	0.0036	0.7949	-0.0754	0.017189	8.559	0	0.9941	2	0	32	38	0			0.6563	0	TRUE	sp|Q935Y7|GLGA_SYNE7	Q935Y7	GLGA	SYNE7	glgA	Glycogen synthase
BB-SP3_1	RIDTVNR		RIVAEGNK.RIDTVNR.ITGNASSI	K	I	7	2	320.966	872.483	872.482	437.249	437.248	872.483	437.249	-0.0006	0.962	-0.0583	0.00332468	18.413	10.555	1	2	1	38	44	0			0.8141	0	TRUE	sp|P06539|PHCB_SYNE7	P06539	PHCB	SYNE7	cpcB1	C-phycocyanin beta subunit
BB-SP3_1	IVDQASR		VISDSEKK.IVDQASR.KIWQRRPD	K	K	7	2	320.966	787.421	787.42	394.718	394.717	787.419	394.717	0.0015	0.996	-0.0572	0.0331131	12.42	1.791	0.9971	2	0	50	56	0			0.7342	0	TRUE	tr|Q31RP7|Q31RP7_SYNE7	Q31RP7	Q31RP7	SYNE7	Synpcc7942_0240	Allophycocyanin alpha-B chain
BB-SP3_1	FNKPDAK		AEAHIAAR.FNKPDAK.LVDHYTYV	R	L	7	3	320.966	818.432	818.43	273.818	273.817	818.429	273.817	0.0014	0.884	-0.3902	1.06353	8.393	0	0.9813	2	1	143	149	0			0.6685	0	TRUE	tr|Q31QU9|Q31QU9_SYNE7	Q31QU9	Q31QU9	SYNE7	Synpcc7942_0538	Transketolase
BB-SP3_1	HVTLVHK		IRIEGRKR.HVTLVHK.GNIMKFTE	R	G	7	2	320.966	832.494	832.493	417.254	417.254	832.492	417.253	0.001	0.9158	-0.2175	0.000488652	20.744	0	1	2	0	231	237	0			0.7728	0	TRUE	tr|Q31MH0|Q31MH0_SYNE7	Q31MH0	Q31MH0	SYNE7	Synpcc7942_1719	Isocitrate dehydrogenase [NADP]
BB-SP3_1	HVTLVHK		IRIEGRKR.HVTLVHK.GNIMKFTE	R	G	7	3	320.966	832.494	832.492	278.505	278.505	832.492	278.505	0.0001	0.7843	-0.2175	0.00189017	12.394	0	0.9997	2	0	231	237	0			0.6382	0	TRUE	tr|Q31MH0|Q31MH0_SYNE7	Q31MH0	Q31MH0	SYNE7	Synpcc7942_1719	Isocitrate dehydrogenase [NADP]
BB-SP3_1	RAEAAQTYDR		QPSKAARK.RAEAAQTYDR.MTREGTPD	K	M	10	2	320.966	1179.56	1179.56	590.789	590.789	1179.56	590.789	-0.0001	0.7199	-0.3731	0.00415671	19.025	0	1	2	1	22	31	0			0.8844	0	TRUE	tr|Q31NH5|Q31NH5_SYNE7	Q31NH5	Q31NH5	SYNE7	Synpcc7942_1364	Uncharacterized protein
BB-SP3_1	RAEAAQTYDR		QPSKAARK.RAEAAQTYDR.MTREGTPD	K	M	10	2	320.966	1179.56	1179.56	590.789	590.789	1179.56	590.789	0.0007	0.654	-0.3731	0.00181551	18.464	0	1	2	1	22	31	0			0.8971	0	TRUE	tr|Q31NH5|Q31NH5_SYNE7	Q31NH5	Q31NH5	SYNE7	Synpcc7942_1364	Uncharacterized protein
BB-SP3_1	IIEEDKR		DTVRRSIK.IIEEDKR.IVETQRPK	K	I	7	2	320.966	901.486	901.486	451.75	451.75	901.487	451.751	-0.0011	0.9701	-0.1134	1.87932	8.404	7.771	0.9703	2	1	281	287	0			0.8348	0	TRUE	tr|Q31LK4|Q31LK4_SYNE7	Q31LK4	Q31LK4	SYNE7	Synpcc7942_2035	Rieske domain-containing protein
BB-SP3_1	SLTTDSR		EACDRPAR.SLTTDSR.QIQPGDIF	R	Q	7	2	320.966	778.384	778.383	390.199	390.199	778.382	390.198	0.0006	0.987	0.187	0.0249029	12.915	7.092	0.9998	2	0	31	37	0			0.7549	0	TRUE	tr|Q31M48|Q31M48_SYNE7	Q31M48	Q31M48	SYNE7	murF	UDP-N-acetylmuramoyl-tripeptide--D-alanyl-D-alanine ligase
BB-SP3_1	QDHSIVR		GAIRFYDR.QDHSIVR.LSISYAIP	R	L	7	2	320.966	853.442	853.441	427.728	427.728	853.441	427.728	0.0004	0.7715	0.096	0.0622659	10.323	0	0.9963	2	0	96	102	0			0.7704	0	TRUE	tr|Q31N28|Q31N28_SYNE7	Q31N28	Q31N28	SYNE7	Synpcc7942_1511	Coenzyme Q-binding protein COQ10 START domain-containing protein
BB-SP3_1	RVAEAYR		EGIIKTPK.RVAEAYR.FITSGYSQ	K	F	7	2	322.138	863.461	863.461	432.738	432.738	863.461	432.738	-0.0007	0.9141	-0.1175	0.00396734	17.106	0	1	2	1	54	60	0			0.8563	0	TRUE	sp|Q54769|GCH1_SYNE7	Q54769	GCH1	SYNE7	folE	GTP cyclohydrolase 1
BB-SP3_1	RAEAAQTYDR		QPSKAARK.RAEAAQTYDR.MTREGTPD	K	M	10	2	322.138	1179.56	1179.56	590.788	590.788	1179.56	590.789	-0.0009	0.6747	-0.3771	0.0363078	11.26	0	0.9993	2	1	22	31	0			0.8842	0	TRUE	tr|Q31NH5|Q31NH5_SYNE7	Q31NH5	Q31NH5	SYNE7	Synpcc7942_1364	Uncharacterized protein
BB-SP3_1	ADSCDIR	ADSCDIR	KSHYTIGK.ADSCDIR.LHSIYASR	K	L	7	2	322.138	835.352	835.352	418.683	418.683	835.349	418.682	0.0021	0.939	0.2563	0.163305	10.648	0	0.9997	2	0	114	120	0	4C(57.0214)		0.7627	0	TRUE	tr|Q31QS2|Q31QS2_SYNE7	Q31QS2	Q31QS2	SYNE7	Synpcc7942_0565	FHA domain containing protein
BB-SP3_1	RVDNQLR		GTERHESR.RVDNQLR.GRAGRQGD	R	G	7	2	322.138	899.493	899.492	450.754	450.753	899.494	450.754	-0.0017	0.8971	-0.086	0.00466391	17.825	0	1	2	1	671	677	0			0.8571	0	TRUE	sp|Q55357|SECA_SYNE7	Q55357	SECA	SYNE7	secA	Protein translocase subunit SecA
BB-SP3_1	DREDLAR		TAQTAIQR.DREDLAR.AAIEKRYP	R	A	7	2	322.138	873.434	873.434	437.724	437.724	873.43	437.723	0.0034	0.7664	-0.0724	1.65959	6.62	6.208	0.8502	2	1	192	198	0			0.765	0	TRUE	tr|Q31K61|Q31K61_SYNE7	Q31K61	Q31K61	SYNE7	Synpcc7942_2528	LRAT domain-containing protein
BB-SP3_1	TTSPSNETNSKK	n[43]TTSPSNETNSKK	.TTSPSNETNSKK.IIAGIIAI	M	I	12	2	322.138	1335.64	1335.64	668.826	668.826	1334.63	668.323	1.0051	0.8941	-0.3865	1.53639e-05	20.754	0	1	2	1	2	13	0	N-term(42.0106)		0.9046	0	TRUE	tr|Q31RA5|Q31RA5_SYNE7	Q31RA5	Q31RA5	SYNE7	Synpcc7942_0382	TM2 domain-containing protein
BB-SP3_1	AATEAGVQR		QGKVNIIK.AATEAGVQR.FVFCSIID	K	F	9	2	322.138	901.465	901.464	451.74	451.739	901.462	451.738	0.0023	0.9812	-0.1993	0.002476	17.925	0	1	2	0	96	104	0			0.7707	0	TRUE	tr|Q31KG4|Q31KG4_SYNE7	Q31KG4	Q31KG4	SYNE7	Synpcc7942_2425	Chaperon-like protein for quinone binding in photosystem II
BB-SP3_1	QDHSIVR		GAIRFYDR.QDHSIVR.LSISYAIP	R	L	7	2	322.138	853.443	853.443	427.729	427.729	853.441	427.728	0.002	0.929	0.092	0.0114815	13.26	0	1	2	0	96	102	0			0.7637	0	TRUE	tr|Q31N28|Q31N28_SYNE7	Q31N28	Q31N28	SYNE7	Synpcc7942_1511	Coenzyme Q-binding protein COQ10 START domain-containing protein
BB-SP3_1	GINGAMDR	GINGAM[147]DR	SIIGTNGK.GINGAMDR.IKKGGGGY	K	I	8	2	322.138	849.371	849.37	425.693	425.692	848.381	425.198	0.9892	0.6155	-0.1921	0.299744	7.593	0	0.639	2	0	134	141	0	6M(15.9949)		0.7583	0	TRUE	tr|Q31KT2|Q31KT2_SYNE7	Q31KT2	Q31KT2	SYNE7	Synpcc7942_2307	HNH nuclease domain-containing protein
BB-SP3_1	GINGAMDR	GINGAM[147]DR	SIIGTNGK.GINGAMDR.IKKGGGGY	K	I	8	2	323.31	849.37	849.369	425.692	425.692	848.381	425.198	0.9881	0.6	-0.1961	0.196223	7.329	0	0.6129	2	0	134	141	0	6M(15.9949)		0.7583	0	TRUE	tr|Q31KT2|Q31KT2_SYNE7	Q31KT2	Q31KT2	SYNE7	Synpcc7942_2307	HNH nuclease domain-containing protein
BB-SP3_1	IATAAER		HGGQIIQR.IATAAER.QEFIAQAD	R	Q	7	2	323.31	730.398	730.397	366.206	366.206	730.397	366.206	-0.0007	0.9822	-0.0998	0.189452	10.39	0	0.9999	2	0	19	25	0			0.7051	0	TRUE	sp|Q31RJ2|SAT_SYNE7	Q31RJ2	SAT	SYNE7	sat	Sulfate adenylyltransferase
BB-SP3_1	SGGGSFGGGGGR		KAKPREER.SGGGSFGGGGGR.RGGGGGGG	R	R	12	2	324.481	951.419	951.418	476.717	476.716	951.416	476.715	0.0026	0.9825	-0.179	1.50228e-05	23.793	0	1	2	0	84	95	0			0.7634	0	TRUE	tr|Q31QF8|Q31QF8_SYNE7	Q31QF8	Q31QF8	SYNE7	Synpcc7942_0679	RNA-binding region RNP-1
BB-SP3_1	TMNTIAR	TM[147]NTIAR	GIKTVITR.TMNTIAR.KRNKRKDA	R	K	7	2	324.481	821.409	821.409	411.712	411.712	821.407	411.711	0.0022	0.9822	-0.0021	0.0461583	12.843	0	0.9989	2	0	300	306	0	2M(15.9949)		0.7555	0	TRUE	tr|Q8GIT7|Q8GIT7_SYNE7	Q8GIT7	Q8GIT7	SYNE7	SEB0035	DNA gyrase subunit B
BB-SP3_1	SVNPDPK		RRTSAQKR.SVNPDPK.FNSRIASM	R	F	7	2	324.481	755.382	755.381	378.698	378.698	755.381	378.698	0	0.961	-0.067	0.00989692	12.518	0	0.9997	2	0	11	17	0			0.7119	0	TRUE	sp|Q31PV3|RS7_SYNE7	Q31PV3	RS7	SYNE7	rpsG	Small ribosomal subunit protein uS7
BB-SP3_1	SVNPDPK		RRTSAQKR.SVNPDPK.FNSRIASM	R	F	7	2	324.481	755.382	755.381	378.698	378.698	755.381	378.698	-0.0001	0.9521	-0.067	0.0703477	9.111	5.638	0.9955	2	0	11	17	0			0.744	0	TRUE	sp|Q31PV3|RS7_SYNE7	Q31PV3	RS7	SYNE7	rpsG	Small ribosomal subunit protein uS7
BB-SP3_1	LEAQAADK		DPVDQRQR.LEAQAADK.AAGNVEAN	R	A	8	2	324.481	845.437	845.436	423.726	423.725	844.429	423.222	1.007	0.9537	-0.2576	0.0452116	15.879	9.075	0.9999	2	0	432	439	0			0.7565	0	TRUE	sp|Q31KH4|SYK_SYNE7	Q31KH4	SYK	SYNE7	lysS	Lysine--tRNA ligase
BB-SP3_1	AEAAATPQAK		ESPRFIQR.AEAAATPQAK.ARFENYSQ	R	A	10	2	324.481	956.494	956.494	479.254	479.254	956.493	479.254	0.0009	0.9475	-0.4437	0.000307787	20.547	0	1	2	0	41	50	0			0.8277	0	TRUE	tr|Q31NT9|Q31NT9_SYNE7	Q31NT9	Q31NT9	SYNE7	Synpcc7942_1250	Photosystem I reaction center subunit III
BB-SP3_1	SGGGSFGGGGGR		KAKPREER.SGGGSFGGGGGR.RGGGGGGG	R	R	12	2	325.653	951.42	951.42	476.717	476.717	951.416	476.715	0.004	0.9861	-0.1831	7.85688e-07	29.919	4.128	1	2	0	84	95	0			0.7659	0	TRUE	tr|Q31QF8|Q31QF8_SYNE7	Q31QF8	Q31QF8	SYNE7	Synpcc7942_0679	RNA-binding region RNP-1
BB-SP3_1	VGAATETEMKDR	VGAATETEM[147]KDR	SGGVAVVK.VGAATETEMKDR.KIRIEDAI	K	K	12	2	325.653	1323.62	1323.61	662.815	662.815	1322.61	662.314	1.0013	0.842	-0.4351	1.99297e-05	20.302	0	1	2	1	379	390	0	9M(15.9949)		0.9456	0	TRUE	sp|P22879|CH60_SYNE7	P22879	CH60	SYNE7	groEL	Chaperonin GroEL
BB-SP3_1	RIDTVNR		RIVAEGNK.RIDTVNR.ITGNASSI	K	I	7	2	325.653	875.492	875.492	438.753	438.753	872.483	437.249	3.0089	0.907	-0.0743	0.102565	13.456	8.911	0.9701	2	1	38	44	0			0.8536	0	TRUE	sp|P06539|PHCB_SYNE7	P06539	PHCB	SYNE7	cpcB1	C-phycocyanin beta subunit
BB-SP3_1	AEAAATPQAK		ESPRFIQR.AEAAATPQAK.ARFENYSQ	R	A	10	2	325.653	956.494	956.493	479.254	479.254	956.493	479.254	0.0003	0.9289	-0.4478	0.000643058	19.267	0	1	2	0	41	50	0			0.8548	0	TRUE	tr|Q31NT9|Q31NT9_SYNE7	Q31NT9	Q31NT9	SYNE7	Synpcc7942_1250	Photosystem I reaction center subunit III
BB-SP3_1	AEAAATPQAK		ESPRFIQR.AEAAATPQAK.ARFENYSQ	R	A	10	2	325.653	956.498	956.497	479.256	479.256	956.493	479.254	0.0043	0.9629	-0.4478	7.57705e-05	22.982	6.05	1	2	0	41	50	0			0.82	0	TRUE	tr|Q31NT9|Q31NT9_SYNE7	Q31NT9	Q31NT9	SYNE7	Synpcc7942_1250	Photosystem I reaction center subunit III
BB-SP3_1	LEAQAADK		DPVDQRQR.LEAQAADK.AAGNVEAN	R	A	8	2	325.653	844.432	844.431	423.223	423.223	844.429	423.222	0.0019	0.9781	-0.2616	0.0402949	14.079	6.909	0.9999	2	0	432	439	0			0.7553	0	TRUE	sp|Q31KH4|SYK_SYNE7	Q31KH4	SYK	SYNE7	lysS	Lysine--tRNA ligase
BB-SP3_1	FFHNNAHNR		ISEIYREK.FFHNNAHNR.FIEINFKH	K	F	9	3	325.653	1155.53	1155.53	386.185	386.185	1155.53	386.185	0.0014	0.7193	-0.3443	0.00932181	13.622	0	1	2	0	86	94	0			0.7345	0	TRUE	tr|Q31PE0|Q31PE0_SYNE7	Q31PE0	Q31PE0	SYNE7	Synpcc7942_1049	Phycobilisome rod linker polypeptide
BB-SP3_1	QPQALHER		GQKPIIIR.QPQALHER.CPIIIGSA	R	C	8	2	325.653	977.508	977.508	489.761	489.761	977.504	489.759	0.0033	0.9594	-0.2459	0.00989692	14.518	0	1	2	0	314	321	0			0.8572	0	TRUE	sp|Q59943|F16PA_SYNE7	Q59943	F16PA	SYNE7	fbp	Fructose-1,6-bisphosphatase class 1
BB-SP3_1	QDPPAHVR		QVYDSIIR.QDPPAHVR.ETYQEWGS	R	E	8	2	325.653	918.469	918.468	460.242	460.241	918.467	460.241	0.0011	0.8509	-0.3486	0.018578	8.424	0	0.9992	2	0	75	82	0			0.8557	0	TRUE	sp|Q31Q05|RAF1_SYNE7	Q31Q05	RAF1	SYNE7	raf1	RuBisCO accumulation factor 1
BB-SP3_1	RIDTVNR		RIVAEGNK.RIDTVNR.ITGNASSI	K	I	7	2	326.825	875.494	875.494	438.754	438.754	872.483	437.249	3.0106	0.9499	-0.0784	0.0172088	16.557	10.093	0.9925	2	1	38	44	0			0.7789	0	TRUE	sp|P06539|PHCB_SYNE7	P06539	PHCB	SYNE7	cpcB1	C-phycocyanin beta subunit
BB-SP3_1	AEAAATPQAK		ESPRFIQR.AEAAATPQAK.ARFENYSQ	R	A	10	2	326.825	956.493	956.493	479.254	479.254	956.493	479.254	0	0.9169	-0.4518	5.52395e-05	22.531	0	1	2	0	41	50	0			0.8508	0	TRUE	tr|Q31NT9|Q31NT9_SYNE7	Q31NT9	Q31NT9	SYNE7	Synpcc7942_1250	Photosystem I reaction center subunit III
BB-SP3_1	QDPPAHVR		QVYDSIIR.QDPPAHVR.ETYQEWGS	R	E	8	2	326.825	918.47	918.469	460.242	460.242	918.467	460.241	0.0017	0.8696	-0.3526	0.0239883	11.98	0	1	2	0	75	82	0			0.8519	0	TRUE	sp|Q31Q05|RAF1_SYNE7	Q31Q05	RAF1	SYNE7	raf1	RuBisCO accumulation factor 1
BB-SP3_1	ASAPYQK		IAVDATIR.ASAPYQK.ARRQRQPD	R	A	7	2	326.825	763.389	763.388	382.702	382.701	763.386	382.7	0.0014	0.9711	-0.1602	0.0145211	12.852	0	1	2	0	445	451	0			0.7293	0	TRUE	sp|O07345|CHLD_SYNE7	O07345	CHLD	SYNE7	chlD	Magnesium-chelatase subunit ChlD
BB-SP3_1	GVQEKGPES		SEISRIVR.GVQEKGPES.	R	-	9	2	326.825	929.447	929.447	465.731	465.731	929.445	465.73	0.0011	0.9785	-0.1708	0.000768245	18.958	0	1	2	1	511	519	0			0.7779	0	TRUE	sp|Q79PF4|KAIC_SYNE7	Q79PF4	KAIC	SYNE7	kaiC	Circadian clock oscillator protein KaiC
BB-SP3_1	RTQASAIER		AIDRIRSR.RTQASAIER.VQNQVKQE	R	V	9	2	326.825	1030.55	1030.55	516.285	516.284	1030.55	516.283	0.0024	0.5806	-0.3729	0.05392	13.573	7.247	0.9963	2	1	102	110	0			0.8588	0	TRUE	tr|Q31LN5|Q31LN5_SYNE7	Q31LN5	Q31LN5	SYNE7	Synpcc7942_2004	Sigma-24 (FecI-like)
BB-SP3_1	MAEISAK	M[147]AEISAK	.MAEISAK.LVKEIREK	-	L	7	2	326.825	764.377	764.376	383.196	383.195	764.374	383.194	0.0025	0.6238	0.4145	0.359129	9.279	9.279	0.5563	2	0	1	7	0	1M(15.9949)		0.7571	0	TRUE	sp|Q31K58|EFTS_SYNE7	Q31K58	EFTS	SYNE7	tsf	Elongation factor Ts
BB-SP3_1	RETATLSR		RGPIGDVR.RETATLSR.TFIDPAIK	R	T	8	2	327.997	932.503	932.503	467.259	467.259	932.504	467.259	-0.0014	0.8773	-0.3103	0.00144627	18.859	13.534	1	2	1	115	122	0			0.8437	0	TRUE	tr|Q31ML1|Q31ML1_SYNE7	Q31ML1	Q31ML1	SYNE7	Synpcc7942_1678	Photosystem II protein PsbQ
BB-SP3_1	AEAAATPQAK		ESPRFIQR.AEAAATPQAK.ARFENYSQ	R	A	10	2	329.169	956.493	956.493	479.254	479.254	956.493	479.254	0	0.9386	-0.4598	7.05911e-06	26.105	3.434	1	2	0	41	50	0			0.8376	0	TRUE	tr|Q31NT9|Q31NT9_SYNE7	Q31NT9	Q31NT9	SYNE7	Synpcc7942_1250	Photosystem I reaction center subunit III
BB-SP3_1	AETLTGK		.AETLTGK.TPVFGGST	M	T	7	2	329.169	718.387	718.386	360.201	360.2	718.386	360.2	0	0.9918	0.1127	0.00998274	12.503	0	1	2	0	2	8	0			0.7147	0	TRUE	tr|Q31PI7|Q31PI7_SYNE7	Q31PI7	Q31PI7	SYNE7	Synpcc7942_1002	Photosystem I reaction center subunit II
BB-SP3_1	AEYGEER		GISEEAAK.AEYGEER.IRVYRSRF	K	I	7	2	329.169	852.363	852.362	427.189	427.188	852.361	427.188	0.0006	0.9832	0.1094	0.00647143	10.256	0	1	2	0	357	363	0			0.7659	0	TRUE	tr|Q31PZ6|Q31PZ6_SYNE7	Q31PZ6	Q31PZ6	SYNE7	Synpcc7942_0842	Glutathione reductase
BB-SP3_1	ADGLAAGK		QGAPIVVK.ADGLAAGK.GVVVAQTI	K	G	8	2	329.169	701.371	701.37	351.693	351.692	701.371	351.693	-0.0003	0.9691	-0.0205	0.00492323	16.731	9.988	1	2	0	146	153	0			0.706	0	TRUE	tr|Q31PR4|Q31PR4_SYNE7	Q31PR4	Q31PR4	SYNE7	purD	Phosphoribosylamine--glycine ligase
BB-SP3_1	RTQASAIER		AIDRIRSR.RTQASAIER.VQNQVKQE	R	V	9	2	329.169	1030.55	1030.55	516.284	516.284	1030.55	516.283	0.0004	0.582	-0.3809	0.0363706	12.257	0	0.9985	2	1	102	110	0			0.8534	0	TRUE	tr|Q31LN5|Q31LN5_SYNE7	Q31LN5	Q31LN5	SYNE7	Synpcc7942_2004	Sigma-24 (FecI-like)
BB-SP3_1	MAESIAK	M[147]AESIAK	EGEDFSIK.MAESIAK.VCDRIGVQ	K	V	7	2	329.169	764.377	764.376	383.196	383.195	764.374	383.194	0.0023	0.8561	0.2967	0.119605	11.189	9.39	0.9884	2	0	41	47	0	1M(15.9949)		0.7562	0	TRUE	sp|Q31KV0|KDSA_SYNE7	Q31KV0	KDSA	SYNE7	kdsA	2-dehydro-3-deoxyphosphooctonate aldolase
BB-SP3_1	GDVHDIGK		TFIIATVK.GDVHDIGK.NIVDIIIT	K	N	8	2	330.341	839.415	839.414	420.715	420.714	839.414	420.714	0.0004	0.8466	-0.0115	0.000544816	19.555	8.218	1	2	0	749	756	0			0.7667	0	TRUE	tr|Q31NG7|Q31NG7_SYNE7	Q31NG7	Q31NG7	SYNE7	Synpcc7942_1372	Methionine synthase
BB-SP3_1	GKPVESMR		VSHFGRPK.GKPVESMR.LTPVAERI	K	L	8	2	330.341	902.466	902.466	452.24	452.24	902.464	452.24	0.0012	0.9315	-0.1303	0.00487529	12.748	0	1	2	1	69	76	0			0.8377	0	TRUE	sp|Q31P73|PGK_SYNE7	Q31P73	PGK	SYNE7	pgk	Phosphoglycerate kinase
BB-SP3_1	RETATLSR		RGPIGDVR.RETATLSR.TFIDPAIK	R	T	8	2	330.341	932.506	932.505	467.26	467.26	932.504	467.259	0.0012	0.9411	-0.3183	0.0191205	16.374	8.251	0.9999	2	1	115	122	0			0.8383	0	TRUE	tr|Q31ML1|Q31ML1_SYNE7	Q31ML1	Q31ML1	SYNE7	Synpcc7942_1678	Photosystem II protein PsbQ
BB-SP3_1	AETLTGK		.AETLTGK.TPVFGGST	M	T	7	2	331.513	718.388	718.387	360.201	360.201	718.386	360.2	0.0012	0.9935	0.1047	0.0403878	14.075	7.242	0.9998	2	0	2	8	0			0.7168	0	TRUE	tr|Q31PI7|Q31PI7_SYNE7	Q31PI7	Q31PI7	SYNE7	Synpcc7942_1002	Photosystem I reaction center subunit II
BB-SP3_1	EEIHNSYHR		IDNIIVVK.EEIHNSYHR.WHTIRYQS	K	W	9	3	331.513	1183.54	1183.54	395.521	395.521	1183.54	395.52	0.0033	0.9196	-0.4436	0.011508	12.256	0	0.9999	2	0	276	284	0			0.6862	0	TRUE	tr|Q31KT2|Q31KT2_SYNE7	Q31KT2	Q31KT2	SYNE7	Synpcc7942_2307	HNH nuclease domain-containing protein
BB-SP3_1	LSQHLQQNK		VISERISR.LSQHLQQNK.KDFASRTG	R	K	9	2	332.686	1094.58	1094.58	548.299	548.299	1094.58	548.299	0.0006	0.8919	-0.4572	0.000381066	19.176	0	1	2	0	39	47	0			0.8759	0	TRUE	sp|Q31KU0|RS15_SYNE7	Q31KU0	RS15	SYNE7	rpsO	Small ribosomal subunit protein uS15
BB-SP3_1	EEIHNSYHR		IDNIIVVK.EEIHNSYHR.WHTIRYQS	K	W	9	2	332.686	1183.54	1183.54	592.777	592.777	1183.54	592.776	0.0029	0.9136	-0.4476	0.000222715	16.109	0	1	2	0	276	284	0			0.8812	0	TRUE	tr|Q31KT2|Q31KT2_SYNE7	Q31KT2	Q31KT2	SYNE7	Synpcc7942_2307	HNH nuclease domain-containing protein
BB-SP3_1	TSLGGNNSR		RGYATSDR.TSLGGNNSR.LAANIAAK	R	L	9	2	332.686	904.441	904.44	453.228	453.227	904.436	453.225	0.0037	0.9036	-0.3993	0.0132663	14.009	11.043	1	2	0	181	189	0			0.793	0	TRUE	tr|Q31PD9|Q31PD9_SYNE7	Q31PD9	Q31PD9	SYNE7	Synpcc7942_1050	Phycobilisome rod linker polypeptide
BB-SP3_1	LSQHLQQNK		VISERISR.LSQHLQQNK.KDFASRTG	R	K	9	3	333.857	1094.58	1094.58	365.868	365.868	1094.58	365.868	-0.0018	0.7478	-0.4612	0.0339821	13.375	0	0.9998	2	0	39	47	0			0.7383	0	TRUE	sp|Q31KU0|RS15_SYNE7	Q31KU0	RS15	SYNE7	rpsO	Small ribosomal subunit protein uS15
BB-SP3_1	HAGFLNK		IMARDEAR.HAGFLNK.SMSDFDIQ	R	S	7	2	333.857	785.422	785.421	393.718	393.718	785.418	393.716	0.0025	0.6682	0.5543	0.159313	10.691	7.925	0.808	2	0	133	139	0			0.7456	0	TRUE	sp|Q31LY2|ACSF_SYNE7	Q31LY2	ACSF	SYNE7	acsF	Magnesium-protoporphyrin IX monomethyl ester [oxidative] cyclase
BB-SP3_1	VLAGPEKK		EVNDAIDR.VLAGPEKK.DRVMSEKR	R	D	8	2	333.857	840.506	840.506	421.26	421.26	840.507	421.261	-0.001	0.9335	-0.2622	0.0203002	12.27	0	1	2	1	398	405	0			0.8153	0	TRUE	tr|Q31RJ0|Q31RJ0_SYNE7	Q31RJ0	Q31RJ0	SYNE7	ftsH	ATP-dependent zinc metalloprotease FtsH
BB-SP3_1	AAIGCDR	AAIGCDR	NVAVQEAR.AAIGCDR.VVVYKFDE	R	V	7	2	333.857	761.351	761.351	381.683	381.683	761.349	381.682	0.0016	0.9826	0.2023	0.0654259	8.237	5.394	0.995	2	0	231	237	0	5C(57.0214)		0.7407	0	TRUE	tr|Q31PY1|Q31PY1_SYNE7	Q31PY1	Q31PY1	SYNE7	Synpcc7942_0858	Methyl-accepting chemotaxis sensory transducer with phytochrome sensor
BB-SP3_1	TLDDQER		AQAGETIK.TLDDQER.TIAEAAIV	K	T	7	2	333.857	876.404	876.403	439.209	439.209	875.398	438.707	1.0047	0.9904	0.038	0.0758578	9.98	0	0.9994	2	0	297	303	0			0.768	0	TRUE	sp|P74764|SYFB_SYNE7	P74764	SYFB	SYNE7	pheT	Phenylalanine--tRNA ligase beta subunit
BB-SP3_1	QAMQETQGTAAAR	QAM[147]QETQGTAAAR	IDRQESIR.QAMQETQGTAAAR.LIIDTGIP	R	L	13	2	333.857	1377.62	1377.62	689.819	689.819	1377.63	689.823	-0.0072	0.7925	-0.2435	3.62035e-05	19.265	0	1	2	0	522	534	0	3M(15.9949)		0.9393	0	TRUE	tr|Q31LJ4|Q31LJ4_SYNE7	Q31LJ4	Q31LJ4	SYNE7	smc	Chromosome partition protein Smc
BB-SP3_1	DGDYQETR		IKEIEFGR.DGDYQETR.FVNVVNAD	R	F	8	2	333.857	982.4	982.4	492.207	492.207	982.399	492.207	0.0004	0.9329	-0.0313	0.00115611	13.248	0	1	2	0	337	344	0			0.8356	0	TRUE	tr|Q31P47|Q31P47_SYNE7	Q31P47	Q31P47	SYNE7	metG	Methionine--tRNA ligase
BB-SP3_1	GPFTGQGHK		KEIIEAHK.GPFTGQGHK.GIYEIITT	K	G	9	3	333.857	927.461	927.459	310.161	310.16	927.456	310.159	0.0027	0.9343	0.0167	0.031842	11.488	0	0.9998	2	0	342	350	0			0.6637	0	TRUE	sp|Q31LJ0|PSAA_SYNE7	Q31LJ0	PSAA	SYNE7	psaA	Photosystem I P700 chlorophyll a apoprotein A1
BB-SP3_1	LSQHLQQNK		VISERISR.LSQHLQQNK.KDFASRTG	R	K	9	2	335.029	1094.58	1094.58	548.298	548.298	1094.58	548.299	-0.0023	0.9675	-0.4653	0.000647142	20.256	0	1	2	0	39	47	0			0.8764	0	TRUE	sp|Q31KU0|RS15_SYNE7	Q31KU0	RS15	SYNE7	rpsO	Small ribosomal subunit protein uS15
BB-SP3_1	VVAQADAR		MTFDAFTK.VVAQADAR.GEFISDAQ	K	G	8	2	335.029	828.448	828.447	415.231	415.231	828.445	415.23	0.002	0.9973	-0.2311	0.0029871	15.599	4.564	1	2	0	9	16	0			0.7657	0	TRUE	sp|P06539|PHCB_SYNE7	P06539	PHCB	SYNE7	cpcB1	C-phycocyanin beta subunit
BB-SP3_1	GPFTGQGHK		KEIIEAHK.GPFTGQGHK.GIYEIITT	K	G	9	2	335.029	927.46	927.459	464.737	464.737	927.456	464.735	0.0028	0.8422	0.0127	0.0107647	9.372	0	0.9996	2	0	342	350	0			0.7837	0	TRUE	sp|Q31LJ0|PSAA_SYNE7	Q31LJ0	PSAA	SYNE7	psaA	Photosystem I P700 chlorophyll a apoprotein A1
BB-SP3_1	GPFTGQGHK		KEIIEAHK.GPFTGQGHK.GIYEIITT	K	G	9	3	335.029	927.458	927.457	310.16	310.16	927.456	310.159	0.0006	0.898	0.0127	0.0997126	10.505	0	0.9997	2	0	342	350	0			0.6606	0	TRUE	sp|Q31LJ0|PSAA_SYNE7	Q31LJ0	PSAA	SYNE7	psaA	Photosystem I P700 chlorophyll a apoprotein A1
BB-SP3_1	SPIQQQR		RGDIFVSR.SPIQQQR.QSFWEAFP	R	Q	7	2	335.029	855.458	855.457	428.736	428.736	855.456	428.735	0.0006	0.9455	-0.0657	0.0472063	10.804	8.51	0.9953	2	0	242	248	0			0.7591	0	TRUE	tr|Q31QI5|Q31QI5_SYNE7	Q31QI5	Q31QI5	SYNE7	Synpcc7942_0652	Uncharacterized protein
BB-SP3_1	ADGMVTAGDR	ADGM[147]VTAGDR	GFYREIYR.ADGMVTAGDR.QRSASTAI	R	Q	10	2	335.029	1007.44	1007.44	504.726	504.726	1007.43	504.724	0.0028	0.9719	-0.0491	6.15177e-05	20.344	8.586	1	2	0	31	40	0	4M(15.9949)		0.8253	0	TRUE	tr|Q31LZ0|Q31LZ0_SYNE7	Q31LZ0	Q31LZ0	SYNE7	Synpcc7942_1899	DUF985 domain-containing protein
BB-SP3_1	EKPTIDR		AVSGSYVR.EKPTIDR.YAEVITIM	R	Y	7	2	335.029	857.462	857.462	429.738	429.738	857.461	429.738	0.0011	0.9588	-0.1309	0.18103	7.469	0	0.9876	2	1	380	386	0			0.7733	0	TRUE	tr|Q31NP4|Q31NP4_SYNE7	Q31NP4	Q31NP4	SYNE7	Synpcc7942_1295	Phospholipid/glycerol acyltransferase
BB-SP3_1	NEGISTR		FEIGRIFR.NEGISTR.HNPEFTSI	R	H	7	2	335.029	775.385	775.384	388.7	388.699	775.382	388.699	0.0014	0.9874	0.2417	0.041281	12.037	0	0.9999	2	0	256	262	0			0.7452	0	TRUE	sp|Q31KH4|SYK_SYNE7	Q31KH4	SYK	SYNE7	lysS	Lysine--tRNA ligase
BB-SP3_1	QAMQETQGTAAAR	QAM[147]QETQGTAAAR	IDRQESIR.QAMQETQGTAAAR.LIIDTGIP	R	L	13	2	335.029	1377.63	1377.63	689.82	689.82	1377.63	689.823	-0.0048	0.8439	-0.2475	1.34276e-06	24.988	0	1	2	0	522	534	0	3M(15.9949)		0.9379	0	TRUE	tr|Q31LJ4|Q31LJ4_SYNE7	Q31LJ4	Q31LJ4	SYNE7	smc	Chromosome partition protein Smc
BB-SP3_1	DGDYQETR		IKEIEFGR.DGDYQETR.FVNVVNAD	R	F	8	2	335.029	982.398	982.398	492.206	492.206	982.399	492.207	-0.0016	0.9002	-0.0354	0.00916748	9.651	0	0.9998	2	0	337	344	0			0.8361	0	TRUE	tr|Q31P47|Q31P47_SYNE7	Q31P47	Q31P47	SYNE7	metG	Methionine--tRNA ligase
BB-SP3_1	TLVSSNK		QFQSVVPR.TLVSSNK.AEIRAFID	R	A	7	2	335.029	747.413	747.412	374.714	374.713	747.413	374.714	-0.0004	0.9771	0.0244	0.017378	8.54	0	0.9991	2	0	146	152	0			0.7062	0	TRUE	sp|O32463|GSHB_SYNE7	O32463	GSHB	SYNE7	gshB	Glutathione synthetase
BB-SP3_1	VVAQADAR		MTFDAFTK.VVAQADAR.GEFISDAQ	K	G	8	2	336.201	828.445	828.444	415.23	415.229	828.445	415.23	-0.0013	0.992	-0.2351	0.00272898	15.756	0	1	2	0	9	16	0			0.8171	0	TRUE	sp|P06539|PHCB_SYNE7	P06539	PHCB	SYNE7	cpcB1	C-phycocyanin beta subunit
BB-SP3_1	IVEGTAR		KNVEAAMR.IVEGTAR.NMGVTIAD	R	N	7	2	336.201	744.416	744.415	373.215	373.215	744.413	373.214	0.002	0.988	0.0011	1.0292	8.45	0	0.995	2	0	127	133	0			0.7351	0	TRUE	sp|Q31QK3|RL11_SYNE7	Q31QK3	RL11	SYNE7	rplK	Large ribosomal subunit protein uL11
BB-SP3_1	VVAQADAR		MTFDAFTK.VVAQADAR.GEFISDAQ	K	G	8	1	336.201	828.442	828.442	829.45	829.449	828.445	829.453	-0.0033	0.7742	-0.2351	0.00923103	15.639	0	0.9998	2	0	9	16	0			1.1904	0	TRUE	sp|P06539|PHCB_SYNE7	P06539	PHCB	SYNE7	cpcB1	C-phycocyanin beta subunit
BB-SP3_1	NTTIPTKK		VMTKIIPR.NTTIPTKK.SETFSTAA	R	S	8	2	336.201	901.524	901.523	451.769	451.769	901.523	451.769	-0.0003	0.8991	-0.2899	0.0719035	11.073	5.986	0.9995	2	1	409	416	0			0.837	0	TRUE	sp|P50021|DNAK2_SYNE7	P50021	DNAK2	SYNE7	dnaK2	Chaperone protein dnaK2
BB-SP3_1	VDTSGNAVK		EITEVAYK.VDTSGNAVK.LDSSNAGK	K	L	9	2	336.201	889.452	889.451	445.733	445.733	889.451	445.733	0.0004	0.9719	-0.4308	0.000623376	20.321	11.322	1	2	0	91	99	0			0.7848	0	TRUE	sp|P50021|DNAK2_SYNE7	P50021	DNAK2	SYNE7	dnaK2	Chaperone protein dnaK2
BB-SP3_1	SYPPGQHGQAR		ITRKAARR.SYPPGQHGQAR.RKRSEYAI	R	R	11	2	336.201	1196.57	1196.57	599.291	599.291	1196.57	599.292	-0.0009	0.9592	-0.4501	0.0638631	8.279	0	0.9999	2	0	29	39	0			0.8892	0	TRUE	sp|Q31N52|RS4_SYNE7	Q31N52	RS4	SYNE7	rpsD	Small ribosomal subunit protein uS4
BB-SP3_1	QAMQETQGTAAAR	QAM[147]QETQGTAAAR	IDRQESIR.QAMQETQGTAAAR.LIIDTGIP	R	L	13	2	336.201	1377.63	1377.63	689.823	689.823	1377.63	689.823	0.0001	0.7248	-0.2516	0.00135129	12.977	0	1	2	0	522	534	0	3M(15.9949)		0.9278	0	TRUE	tr|Q31LJ4|Q31LJ4_SYNE7	Q31LJ4	Q31LJ4	SYNE7	smc	Chromosome partition protein Smc
BB-SP3_1	AAIATASNDHR		HKYGPIMR.AAIATASNDHR.LGANEAPP	R	L	11	2	336.201	1125.55	1125.55	563.78	563.78	1125.55	563.784	-0.0065	0.6698	-0.3513	0.00555265	10.522	0	0.995	2	0	394	404	0			0.8806	0	TRUE	tr|Q31RW8|Q31RW8_SYNE7	Q31RW8	Q31RW8	SYNE7	Synpcc7942_0169	Glutamate-ammonia ligase, glutamine synthetase type III
BB-SP3_1	VDTSGNAVK		EITEVAYK.VDTSGNAVK.LDSSNAGK	K	L	9	2	337.373	889.453	889.452	445.734	445.733	889.451	445.733	0.0015	0.9744	-0.4348	0.00140281	17.912	10.346	1	2	0	91	99	0			0.7841	0	TRUE	sp|P50021|DNAK2_SYNE7	P50021	DNAK2	SYNE7	dnaK2	Chaperone protein dnaK2
BB-SP3_1	TLDDQER		AQAGETIK.TLDDQER.TIAEAAIV	K	T	7	2	337.373	875.398	875.397	438.706	438.706	875.398	438.707	-0.001	0.9784	0.0259	0.199871	8.297	0	0.9982	2	0	297	303	0			0.8312	0	TRUE	sp|P74764|SYFB_SYNE7	P74764	SYFB	SYNE7	pheT	Phenylalanine--tRNA ligase beta subunit
BB-SP3_1	VPATEAGGR		AGVHRVQR.VPATEAGGR.VHTSTATV	R	V	9	2	338.545	856.444	856.443	429.229	429.229	856.44	429.227	0.0028	0.9762	-0.1971	0.0545444	10.553	0	0.9999	2	0	192	200	0			0.747	0	TRUE	sp|Q31L36|RF1_SYNE7	Q31L36	RF1	SYNE7	prfA	Peptide chain release factor 1
BB-SP3_1	DQGGSFQSSK		IWNKKYCK.DQGGSFQSSK.FNYIKSND	K	F	10	2	338.545	1039.46	1039.46	520.735	520.735	1039.46	520.736	-0.0012	0.8656	-0.2421	9.30037e-05	17.626	0	1	2	0	249	258	0			0.8421	0	TRUE	tr|Q31S86|Q31S86_SYNE7	Q31S86	Q31S86	SYNE7	Synpcc7942_0051	protein O-GlcNAc transferase
BB-SP3_1	RADSLVK		AAQAEVSR.RADSLVK.LIRDRRVE	R	L	7	2	339.717	787.457	787.457	394.736	394.736	787.455	394.735	0.0014	0.8108	-0.0399	0.117693	12.217	7.353	0.9951	2	1	73	79	0			0.8324	0	TRUE	tr|Q31QL7|Q31QL7_SYNE7	Q31QL7	Q31QL7	SYNE7	Synpcc7942_0620	Outer membrane protein
BB-SP3_1	LSQHLQQNK		VISERISR.LSQHLQQNK.KDFASRTG	R	K	9	2	339.717	1095.58	1095.58	548.799	548.799	1094.58	548.299	1.0009	0.8999	-0.4813	0.0035156	17.316	0	1	2	0	39	47	0			0.8596	0	TRUE	sp|Q31KU0|RS15_SYNE7	Q31KU0	RS15	SYNE7	rpsO	Small ribosomal subunit protein uS15
BB-SP3_1	TLGEHPETGRR		VGIISIPR.TLGEHPETGRR.IQAGIGRF	R	I	11	3	339.717	1251.64	1251.64	418.219	418.219	1251.63	418.218	0.0034	0.9651	-0.4292	0.0292247	11.637	0	1	2	1	721	731	0			0.7227	0	TRUE	sp|P34185|TOP1_SYNE7	P34185	TOP1	SYNE7	topA	DNA topoisomerase 1
BB-SP3_1	QHQGDTWR		KIIAKAKR.QHQGDTWR.LEASVYPT	R	L	8	2	339.717	1026.45	1026.45	514.232	514.232	1026.46	514.239	-0.014	0.9297	0.1411	0.744732	7.012	0	0.9426	2	0	265	272	0			0.8399	0	TRUE	tr|Q31LE9|Q31LE9_SYNE7	Q31LE9	Q31LE9	SYNE7	Synpcc7942_2090	Homoserine dehydrogenase
BB-SP3_1	AAVAEAAR		IQPYEGAK.AAVAEAAR.NISCVGAE	K	N	8	2	339.717	757.412	757.411	379.713	379.713	757.408	379.711	0.0031	0.9863	-0.2126	0.0871465	10.739	0	0.9995	2	0	495	502	0			0.738	0	TRUE	sp|Q55041|PURL_SYNE7	Q55041	PURL	SYNE7	purL	Phosphoribosylformylglycinamidine synthase subunit PurL
BB-SP3_1	DQGGSFQSSK		IWNKKYCK.DQGGSFQSSK.FNYIKSND	K	F	10	2	339.717	1039.46	1039.46	520.737	520.737	1039.46	520.736	0.0023	0.9237	-0.2461	0.000368553	15.234	0	1	2	0	249	258	0			0.841	0	TRUE	tr|Q31S86|Q31S86_SYNE7	Q31S86	Q31S86	SYNE7	Synpcc7942_0051	protein O-GlcNAc transferase
BB-SP3_1	RQVVAGTEGR		IEASGYQR.RQVVAGTEGR.QEIWQRIN	R	Q	10	2	340.889	1071.57	1071.57	536.794	536.794	1071.58	536.797	-0.0056	0.5079	-0.4934	0.0331322	13.419	0	0.9983	2	1	171	180	0			0.8574	0	TRUE	tr|Q31M62|Q31M62_SYNE7	Q31M62	Q31M62	SYNE7	Synpcc7942_1827	Uncharacterized protein
BB-SP3_1	VGAATETEMK	VGAATETEM[147]K	SGGVAVVK.VGAATETEMK.DRKIRIED	K	D	10	2	340.889	1051.48	1051.48	526.749	526.749	1051.49	526.75	-0.0017	0.8706	-0.362	0.00100577	19.49	6.264	1	2	0	379	388	0	9M(15.9949)		0.8429	0	TRUE	sp|P22879|CH60_SYNE7	P22879	CH60	SYNE7	groEL	Chaperonin GroEL
BB-SP3_1	ESLQAAK		KQVGDYAK.ESLQAAK.AIGQGIGV	K	A	7	2	340.889	745.398	745.397	373.706	373.706	745.397	373.706	0.0002	0.9252	-0.0669	0.156495	9.722	4.149	0.999	2	0	14	20	0			0.7145	0	TRUE	sp|Q31NJ5|NDHI_SYNE7	Q31NJ5	NDHI	SYNE7	ndhI	NAD(P)H-quinone oxidoreductase subunit I
BB-SP3_1	LDSETTQAGRR		IEPGESIR.LDSETTQAGRR.VIIRIAAE	R	V	11	2	340.889	1232.61	1232.61	617.314	617.314	1232.61	617.313	0.0018	0.9852	-0.4402	0.025483	12.875	4.592	0.9999	2	1	31	41	0			0.9345	0	TRUE	tr|Q31MB6|Q31MB6_SYNE7	Q31MB6	Q31MB6	SYNE7	Synpcc7942_1773	Uncharacterized protein
BB-SP3_1	SGAFSEK		IKHWIRQR.SGAFSEK.ARSYGIPQ	R	A	7	2	342.061	724.34	724.339	363.177	363.177	724.339	363.177	0.0001	0.9687	0.2222	0.0153727	8.753	0	0.999	2	0	244	250	0			0.6975	0	TRUE	tr|Q31R70|Q31R70_SYNE7	Q31R70	Q31R70	SYNE7	Synpcc7942_0417	Uncharacterized AAA domain-containing protein ycf46
BB-SP3_1	MLDEQAKK		.MLDEQAKK.TIIRKIPH	-	T	8	2	342.061	961.491	961.49	481.753	481.752	961.49	481.752	-0.0001	0.96	-0.2508	0.00310456	16.532	0	1	2	1	1	8	0			0.8391	0	TRUE	tr|Q07948|Q07948_SYNE7	Q07948	Q07948	SYNE7	ORF1	ORF1
BB-SP3_1	VSDLESK		ITRAYSQK.VSDLESK.VKNGEIST	K	V	7	2	342.061	776.394	776.393	389.204	389.204	776.391	389.203	0.0014	0.9842	0.1812	0.174884	11.529	6.514	0.9987	2	0	308	314	0			0.7306	0	TRUE	tr|Q31RF9|Q31RF9_SYNE7	Q31RF9	Q31RF9	SYNE7	Synpcc7942_0328	Phycobiliprotein ApcE
BB-SP3_1	RQVVAGTEGR		IEASGYQR.RQVVAGTEGR.QEIWQRIN	R	Q	10	2	342.061	1071.58	1071.58	536.796	536.796	1071.58	536.797	-0.0017	0.8138	-0.4918	0.0278292	13.722	6.475	0.9997	2	1	171	180	0			0.8583	0	TRUE	tr|Q31M62|Q31M62_SYNE7	Q31M62	Q31M62	SYNE7	Synpcc7942_1827	Uncharacterized protein
BB-SP3_1	LDSETTQAGRR		IEPGESIR.LDSETTQAGRR.VIIRIAAE	R	V	11	3	342.061	1232.62	1232.62	411.879	411.879	1232.61	411.877	0.0043	0.9727	-0.4442	0.0124237	13.123	0	1	2	1	31	41	0			0.7243	0	TRUE	tr|Q31MB6|Q31MB6_SYNE7	Q31MB6	Q31MB6	SYNE7	Synpcc7942_1773	Uncharacterized protein
BB-SP3_1	LGTEEDARR		ISIGIIDR.LGTEEDARR.WAAEIVGI	R	W	9	2	342.061	1045.52	1045.52	523.769	523.769	1045.52	523.765	0.008	0.8275	-0.3541	0.00436265	19.941	0	1	2	1	205	213	0			0.8525	0	TRUE	tr|Q31LX3|Q31LX3_SYNE7	Q31LX3	Q31LX3	SYNE7	Synpcc7942_1916	Signal peptide peptidase A. Serine peptidase. MEROPS family S49
BB-SP3_1	LDSETTQAGRR		IEPGESIR.LDSETTQAGRR.VIIRIAAE	R	V	11	2	343.233	1232.61	1232.61	617.312	617.312	1232.61	617.313	-0.0017	0.9528	-0.4483	0.74559	5.01	0	0.9516	2	1	31	41	0			0.9397	0	TRUE	tr|Q31MB6|Q31MB6_SYNE7	Q31MB6	Q31MB6	SYNE7	Synpcc7942_1773	Uncharacterized protein
BB-SP3_1	VGAATETEMK	VGAATETEM[147]K	SGGVAVVK.VGAATETEMK.DRKIRIED	K	D	10	2	343.233	1051.49	1051.49	526.75	526.75	1051.49	526.75	0	0.914	-0.3701	5.40754e-05	25.568	0	1	2	0	379	388	0	9M(15.9949)		0.8419	0	TRUE	sp|P22879|CH60_SYNE7	P22879	CH60	SYNE7	groEL	Chaperonin GroEL
BB-SP3_1	VSDLESK		ITRAYSQK.VSDLESK.VKNGEIST	K	V	7	2	343.233	776.395	776.394	389.205	389.204	776.391	389.203	0.0028	0.9853	0.1772	0.148252	11.816	6.187	0.9958	2	0	308	314	0			0.7317	0	TRUE	tr|Q31RF9|Q31RF9_SYNE7	Q31RF9	Q31RF9	SYNE7	Synpcc7942_0328	Phycobiliprotein ApcE
BB-SP3_1	LGTEEDARR		ISIGIIDR.LGTEEDARR.WAAEIVGI	R	W	9	2	343.233	1045.51	1045.51	523.764	523.764	1045.52	523.765	-0.0014	0.8402	-0.3581	0.267454	10.791	7.914	0.9943	2	1	205	213	0			0.8507	0	TRUE	tr|Q31LX3|Q31LX3_SYNE7	Q31LX3	Q31LX3	SYNE7	Synpcc7942_1916	Signal peptide peptidase A. Serine peptidase. MEROPS family S49
BB-SP3_1	TYSSQHGLK		KIASKIAR.TYSSQHGLK.SIIQEIVG	R	S	9	2	343.233	1019.5	1019.5	510.759	510.759	1019.5	510.759	0.0001	0.9611	-0.3125	0.00153815	16.752	0	1	2	0	118	126	0			0.8558	0	TRUE	tr|Q31QF9|Q31QF9_SYNE7	Q31QF9	Q31QF9	SYNE7	Synpcc7942_0678	3'-5' exonuclease
BB-SP3_1	LGTEEDARR		ISIGIIDR.LGTEEDARR.WAAEIVGI	R	W	9	3	343.233	1045.52	1045.52	349.513	349.512	1045.52	349.512	0	0.889	-0.3581	0.0860003	9.762	0	0.9998	2	1	205	213	0			0.6814	0	TRUE	tr|Q31LX3|Q31LX3_SYNE7	Q31LX3	Q31LX3	SYNE7	Synpcc7942_1916	Signal peptide peptidase A. Serine peptidase. MEROPS family S49
BB-SP3_1	KIPANTEQQR		YDAQGHCR.KIPANTEQQR.IPFAAKVP	R	I	10	2	343.233	1183.63	1183.63	592.823	592.823	1183.63	592.823	0.0002	0.9207	-0.4523	0.000457088	14.86	0	1	2	1	81	90	0			0.8804	0	TRUE	tr|Q31LK4|Q31LK4_SYNE7	Q31LK4	Q31LK4	SYNE7	Synpcc7942_2035	Rieske domain-containing protein
BB-SP3_1	DGQRFEEK		IEVEVVQR.DGQRFEEK.IIHPVDPG	R	I	8	2	343.233	1007.47	1007.47	504.743	504.743	1007.47	504.741	0.0034	0.8818	-0.2291	0.0211106	13.202	8.743	0.9987	2	1	172	179	0			0.8391	0	TRUE	tr|Q54734|Q54734_SYNE7	Q54734	Q54734	SYNE7	sqdB	SqdB
BB-SP3_1	TSESAQLK		TEAIQIPK.TSESAQLK.RIRHTMSH	K	R	8	2	343.233	862.441	862.44	432.228	432.227	862.44	432.227	0.0006	0.9857	-0.1591	0.00719863	14.071	0	1	2	0	16	23	0			0.745	0	TRUE	sp|Q31JY3|SYT_SYNE7	Q31JY3	SYT	SYNE7	thrS	Threonine--tRNA ligase
BB-SP3_1	KAPQFSK		KYGIKKAR.KAPQFSK.	R	R	7	2	344.405	804.452	804.451	403.233	403.233	804.449	403.232	0.0015	0.9673	-0.2255	0.06223	11.324	0	0.9997	2	1	128	134	0			0.725	0	TRUE	tr|Q31L34|Q31L34_SYNE7	Q31L34	Q31L34	SYNE7	rpsI	Small ribosomal subunit protein uS9
BB-SP3_1	TYSSQHGLK		KIASKIAR.TYSSQHGLK.SIIQEIVG	R	S	9	3	344.405	1019.51	1019.5	340.842	340.842	1019.5	340.842	0.0007	0.9412	-0.3165	0.00196675	12.325	0	1	2	0	118	126	0			0.6796	0	TRUE	tr|Q31QF9|Q31QF9_SYNE7	Q31QF9	Q31QF9	SYNE7	Synpcc7942_0678	3'-5' exonuclease
BB-SP3_1	LVAEGNKR		AQIDAISR.LVAEGNKR.IDTVNRIT	R	I	8	2	344.405	885.501	885.5	443.758	443.758	885.503	443.759	-0.0026	0.9114	-0.4049	0.185247	12.429	8.553	0.9996	2	1	31	38	0			0.8354	0	TRUE	sp|P06539|PHCB_SYNE7	P06539	PHCB	SYNE7	cpcB1	C-phycocyanin beta subunit
BB-SP3_1	YERPQAGR		WYTGPMFR.YERPQAGR.QRQFHQIG	R	Q	8	2	344.405	975.488	975.488	488.751	488.751	975.489	488.752	-0.0007	0.8777	-0.4793	0.0161157	13.671	5.79	1	2	1	114	121	0			0.8367	0	TRUE	sp|Q31KX6|SYH_SYNE7	Q31KX6	SYH	SYNE7	hisS	Histidine--tRNA ligase
BB-SP3_1	RIDTVNR		RIVAEGNK.RIDTVNR.ITGNASSI	K	I	7	2	345.577	872.483	872.482	437.249	437.248	872.483	437.249	-0.0007	0.9661	-0.1427	0.0557828	16.514	10.002	0.9998	2	1	38	44	0			0.8223	0	TRUE	sp|P06539|PHCB_SYNE7	P06539	PHCB	SYNE7	cpcB1	C-phycocyanin beta subunit
BB-SP3_1	VSDLESK		ITRAYSQK.VSDLESK.VKNGEIST	K	V	7	2	345.577	776.395	776.395	389.205	389.205	776.391	389.203	0.0031	0.9901	0.1692	0.0174482	13.533	9.093	0.9987	2	0	308	314	0			0.7363	0	TRUE	tr|Q31RF9|Q31RF9_SYNE7	Q31RF9	Q31RF9	SYNE7	Synpcc7942_0328	Phycobiliprotein ApcE
BB-SP3_1	TYSSQHGLK		KIASKIAR.TYSSQHGLK.SIIQEIVG	R	S	9	2	345.577	1019.5	1019.5	510.759	510.759	1019.5	510.759	-0.0006	0.9319	-0.3205	0.000137642	21.945	0	1	2	0	118	126	0			0.8573	0	TRUE	tr|Q31QF9|Q31QF9_SYNE7	Q31QF9	Q31QF9	SYNE7	Synpcc7942_0678	3'-5' exonuclease
BB-SP3_1	RCQSALAER	RCQSALAER	EVNPTIIR.RCQSALAER.IGQRIQVQ	R	I	9	2	345.577	1089.53	1089.53	545.773	545.773	1089.53	545.775	-0.0042	0.6215	-0.2332	0.000213304	21.184	0	1	2	1	39	47	0	2C(57.0214)		0.8746	0	TRUE	tr|Q31R65|Q31R65_SYNE7	Q31R65	Q31R65	SYNE7	Synpcc7942_0422	Uncharacterized protein
BB-SP3_1	SGGGSFGGGGGR		KAKPREER.SGGGSFGGGGGR.RGGGGGGG	R	R	12	2	345.577	951.416	951.415	476.715	476.715	951.416	476.715	-0.0005	0.9564	-0.2514	5.23299e-05	21.625	0	1	2	0	84	95	0			0.8171	0	TRUE	tr|Q31QF8|Q31QF8_SYNE7	Q31QF8	Q31QF8	SYNE7	Synpcc7942_0679	RNA-binding region RNP-1
BB-SP3_1	EEVSREEAQQR		QQKIPVVR.EEVSREEAQQR.IEAIGEPY	R	I	11	2	345.577	1359.64	1359.64	680.828	680.828	1359.64	680.826	0.0029	0.6694	-0.3867	0.432514	7.956	0	0.9005	2	1	91	101	0			0.9307	0	TRUE	sp|Q31JY3|SYT_SYNE7	Q31JY3	SYT	SYNE7	thrS	Threonine--tRNA ligase
BB-SP3_1	AETLTGK	n[43]AETLTGK	.AETLTGK.TPVFGGST	M	T	7	2	345.577	760.402	760.401	381.208	381.208	760.397	381.206	0.0042	0.949	1.7733	1.64627	6.634	5.078	0.5068	2	0	2	8	0	N-term(42.0106)		0.7244	0	TRUE	tr|Q31PI7|Q31PI7_SYNE7	Q31PI7	Q31PI7	SYNE7	Synpcc7942_1002	Photosystem I reaction center subunit II
BB-SP3_1	NRPEIQR		VPDIISDR.NRPEIQR.LIDRIKRE	R	L	7	2	345.577	911.489	911.489	456.752	456.752	911.494	456.754	-0.0051	0.8821	-0.2213	0.0207611	13.231	0	0.9992	2	1	63	69	0			0.8234	0	TRUE	tr|Q31L47|Q31L47_SYNE7	Q31L47	Q31L47	SYNE7	Synpcc7942_2192	Diguanylate cyclase (GGDEF domain)
BB-SP3_1	AAIATASNDHR		HKYGPIMR.AAIATASNDHR.LGANEAPP	R	L	11	2	345.577	1125.55	1125.55	563.783	563.783	1125.55	563.784	-0.0019	0.9704	-0.3835	6.34966e-05	21.289	0	1	2	0	394	404	0			0.8953	0	TRUE	tr|Q31RW8|Q31RW8_SYNE7	Q31RW8	Q31RW8	SYNE7	Synpcc7942_0169	Glutamate-ammonia ligase, glutamine synthetase type III
BB-SP3_1	EEVSREEAQQR		QQKIPVVR.EEVSREEAQQR.IEAIGEPY	R	I	11	3	345.577	1359.64	1359.64	454.222	454.221	1359.64	454.22	0.0047	0.9414	-0.3867	0.0011648	16.235	0	1	2	1	91	101	0			0.7422	0	TRUE	sp|Q31JY3|SYT_SYNE7	Q31JY3	SYT	SYNE7	thrS	Threonine--tRNA ligase
BB-SP3_1	KAPQFSK		KYGIKKAR.KAPQFSK.	R	R	7	2	346.749	804.451	804.45	403.233	403.232	804.449	403.232	0.0005	0.9619	-0.2336	0.00166054	12.619	0	1	2	1	128	134	0			0.7242	0	TRUE	tr|Q31L34|Q31L34_SYNE7	Q31L34	Q31L34	SYNE7	rpsI	Small ribosomal subunit protein uS9
BB-SP3_1	AAIATASNDHR		HKYGPIMR.AAIATASNDHR.LGANEAPP	R	L	11	2	346.749	1125.55	1125.55	563.784	563.784	1125.55	563.784	0.0007	0.9733	-0.3875	1.11109e-05	24.317	0	1	2	0	394	404	0			0.8964	0	TRUE	tr|Q31RW8|Q31RW8_SYNE7	Q31RW8	Q31RW8	SYNE7	Synpcc7942_0169	Glutamate-ammonia ligase, glutamine synthetase type III
BB-SP3_1	GKPLAQAQAR		NYWQEEGK.GKPLAQAQAR.FPEIVFTG	K	F	10	2	346.749	1038.59	1038.59	520.304	520.304	1038.59	520.304	0.0006	0.952	-0.4464	0.00061695	17.339	0	1	2	1	93	102	0			0.8418	0	TRUE	sp|O05161|RRP3_SYNE7	O05161	RRP3	SYNE7	mut3G	Probable small ribosomal subunit protein cS23
BB-SP3_1	VLSMEAK	VLSM[147]EAK	AFERMEEK.VLSMEAK.AQASAEIA	K	A	7	2	346.749	792.409	792.408	397.212	397.211	792.405	397.21	0.0025	0.9936	0.0936	0.239194	7.985	0	0.9986	2	0	175	181	0	4M(15.9949)		0.7534	0	TRUE	tr|Q31Q43|Q31Q43_SYNE7	Q31Q43	Q31Q43	SYNE7	Synpcc7942_0794	Membrane-associated 30 kD protein-like
BB-SP3_1	EEVSREEAQQR		QQKIPVVR.EEVSREEAQQR.IEAIGEPY	R	I	11	3	346.749	1359.64	1359.64	454.221	454.221	1359.64	454.22	0.004	0.9918	-0.3827	8.2319e-05	20.838	0	1	2	1	91	101	0			0.7459	0	TRUE	sp|Q31JY3|SYT_SYNE7	Q31JY3	SYT	SYNE7	thrS	Threonine--tRNA ligase
BB-SP3_1	NRPEIQR		VPDIISDR.NRPEIQR.LIDRIKRE	R	L	7	2	346.749	911.494	911.494	456.754	456.754	911.494	456.754	-0.0001	0.9396	-0.2254	0.00827942	15.828	7.601	0.9998	2	1	63	69	0			0.8189	0	TRUE	tr|Q31L47|Q31L47_SYNE7	Q31L47	Q31L47	SYNE7	Synpcc7942_2192	Diguanylate cyclase (GGDEF domain)
BB-SP3_1	IVETANR		IIDTSCDR.IVETANR.TNATAIGP	R	T	7	2	346.749	801.436	801.435	401.725	401.725	801.434	401.724	0.0009	0.9946	-0.0726	0.126692	10.089	4.307	0.9987	2	0	28	34	0			0.7517	0	TRUE	sp|Q31PV6|RS10_SYNE7	Q31PV6	RS10	SYNE7	rpsJ	Small ribosomal subunit protein uS10
BB-SP3_1	AAIATASNDHR		HKYGPIMR.AAIATASNDHR.LGANEAPP	R	L	11	3	347.921	1125.56	1125.56	376.193	376.192	1125.55	376.192	0.0024	0.8451	-0.3915	0.00726942	16.054	6.195	1	2	0	394	404	0			0.7203	0	TRUE	tr|Q31RW8|Q31RW8_SYNE7	Q31RW8	Q31RW8	SYNE7	Synpcc7942_0169	Glutamate-ammonia ligase, glutamine synthetase type III
BB-SP3_1	AAIATASNDHR		HKYGPIMR.AAIATASNDHR.LGANEAPP	R	L	11	2	347.921	1125.55	1125.55	563.783	563.783	1125.55	563.784	-0.0011	0.95	-0.3915	1.26183e-05	21.096	0	1	2	0	394	404	0			0.8954	0	TRUE	tr|Q31RW8|Q31RW8_SYNE7	Q31RW8	Q31RW8	SYNE7	Synpcc7942_0169	Glutamate-ammonia ligase, glutamine synthetase type III
BB-SP3_1	EQGITMQGK	EQGITM[147]QGK	RRMTAAAR.EQGITMQGK.ARQFHRTD	R	A	9	2	347.921	1006.46	1006.46	504.24	504.239	1006.48	504.245	-0.0109	0.9064	-0.2132	0.0477804	11.783	0	0.9996	2	0	62	70	0	6M(15.9949)		0.8316	0	TRUE	tr|Q31R24|Q31R24_SYNE7	Q31R24	Q31R24	SYNE7	Synpcc7942_0463	Protein tyrosine phosphatase
BB-SP3_1	VGAATETEMKDR	VGAATETEM[147]KDR	SGGVAVVK.VGAATETEMKDR.KIRIEDAI	K	K	12	2	347.921	1322.61	1322.61	662.314	662.314	1322.61	662.314	-0.0004	0.868	-0.4778	0.0002435	15.954	0	1	2	1	379	390	0	9M(15.9949)		0.9667	0	TRUE	sp|P22879|CH60_SYNE7	P22879	CH60	SYNE7	groEL	Chaperonin GroEL
BB-SP3_1	DRAFNER		RIYYHIGR.DRAFNER.MIQFYQQQ	R	M	7	2	347.921	906.431	906.431	454.223	454.223	906.431	454.223	-0.0002	0.9066	0.0411	0.0119468	14.191	9.228	0.9998	2	1	131	137	0			0.8172	0	TRUE	tr|Q31S62|Q31S62_SYNE7	Q31S62	Q31S62	SYNE7	Synpcc7942_0075	Aminopeptidase P. Metallo peptidase. MEROPS family M24B
BB-SP3_1	ATQNQLAR		QFASDIDK.ATQNQLAR.GQRIREII	K	G	8	2	349.093	900.477	900.476	451.246	451.245	900.478	451.246	-0.0016	0.9532	-0.1418	0.0044157	15.92	0	1	2	0	406	413	0			0.8123	0	TRUE	sp|Q31RF1|ATPA_SYNE7	Q31RF1	ATPA	SYNE7	atpA	ATP synthase subunit alpha
BB-SP3_1	IVETANR		IIDTSCDR.IVETANR.TNATAIGP	R	T	7	2	349.093	801.438	801.438	401.726	401.726	801.434	401.724	0.0031	0.9963	-0.0807	0.0747309	10.006	8.122	0.991	2	0	28	34	0			0.7524	0	TRUE	sp|Q31PV6|RS10_SYNE7	Q31PV6	RS10	SYNE7	rpsJ	Small ribosomal subunit protein uS10
BB-SP3_1	DAQGEDYR		AIGMAIAR.DAQGEDYR.CVAVIGDG	R	C	8	2	349.093	952.387	952.387	477.201	477.201	952.389	477.202	-0.0017	0.9783	0.0384	0.00649382	10.25	0	0.9999	2	0	130	137	0			0.8289	0	TRUE	sp|Q8GAA0|DXS_SYNE7	Q8GAA0	DXS	SYNE7	dxs	1-deoxy-D-xylulose-5-phosphate synthase
BB-SP3_1	SALQADR		DIPINVSR.SALQADR.KVRSIAGF	R	K	7	2	349.093	759.387	759.386	380.701	380.7	759.388	380.701	-0.0011	0.9764	0.1151	0.0692628	12.138	0	0.9998	2	0	318	324	0			0.7275	0	TRUE	tr|Q79N42|Q79N42_SYNE7	Q79N42	Q79N42	SYNE7	SEM0037	ATP-binding region, ATPase-like
BB-SP3_1	ETVQNIR		RAVIAANR.ETVQNIR.LWDTRPII	R	L	7	2	349.093	858.457	858.456	430.236	430.235	858.456	430.235	0.0002	0.6739	0.6894	0.788406	6.913	0	0.5847	2	0	412	418	0			0.8029	0	TRUE	sp|Q31MA6|Y1783_SYNE7	Q31MA6	Y1783	SYNE7	Synpcc7942_1783	UPF0182 protein Synpcc7942_1783
BB-SP3_1	MISPSNR	M[147]ISPSNR	DRRVRNMK.MISPSNR.EVNINIDN	K	E	7	2	349.093	819.394	819.393	410.704	410.704	819.391	410.703	0.0025	0.9835	0.1478	0.0200678	13.29	4.231	0.9998	2	0	111	117	0	1M(15.9949)		0.7504	0	TRUE	tr|Q31RA2|Q31RA2_SYNE7	Q31RA2	Q31RA2	SYNE7	Synpcc7942_0385	Geranylgeranyl reductase
BB-SP3_1	VRELQDASKDQK		TGEAIIQR.VRELQDASKDQK.ARACGYVT	R	A	12	3	349.093	1415.73	1415.73	472.919	472.918	1415.74	472.92	-0.0036	0.7084	-0.4375	0.00592584	15.409	0	1	2	2	20	31	0			0.8015	0	TRUE	tr|Q31KY4|Q31KY4_SYNE7	Q31KY4	Q31KY4	SYNE7	Synpcc7942_2255	SpoVT-AbrB domain-containing protein
BB-SP3_1	GKPLAQAQAR		NYWQEEGK.GKPLAQAQAR.FPEIVFTG	K	F	10	3	349.093	1038.59	1038.59	347.205	347.205	1038.59	347.205	-0.0002	0.8262	-0.4544	0.0064677	10.257	0	0.9999	2	1	93	102	0			0.6873	0	TRUE	sp|O05161|RRP3_SYNE7	O05161	RRP3	SYNE7	mut3G	Probable small ribosomal subunit protein cS23
BB-SP3_1	ASHDLVEK		FVADQQGR.ASHDLVEK.SIRAIGCM	R	S	8	3	350.265	897.454	897.453	300.159	300.158	897.456	300.159	-0.0027	0.7499	-0.2054	1.1298	8.288	0	0.8579	2	0	39	46	0			0.6646	0	TRUE	tr|Q31PU9|Q31PU9_SYNE7	Q31PU9	Q31PU9	SYNE7	Synpcc7942_0890	glutamate synthase (ferredoxin)
BB-SP3_1	EGVSKDDAEAAK		EAAPKPIK.EGVSKDDAEAAK.KEIEEAGA	K	K	12	2	350.265	1218.57	1218.57	610.293	610.293	1218.57	610.294	-0.0007	0.9392	-0.2981	3.98336e-06	27.099	0	1	2	1	104	115	0			0.8971	0	TRUE	sp|Q31QK6|RL7_SYNE7	Q31QK6	RL7	SYNE7	rplL	Large ribosomal subunit protein bL12
BB-SP3_1	GKPLAQAQAR		NYWQEEGK.GKPLAQAQAR.FPEIVFTG	K	F	10	3	350.265	1038.6	1038.59	347.206	347.205	1038.59	347.205	0.0014	0.9256	-0.4584	0.0770904	9.952	0	0.9994	2	1	93	102	0			0.6863	0	TRUE	sp|O05161|RRP3_SYNE7	O05161	RRP3	SYNE7	mut3G	Probable small ribosomal subunit protein cS23
BB-SP3_1	EEVEACR	EEVEACR	NASRPIKK.EEVEACR.KKGIRYIE	K	K	7	2	350.265	891.377	891.377	446.696	446.696	891.376	446.695	0.0011	0.9848	0.0098	0.0030602	11.557	0	1	2	0	96	102	0	6C(57.0214)		0.8019	0	TRUE	sp|P39665|SPHX_SYNE7	P39665	SPHX	SYNE7	sphX	Protein SphX
BB-SP3_1	ATQNQLAR		QFASDIDK.ATQNQLAR.GQRIREII	K	G	8	2	351.437	900.478	900.477	451.246	451.246	900.478	451.246	-0.0004	0.988	-0.1498	0.00617305	15.338	4.407	1	2	0	406	413	0			0.8068	0	TRUE	sp|Q31RF1|ATPA_SYNE7	Q31RF1	ATPA	SYNE7	atpA	ATP synthase subunit alpha
BB-SP3_1	EGVSKDDAEAAK		EAAPKPIK.EGVSKDDAEAAK.KEIEEAGA	K	K	12	2	351.437	1218.57	1218.57	610.293	610.293	1218.57	610.294	-0.0007	0.9543	-0.2941	1.08019e-06	29.366	0	1	2	1	104	115	0			0.9013	0	TRUE	sp|Q31QK6|RL7_SYNE7	Q31QK6	RL7	SYNE7	rplL	Large ribosomal subunit protein bL12
BB-SP3_1	IVETQRPK		KIIEEDKR.IVETQRPK.MIPIDDRS	R	M	8	2	351.437	969.56	969.56	485.787	485.787	969.561	485.788	-0.001	0.9593	-0.4157	0.00447198	16.898	0	1	2	1	288	295	0			0.8288	0	TRUE	tr|Q31LK4|Q31LK4_SYNE7	Q31LK4	Q31LK4	SYNE7	Synpcc7942_2035	Rieske domain-containing protein
BB-SP3_1	EQGITMQGK	EQGITM[147]QGK	RRMTAAAR.EQGITMQGK.ARQFHRTD	R	A	9	2	352.609	1006.48	1006.48	504.246	504.246	1006.48	504.245	0.0017	0.9579	-0.2293	0.0159496	11.689	0	1	2	0	62	70	0	6M(15.9949)		0.828	0	TRUE	tr|Q31R24|Q31R24_SYNE7	Q31R24	Q31R24	SYNE7	Synpcc7942_0463	Protein tyrosine phosphatase
BB-SP3_1	AANMAMLK	AANM[147]AM[147]LK	QTPSEIIK.AANMAMLK.AKINGRNQ	K	A	8	2	352.609	880.416	880.415	441.215	441.215	880.415	441.215	0.0004	0.8025	-0.2337	1.05499	8.407	0	0.983	2	0	554	561	0	4M(15.9949), 6M(15.9949)		0.7621	0	TRUE	tr|Q31NP1|Q31NP1_SYNE7	Q31NP1	Q31NP1	SYNE7	Synpcc7942_1298	Diguanylate cyclase (GGDEF domain)
BB-SP3_1	MISPSNR	M[147]ISPSNR	DRRVRNMK.MISPSNR.EVNINIDN	K	E	7	2	352.609	819.392	819.391	410.703	410.703	819.391	410.703	0.0003	0.9778	0.1357	0.00563313	13.497	0	1	2	0	111	117	0	1M(15.9949)		0.7512	0	TRUE	tr|Q31RA2|Q31RA2_SYNE7	Q31RA2	Q31RA2	SYNE7	Synpcc7942_0385	Geranylgeranyl reductase
BB-SP3_1	EGVSKDDAEAAK		EAAPKPIK.EGVSKDDAEAAK.KEIEEAGA	K	K	12	3	352.609	1218.58	1218.57	407.199	407.199	1218.57	407.198	0.0011	0.9489	-0.29	0.000480286	21.774	7.308	1	2	1	104	115	0			0.7532	0	TRUE	sp|Q31QK6|RL7_SYNE7	Q31QK6	RL7	SYNE7	rplL	Large ribosomal subunit protein bL12
BB-SP3_1	IVETQRPK		KIIEEDKR.IVETQRPK.MIPIDDRS	R	M	8	3	352.609	969.564	969.563	324.195	324.195	969.561	324.194	0.002	0.9302	-0.4198	0.196223	10.329	0	0.9996	2	1	288	295	0			0.6809	0	TRUE	tr|Q31LK4|Q31LK4_SYNE7	Q31LK4	Q31LK4	SYNE7	Synpcc7942_2035	Rieske domain-containing protein
BB-SP3_1	VRELQDASKDQK		TGEAIIQR.VRELQDASKDQK.ARACGYVT	R	A	12	3	352.609	1415.74	1415.74	472.922	472.921	1415.74	472.92	0.0057	0.8947	-0.4255	0.00020797	24.228	8.004	1	2	2	20	31	0			0.7927	0	TRUE	tr|Q31KY4|Q31KY4_SYNE7	Q31KY4	Q31KY4	SYNE7	Synpcc7942_2255	SpoVT-AbrB domain-containing protein
BB-SP3_1	AALQAQR		RKATWKRK.AALQAQR.AISIGKSV	K	A	7	2	352.609	756.425	756.424	379.22	379.219	756.424	379.219	0.0002	0.9727	-0.0611	0.0558149	11.513	2.997	0.9999	2	0	24	30	0			0.7381	0	TRUE	sp|Q31PJ2|RL32_SYNE7	Q31PJ2	RL32	SYNE7	rpmF	Large ribosomal subunit protein bL32
BB-SP3_1	QQPPTENER		VIINASIR.QQPPTENER.QSIIEQMG	R	Q	9	2	352.609	1097.51	1097.51	549.764	549.764	1097.51	549.762	0.0026	0.9269	-0.3405	0.0321181	7.473	0	0.9976	2	0	587	595	0			0.8539	0	TRUE	tr|Q31QY9|Q31QY9_SYNE7	Q31QY9	Q31QY9	SYNE7	Synpcc7942_0498	Mannose-1-phosphate guanyltransferase
BB-SP3_1	NAMIGGMSR	NAM[147]IGGM[147]SR	HQFVHVGR.NAMIGGMSR.VERDVPPY	R	V	9	2	352.609	967.423	967.422	484.719	484.718	967.422	484.718	0.0006	0.9581	-0.2509	0.000331322	17.419	0	1	2	0	164	172	0	3M(15.9949), 7M(15.9949)		0.7973	0	TRUE	tr|Q31PQ8|Q31PQ8_SYNE7	Q31PQ8	Q31PQ8	SYNE7	Synpcc7942_0931	Acyl-[acyl-carrier-protein]--UDP-N-acetylglucosamine O-acyltransferase
BB-SP3_1	EGVSKDDAEAAK		EAAPKPIK.EGVSKDDAEAAK.KEIEEAGA	K	K	12	2	353.781	1218.57	1218.57	610.294	610.294	1218.57	610.294	0.0003	0.9418	-0.286	2.62573e-06	27.823	2.975	1	2	1	104	115	0			0.9042	0	TRUE	sp|Q31QK6|RL7_SYNE7	Q31QK6	RL7	SYNE7	rplL	Large ribosomal subunit protein bL12
BB-SP3_1	TGQPLEK		INQIMADR.TGQPLEK.IEKDTDRD	R	I	7	2	353.781	771.414	771.414	386.715	386.714	771.413	386.714	0.0011	0.9478	-0.1201	0.151618	10.777	0	0.9995	2	0	162	168	0			0.7405	0	TRUE	sp|Q9L4P3|CLPP3_SYNE7	Q9L4P3	CLPP3	SYNE7	clpP3	ATP-dependent Clp protease proteolytic subunit 3
BB-SP3_1	VRELQDASKDQK		TGEAIIQR.VRELQDASKDQK.ARACGYVT	R	A	12	3	353.781	1415.74	1415.74	472.92	472.92	1415.74	472.92	0.0008	0.9523	-0.4214	4.88652e-05	26.744	0	1	2	2	20	31	0			0.7876	0	TRUE	tr|Q31KY4|Q31KY4_SYNE7	Q31KY4	Q31KY4	SYNE7	Synpcc7942_2255	SpoVT-AbrB domain-containing protein
BB-SP3_1	ANFDASK		NFGEEWIK.ANFDASK.AEIEEANR	K	A	7	2	353.781	751.355	751.354	376.685	376.684	751.35	376.682	0.0041	0.8765	0.2433	0.169922	6.579	0	0.9522	2	0	157	163	0			0.7344	0	TRUE	sp|Q54764|ALDEC_SYNE7	Q54764	ALDEC	SYNE7	Synpcc7942_1593	Aldehyde decarbonylase
BB-SP3_1	LAADSQSQAEK		SDANSMQR.LAADSQSQAEK.IKKTINAV	R	I	11	2	353.781	1146.55	1146.55	574.283	574.283	1146.55	574.283	0.0003	0.8687	-0.4459	7.01859e-06	28.115	10.061	1	2	0	1148	1158	0			0.87	0	TRUE	tr|Q31PY1|Q31PY1_SYNE7	Q31PY1	Q31PY1	SYNE7	Synpcc7942_0858	Methyl-accepting chemotaxis sensory transducer with phytochrome sensor
BB-SP3_1	KEYEAVTK		REAYQQVR.KEYEAVTK.QEQAEVVE	R	Q	8	2	353.781	966.504	966.503	484.259	484.259	966.502	484.258	0.001	0.9193	-0.2643	0.00024308	20.957	0	1	2	1	640	647	0			0.8206	0	TRUE	sp|Q55357|SECA_SYNE7	Q55357	SECA	SYNE7	secA	Protein translocase subunit SecA
BB-SP3_1	ATGDANLR		QIIVEQSK.ATGDANLR.RAAAAEFQ	K	R	8	2	353.781	816.411	816.41	409.213	409.212	816.409	409.212	0.001	0.9323	0.0381	0.0356246	12.293	0	1	2	0	259	266	0			0.7744	0	TRUE	tr|Q31QS6|Q31QS6_SYNE7	Q31QS6	Q31QS6	SYNE7	Synpcc7942_0561	TPR repeat
BB-SP3_1	AEAAATPQAK		ESPRFIQR.AEAAATPQAK.ARFENYSQ	R	A	10	2	353.781	956.497	956.497	479.256	479.256	956.493	479.254	0.0041	0.9356	-0.445	0.000565263	19.491	0	1	2	0	41	50	0			0.8204	0	TRUE	tr|Q31NT9|Q31NT9_SYNE7	Q31NT9	Q31NT9	SYNE7	Synpcc7942_1250	Photosystem I reaction center subunit III
BB-SP3_1	LVAEGNK		AQIDAISR.LVAEGNK.RIDTVNRI	R	R	7	2	353.781	729.4	729.399	365.707	365.707	729.402	365.708	-0.0025	0.9816	-0.3536	0.126255	10.095	0	0.9996	2	0	31	37	0			0.7008	0	TRUE	sp|P06539|PHCB_SYNE7	P06539	PHCB	SYNE7	cpcB1	C-phycocyanin beta subunit
BB-SP3_1	IVDQASR		VISDSEKK.IVDQASR.KIWQRRPD	K	K	7	2	353.781	787.419	787.418	394.717	394.716	787.419	394.717	-0.0003	0.9665	-0.1698	0.931644	8.623	8.351	0.976	2	0	50	56	0			0.742	0	TRUE	tr|Q31RP7|Q31RP7_SYNE7	Q31RP7	Q31RP7	SYNE7	Synpcc7942_0240	Allophycocyanin alpha-B chain
BB-SP3_1	VRELQDASKDQK		TGEAIIQR.VRELQDASKDQK.ARACGYVT	R	A	12	3	354.953	1415.74	1415.74	472.92	472.92	1415.74	472.92	0.0012	0.9463	-0.4174	2.03939e-05	28.262	8.634	1	2	2	20	31	0			0.7836	0	TRUE	tr|Q31KY4|Q31KY4_SYNE7	Q31KY4	Q31KY4	SYNE7	Synpcc7942_2255	SpoVT-AbrB domain-containing protein
BB-SP3_1	AALQAQR		RKATWKRK.AALQAQR.AISIGKSV	K	A	7	2	354.953	756.426	756.425	379.22	379.22	756.424	379.219	0.001	0.9903	-0.0692	0.0119193	13.195	3.294	0.9999	2	0	24	30	0			0.7369	0	TRUE	sp|Q31PJ2|RL32_SYNE7	Q31PJ2	RL32	SYNE7	rpmF	Large ribosomal subunit protein bL32
BB-SP3_1	ARTDLTTR		IIDEAVDR.ARTDLTTR.IAAEERSE	R	I	8	2	354.953	932.504	932.503	467.259	467.259	932.504	467.259	-0.0004	0.937	-0.1286	0.0112137	14.301	4.478	1	2	1	405	412	0			0.8215	0	TRUE	sp|Q8KPU9|SYR_SYNE7	Q8KPU9	SYR	SYNE7	argS	Arginine--tRNA ligase
BB-SP3_1	VRELQDASKDQK		TGEAIIQR.VRELQDASKDQK.ARACGYVT	R	A	12	2	354.953	1415.74	1415.74	708.878	708.878	1415.74	708.876	0.0043	0.6911	-0.4174	0.0129867	15.046	0	0.9998	2	2	20	31	0			0.9876	0	TRUE	tr|Q31KY4|Q31KY4_SYNE7	Q31KY4	Q31KY4	SYNE7	Synpcc7942_2255	SpoVT-AbrB domain-containing protein
BB-SP3_1	AGEPGAEPR		TITDIYSR.AGEPGAEPR.ETFASIAA	R	E	9	2	354.953	882.415	882.414	442.215	442.214	882.419	442.217	-0.0052	0.9165	-0.2245	0.129643	14.049	9.017	0.9958	2	0	64	72	0			0.7816	0	TRUE	tr|Q31R01|Q31R01_SYNE7	Q31R01	Q31R01	SYNE7	Synpcc7942_0486	Dihydroorotase
BB-SP3_1	LAADSQSQAEK		SDANSMQR.LAADSQSQAEK.IKKTINAV	R	I	11	2	356.125	1146.55	1146.55	574.284	574.284	1146.55	574.283	0.0009	0.9464	-0.4379	2.21564e-06	29.118	10.06	1	2	0	1148	1158	0			0.8714	0	TRUE	tr|Q31PY1|Q31PY1_SYNE7	Q31PY1	Q31PY1	SYNE7	Synpcc7942_0858	Methyl-accepting chemotaxis sensory transducer with phytochrome sensor
BB-SP3_1	KEYEAVTK		REAYQQVR.KEYEAVTK.QEQAEVVE	R	Q	8	2	356.125	966.502	966.501	484.258	484.258	966.502	484.258	-0.0011	0.9419	-0.2723	0.000847227	20.788	0	1	2	1	640	647	0			0.8168	0	TRUE	sp|Q55357|SECA_SYNE7	Q55357	SECA	SYNE7	secA	Protein translocase subunit SecA
BB-SP3_1	EGVSKDDAEAAK		EAAPKPIK.EGVSKDDAEAAK.KEIEEAGA	K	K	12	3	356.125	1218.58	1218.58	407.2	407.2	1218.57	407.198	0.0041	0.9522	-0.278	6.32776e-05	25.295	7.175	1	2	1	104	115	0			0.7547	0	TRUE	sp|Q31QK6|RL7_SYNE7	Q31QK6	RL7	SYNE7	rplL	Large ribosomal subunit protein bL12
BB-SP3_1	VRELQDASKDQK		TGEAIIQR.VRELQDASKDQK.ARACGYVT	R	A	12	4	356.125	1415.74	1415.74	354.943	354.942	1415.74	354.942	0.0039	0.8666	-0.4134	0.0011259	18.294	0	1	2	2	20	31	0			0.7133	0	TRUE	tr|Q31KY4|Q31KY4_SYNE7	Q31KY4	Q31KY4	SYNE7	Synpcc7942_2255	SpoVT-AbrB domain-containing protein
BB-SP3_1	FETNQQGSR		IGTPVIGR.FETNQQGSR.FVAQAIVI	R	F	9	2	356.125	1065.49	1065.49	533.75	533.75	1065.48	533.749	0.0012	0.9405	-0.3133	0.00165006	18.63	0	1	2	0	102	110	0			0.8232	0	TRUE	tr|Q31NG3|Q31NG3_SYNE7	Q31NG3	Q31NG3	SYNE7	Synpcc7942_1376	Uncharacterized protein
BB-SP3_1	GMTMAITK	GM[147]TM[147]AITK	PTGSFKDR.GMTMAITK.AKEAGAKA	R	A	8	2	356.125	883.417	883.416	442.716	442.715	883.414	442.714	0.0017	0.9374	-0.2537	0.0263481	12.817	10.504	0.9989	2	0	80	87	0	2M(15.9949), 4M(15.9949)		0.7772	0	TRUE	tr|Q31JX7|Q31JX7_SYNE7	Q31JX7	Q31JX7	SYNE7	Synpcc7942_2612	Threonine synthase
BB-SP3_1	GDGNRDFER		KQTFASIR.GDGNRDFER.SWDDRGGD	R	S	9	2	356.125	1064.46	1064.46	533.238	533.238	1064.46	533.239	-0.0019	0.9225	-0.1691	0.0373465	11.211	0	0.9932	2	1	626	634	0			0.8387	0	TRUE	sp|P50022|DNAK3_SYNE7	P50022	DNAK3	SYNE7	dnaK3	Chaperone protein dnaK3
BB-SP3_1	IGDPTGK		IIGDFTAR.IGDPTGK.SEVRRQIT	R	S	7	2	356.125	686.362	686.361	344.188	344.188	686.36	344.187	0.0011	0.9728	0.0382	0.041186	10.041	0	0.9999	2	0	85	91	0			0.7033	0	TRUE	sp|Q31K19|SYY_SYNE7	Q31K19	SYY	SYNE7	tyrS	Tyrosine--tRNA ligase
BB-SP3_1	LVESEMQK	LVESEM[147]QK	WTGIPVSK.LVESEMQK.LINIDEEI	K	L	8	2	356.125	978.466	978.466	490.24	490.24	978.469	490.242	-0.0036	0.9683	-0.2811	0.0106231	14.395	0	1	2	0	557	564	0	6M(15.9949)		0.8212	0	TRUE	sp|P53533|CLPB1_SYNE7	P53533	CLPB1	SYNE7	clpB1	Chaperone protein ClpB 1
BB-SP3_1	QSLCANR	QSLCANR	IPVIEPIK.QSLCANR.IQGIIGII	K	I	7	2	356.125	847.395	847.394	424.705	424.704	847.397	424.706	-0.0025	0.9743	0.0788	0.0578762	10.45	0	0.9999	2	0	154	160	0	4C(57.0214)		0.769	0	TRUE	tr|Q31LE9|Q31LE9_SYNE7	Q31LE9	Q31LE9	SYNE7	Synpcc7942_2090	Homoserine dehydrogenase
BB-SP3_1	VRELQDASKDQK		TGEAIIQR.VRELQDASKDQK.ARACGYVT	R	A	12	2	357.297	1415.74	1415.74	708.876	708.876	1415.74	708.876	0.0003	0.8338	-0.4094	7.84332e-06	26.922	0	1	2	2	20	31	0			0.9892	0	TRUE	tr|Q31KY4|Q31KY4_SYNE7	Q31KY4	Q31KY4	SYNE7	Synpcc7942_2255	SpoVT-AbrB domain-containing protein
BB-SP3_1	VRELQDASKDQK		TGEAIIQR.VRELQDASKDQK.ARACGYVT	R	A	12	3	357.297	1415.74	1415.74	472.921	472.921	1415.74	472.92	0.003	0.9729	-0.4094	2.71019e-07	34.768	14.435	1	2	2	20	31	0			0.7787	0	TRUE	tr|Q31KY4|Q31KY4_SYNE7	Q31KY4	Q31KY4	SYNE7	Synpcc7942_2255	SpoVT-AbrB domain-containing protein
BB-SP3_1	HPEYYQK		NEIYDKIR.HPEYYQK.TIDKEGQF	R	T	7	2	357.297	963.446	963.445	482.73	482.73	963.445	482.73	0.0001	0.873	-0.1744	0.00111944	20.304	0	1	2	0	202	208	0			0.8255	0	TRUE	sp|Q31N17|RPOB_SYNE7	Q31N17	RPOB	SYNE7	rpoB	DNA-directed RNA polymerase subunit beta
BB-SP3_1	TGQPLEK		INQIMADR.TGQPLEK.IEKDTDRD	R	I	7	2	357.297	771.414	771.413	386.714	386.714	771.413	386.714	0.0004	0.9506	-0.1322	0.0838977	12.805	7.029	0.9947	2	0	162	168	0			0.7367	0	TRUE	sp|Q9L4P3|CLPP3_SYNE7	Q9L4P3	CLPP3	SYNE7	clpP3	ATP-dependent Clp protease proteolytic subunit 3
BB-SP3_1	DGLKPVHR		GRAIPDAR.DGLKPVHR.RIIYAMYE	R	R	8	3	357.297	920.522	920.52	307.848	307.847	920.519	307.847	0.0009	0.9536	-0.2954	1.13566	8.279	0	0.9806	2	1	38	45	0			0.6841	0	TRUE	tr|Q31RN3|Q31RN3_SYNE7	Q31RN3	Q31RN3	SYNE7	gyrA	DNA gyrase subunit A
BB-SP3_1	QQPPTENER		VIINASIR.QQPPTENER.QSIIEQMG	R	Q	9	2	357.297	1097.53	1097.52	549.77	549.77	1097.51	549.762	0.0147	0.8672	-0.3566	0.291743	7.64	0	0.9054	2	0	587	595	0			0.8525	0	TRUE	tr|Q31QY9|Q31QY9_SYNE7	Q31QY9	Q31QY9	SYNE7	Synpcc7942_0498	Mannose-1-phosphate guanyltransferase
BB-SP3_1	AETLTGK		.AETLTGK.TPVFGGST	M	T	7	2	357.297	718.387	718.386	360.201	360.2	718.386	360.2	0.0003	0.9767	0.0162	0.256301	10.865	0	0.9991	2	0	2	8	0			0.7236	0	TRUE	tr|Q31PI7|Q31PI7_SYNE7	Q31PI7	Q31PI7	SYNE7	Synpcc7942_1002	Photosystem I reaction center subunit II
BB-SP3_1	KEYEAVTK		REAYQQVR.KEYEAVTK.QEQAEVVE	R	Q	8	2	357.297	967.505	967.504	484.76	484.759	966.502	484.258	1.0019	0.9352	-0.2764	0.000454203	19.871	9.048	1	2	1	640	647	0			0.8273	0	TRUE	sp|Q55357|SECA_SYNE7	Q55357	SECA	SYNE7	secA	Protein translocase subunit SecA
BB-SP3_1	VEDLKAR		AAPQKISK.VEDLKAR.SQYIIEPI	K	S	7	2	357.297	829.468	829.467	415.741	415.741	829.466	415.74	0.0014	0.9117	-0.0636	0.061059	12.357	0	0.9999	2	1	13	19	0			0.8077	0	TRUE	sp|P30008|SIR_SYNE7	P30008	SIR	SYNE7	sir	Sulfite reductase [ferredoxin]
BB-SP3_1	QSLCANR	QSLCANR	IPVIEPIK.QSLCANR.IQGIIGII	K	I	7	2	357.297	847.4	847.399	424.707	424.707	847.397	424.706	0.0022	0.9707	0.0747	0.0130467	14.038	0	1	2	0	154	160	0	4C(57.0214)		0.7613	0	TRUE	tr|Q31LE9|Q31LE9_SYNE7	Q31LE9	Q31LE9	SYNE7	Synpcc7942_2090	Homoserine dehydrogenase
BB-SP3_1	LVESEMQK	LVESEM[147]QK	WTGIPVSK.LVESEMQK.LINIDEEI	K	L	8	2	358.469	978.472	978.471	490.243	490.243	978.469	490.242	0.0021	0.9551	-0.2892	0.0424375	10.989	0	0.9998	2	0	557	564	0	6M(15.9949)		0.82	0	TRUE	sp|P53533|CLPB1_SYNE7	P53533	CLPB1	SYNE7	clpB1	Chaperone protein ClpB 1
BB-SP3_1	APADSNPATQK		IESGTASK.APADSNPATQK.WICIQCSV	K	W	11	2	358.469	1098.53	1098.53	550.273	550.272	1098.53	550.273	-0.0002	0.8588	-0.368	0.00242242	11.963	9.151	1	2	0	172	182	0			0.8517	0	TRUE	tr|Q31MP0|Q31MP0_SYNE7	Q31MP0	Q31MP0	SYNE7	Synpcc7942_1649	Rubrerythrin
BB-SP3_1	GTAMALR	GTAM[147]ALR	PMEVRSER.GTAMALR.WIVQYSRQ	R	W	7	2	358.469	734.375	734.374	368.195	368.194	734.375	368.195	-0.0005	0.927	0.2285	0.43451	7.948	0	0.9942	2	0	96	102	0	4M(15.9949)		0.7253	0	TRUE	sp|Q31PV3|RS7_SYNE7	Q31PV3	RS7	SYNE7	rpsG	Small ribosomal subunit protein uS7
BB-SP3_1	DGLKPVHR		GRAIPDAR.DGLKPVHR.RIIYAMYE	R	R	8	2	358.469	920.519	920.518	461.267	461.266	920.519	461.267	-0.0009	0.9422	-0.2994	0.138436	7.935	0	0.9911	2	1	38	45	0			0.8118	0	TRUE	tr|Q31RN3|Q31RN3_SYNE7	Q31RN3	Q31RN3	SYNE7	gyrA	DNA gyrase subunit A
BB-SP3_1	QHATLVR		IHSIYASR.QHATLVR.FITENGEV	R	F	7	2	358.469	823.467	823.467	412.741	412.741	823.466	412.74	0.0003	0.9963	0.0204	0.00319338	15.483	0	1	2	0	129	135	0			0.7847	0	TRUE	tr|Q31QS2|Q31QS2_SYNE7	Q31QS2	Q31QS2	SYNE7	Synpcc7942_0565	FHA domain containing protein
BB-SP3_1	AAEAIDR		PAIISGMR.AAEAIDR.AIAGDRNA	R	A	7	2	358.469	744.38	744.379	373.197	373.197	744.377	373.196	0.0024	0.9848	0.0848	0.0490908	11.736	0	0.9999	2	0	285	291	0			0.7267	0	TRUE	tr|Q31QX9|Q31QX9_SYNE7	Q31QX9	Q31QX9	SYNE7	Synpcc7942_0508	Geranylgeranyl reductase
BB-SP3_1	PGSITPHTK		ERGMVIAK.PGSITPHTK.FESEVYVI	K	F	9	3	358.469	936.507	936.505	313.176	313.176	936.503	313.175	0.0023	0.8316	-0.1728	0.0724436	11.06	0	0.9979	2	0	306	314	0			0.6718	0	TRUE	sp|P33171|EFTU_SYNE7	P33171	EFTU	SYNE7	tuf	Elongation factor Tu
BB-SP3_1	GESDQPPEEK		IVGKVTPK.GESDQPPEEK.LIRAIFGE	K	L	10	2	358.469	1114.48	1114.48	558.246	558.246	1114.48	558.246	-0.0004	0.9	-0.4375	0.00162836	16.653	0	1	2	0	747	756	0			0.8417	0	TRUE	sp|Q31N17|RPOB_SYNE7	Q31N17	RPOB	SYNE7	rpoB	DNA-directed RNA polymerase subunit beta
BB-SP3_1	TEHFAAMK	TEHFAAM[147]K	TGNKHVIR.TEHFAAMK.DGAIVCNS	R	D	8	2	358.469	949.433	949.433	475.724	475.724	949.433	475.724	0.0001	0.9597	-0.2745	0.000126838	22.087	0	1	2	0	286	293	0	7M(15.9949)		0.8126	0	TRUE	tr|Q31QL9|Q31QL9_SYNE7	Q31QL9	Q31QL9	SYNE7	ahcY	Adenosylhomocysteinase
BB-SP3_1	GHSNGEPQQIK		IAIIEIAR.GHSNGEPQQIK.QIADRQNI	R	Q	11	2	358.469	1194.57	1194.57	598.291	598.291	1193.58	597.797	0.9892	0.4871	-0.384	0.00304439	11.566	0	0.9961	2	0	25	35	0			0.8654	0	TRUE	tr|Q31N74|Q31N74_SYNE7	Q31N74	Q31N74	SYNE7	Synpcc7942_1465	Transcriptional regulator, BadM/Rrf2 family
BB-SP3_1	VVAQADAR		MTFDAFTK.VVAQADAR.GEFISDAQ	K	G	8	2	359.641	828.447	828.446	415.231	415.231	828.445	415.23	0.001	0.9923	-0.3156	0.00237958	15.994	0	1	2	0	9	16	0			0.7607	0	TRUE	sp|P06539|PHCB_SYNE7	P06539	PHCB	SYNE7	cpcB1	C-phycocyanin beta subunit
BB-SP3_1	SDFSERQDR		MSDYSDR.SDFSERQDR.SSDDRPNF	R	S	9	3	359.641	1138.5	1138.5	380.508	380.507	1138.5	380.507	0.0002	0.9662	-0.1518	0.0218273	11.144	0	0.9999	2	1	8	16	0			0.6932	0	TRUE	tr|Q31LC0|Q31LC0_SYNE7	Q31LC0	Q31LC0	SYNE7	Synpcc7942_2119	RNA methyltransferase TrmH, group 3
BB-SP3_1	SPGHLVR		DVVMIAPK.SPGHLVR.RTYEQGQG	K	R	7	3	359.641	764.434	764.433	255.819	255.818	764.429	255.817	0.0031	0.7558	-0.0075	0.0169922	8.579	0	0.9917	2	0	132	138	0			0.6465	0	TRUE	sp|Q31MY7|ILVC_SYNE7	Q31MY7	ILVC	SYNE7	ilvC	Ketol-acid reductoisomerase (NADP(+))
BB-SP3_1	GHSNGEPQQIK		IAIIEIAR.GHSNGEPQQIK.QIADRQNI	R	Q	11	2	359.641	1194.56	1194.56	598.289	598.289	1193.58	597.797	0.9837	0.5394	-0.38	0.00112915	13.289	0	0.9995	2	0	25	35	0			0.8675	0	TRUE	tr|Q31N74|Q31N74_SYNE7	Q31N74	Q31N74	SYNE7	Synpcc7942_1465	Transcriptional regulator, BadM/Rrf2 family
BB-SP3_1	LNPQAQR		QAIAAARK.LNPQAQR.VVVVYAQD	K	V	7	2	359.641	825.446	825.445	413.73	413.73	825.446	413.73	-0.0005	0.9396	-0.0993	0.00761641	9.973	0	1	2	0	171	177	0			0.7392	0	TRUE	tr|Q935X0|Q935X0_SYNE7	Q935X0	Q935X0	SYNE7	SEA0029	Branched-chain amino-acid ABC transport system periplasmic binding protein
BB-SP3_1	GRNDFAAR		AVRRVKER.GRNDFAAR.LIVAAE	R	L	8	2	359.641	905.447	905.447	453.731	453.731	905.447	453.731	0.0001	0.9561	-0.0919	0.00147911	20.82	8.924	1	2	1	493	500	0			0.8156	0	TRUE	tr|Q31MP6|Q31MP6_SYNE7	Q31MP6	Q31MP6	SYNE7	Synpcc7942_1643	Diguanylate cyclase with GAF sensor
BB-SP3_1	KEAAVLR		GAIAIRPK.KEAAVLR.REIERIQK	K	R	7	2	359.641	785.478	785.477	393.746	393.746	785.476	393.745	0.0011	0.9826	-0.0406	0.0321366	14.472	7.632	0.9946	2	1	132	138	0			0.7542	0	TRUE	sp|Q31K59|RS2_SYNE7	Q31K59	RS2	SYNE7	rpsB	Small ribosomal subunit protein uS2
BB-SP3_1	CPCHGSQYDATGK	CPCHGSQYDATGK	NASENKFK.CPCHGSQYDATGK.VVRGPAPI	K	V	13	2	359.641	1479.6	1479.6	740.807	740.807	1479.59	740.801	0.0118	0.7829	-0.4593	0.000296142	15.614	0	1	2	0	126	138	0	1C(57.0214), 3C(57.0214)		0.9647	0	TRUE	sp|Q31NV7|UCRI_SYNE7	Q31NV7	UCRI	SYNE7	petC	Cytochrome b6-f complex iron-sulfur subunit
BB-SP3_1	MEMTIEK	M[147]EM[147]TIEK	TEEEIATR.MEMTIEK.LRFIAKSA	R	L	7	2	359.641	912.394	912.394	457.204	457.204	912.393	457.204	0.0005	0.9366	0.1546	0.0113959	14.273	0	1	2	0	275	281	0	1M(15.9949), 3M(15.9949)		0.8193	0	TRUE	sp|P38023|SIGA1_SYNE7	P38023	SIGA1	SYNE7	sigA1	RNA polymerase sigma factor SigA1
BB-SP3_1	SPGHLVR		DVVMIAPK.SPGHLVR.RTYEQGQG	K	R	7	2	359.641	764.431	764.43	383.223	383.223	764.429	383.222	0.001	0.9751	-0.0075	0.00178752	15.491	0	1	2	0	132	138	0			0.7478	0	TRUE	sp|Q31MY7|ILVC_SYNE7	Q31MY7	ILVC	SYNE7	ilvC	Ketol-acid reductoisomerase (NADP(+))
BB-SP3_1	PGSITPHTK		ERGMVIAK.PGSITPHTK.FESEVYVI	K	F	9	2	359.641	936.502	936.501	469.258	469.258	936.503	469.259	-0.0013	0.9242	-0.1769	0.000160787	22.675	7.024	1	2	0	306	314	0			0.8113	0	TRUE	sp|P33171|EFTU_SYNE7	P33171	EFTU	SYNE7	tuf	Elongation factor Tu
BB-SP3_1	SPGHLVR		DVVMIAPK.SPGHLVR.RTYEQGQG	K	R	7	2	360.813	764.431	764.43	383.223	383.222	764.429	383.222	0.0007	0.9567	-0.0115	0.000774462	13.944	0	1	2	0	132	138	0			0.7506	0	TRUE	sp|Q31MY7|ILVC_SYNE7	Q31MY7	ILVC	SYNE7	ilvC	Ketol-acid reductoisomerase (NADP(+))
BB-SP3_1	PGSITPHTK		ERGMVIAK.PGSITPHTK.FESEVYVI	K	F	9	3	360.813	936.503	936.502	313.175	313.175	936.503	313.175	-0.0007	0.8703	-0.1809	0.0041663	15.021	0	0.9999	2	0	306	314	0			0.6698	0	TRUE	sp|P33171|EFTU_SYNE7	P33171	EFTU	SYNE7	tuf	Elongation factor Tu
BB-SP3_1	QHATLVR		IHSIYASR.QHATLVR.FITENGEV	R	F	7	2	360.813	823.468	823.467	412.741	412.741	823.466	412.74	0.0005	0.993	0.0123	0.00419276	14.01	0	1	2	0	129	135	0			0.7816	0	TRUE	tr|Q31QS2|Q31QS2_SYNE7	Q31QS2	Q31QS2	SYNE7	Synpcc7942_0565	FHA domain containing protein
BB-SP3_1	GTAMALR	GTAM[147]ALR	PMEVRSER.GTAMALR.WIVQYSRQ	R	W	7	2	360.813	734.376	734.375	368.195	368.195	734.375	368.195	0.0006	0.9604	0.2205	0.0697429	9.126	0	0.9985	2	0	96	102	0	4M(15.9949)		0.7221	0	TRUE	sp|Q31PV3|RS7_SYNE7	Q31PV3	RS7	SYNE7	rpsG	Small ribosomal subunit protein uS7
BB-SP3_1	SPGHLVR		DVVMIAPK.SPGHLVR.RTYEQGQG	K	R	7	3	360.813	764.435	764.434	255.819	255.819	764.429	255.817	0.0044	0.8403	-0.0115	0.0592925	8.408	0	0.9895	2	0	132	138	0			0.6476	0	TRUE	sp|Q31MY7|ILVC_SYNE7	Q31MY7	ILVC	SYNE7	ilvC	Ketol-acid reductoisomerase (NADP(+))
BB-SP3_1	DRDDELSR		ARHRPGAR.DRDDELSR.ARYAFDWN	R	A	8	2	360.813	1004.45	1004.45	503.234	503.234	1004.45	503.233	0.0014	0.9733	-0.2334	0.00750758	14.998	0	1	2	1	377	384	0			0.8258	0	TRUE	sp|Q31P93|THIC_SYNE7	Q31P93	THIC	SYNE7	thiC	Phosphomethylpyrimidine synthase
BB-SP3_1	KEAAVLR		GAIAIRPK.KEAAVLR.REIERIQK	K	R	7	2	360.813	785.477	785.477	393.746	393.746	785.476	393.745	0.0006	0.9955	-0.0446	0.0220546	15.126	8.714	0.9998	2	1	132	138	0			0.7547	0	TRUE	sp|Q31K59|RS2_SYNE7	Q31K59	RS2	SYNE7	rpsB	Small ribosomal subunit protein uS2
BB-SP3_1	CPCHGSQYDATGK	CPCHGSQYDATGK	NASENKFK.CPCHGSQYDATGK.VVRGPAPI	K	V	13	3	360.813	1479.59	1479.59	494.204	494.204	1479.59	494.203	0.0015	0.9731	-0.4633	6.96226e-08	30.129	0	1	2	0	126	138	0	1C(57.0214), 3C(57.0214)		0.7724	0	TRUE	sp|Q31NV7|UCRI_SYNE7	Q31NV7	UCRI	SYNE7	petC	Cytochrome b6-f complex iron-sulfur subunit
BB-SP3_1	MYQAEANADQGKK	M[147]YQAEANADQGKK	NNFAKEPR.MYQAEANADQGKK.WIWTGGAA	R	W	13	2	360.813	1468.67	1468.67	735.341	735.341	1468.66	735.338	0.0056	0.7959	-0.3312	2.15774e-07	28.164	0	1	2	1	20	32	0	1M(15.9949)		0.9967	0	TRUE	tr|Q31QR0|Q31QR0_SYNE7	Q31QR0	Q31QR0	SYNE7	Synpcc7942_0577	Ssl1498 family light-harvesting-like protein
BB-SP3_1	DVYGEREK		VVQRVIGR.DVYGEREK.IAWSIAVA	R	I	8	2	360.813	994.474	994.473	498.244	498.244	994.472	498.243	0.0012	0.9726	-0.1988	0.0124523	16.119	7.93	1	2	1	115	122	0			0.8301	0	TRUE	tr|Q31LK9|Q31LK9_SYNE7	Q31LK9	Q31LK9	SYNE7	Synpcc7942_2030	Phycobilisome rod-core linker polypeptide
BB-SP3_1	LSAEGTGSGR		GPEVEQYR.LSAEGTGSGR.	R	R	10	2	360.813	933.452	933.451	467.733	467.733	933.452	467.733	-0.0002	0.9787	-0.3669	0.000465586	19.828	0	1	2	0	103	112	0			0.7854	0	TRUE	sp|Q31RK2|CCMK4_SYNE7	Q31RK2	CCMK4	SYNE7	ccmK4	Carboxysome shell protein CcmK4
BB-SP3_1	QHATLVR		IHSIYASR.QHATLVR.FITENGEV	R	F	7	3	360.813	823.467	823.466	275.496	275.496	823.466	275.496	-0.0006	0.9181	0.0123	0.105317	9.41	0	0.9858	2	0	129	135	0			0.6667	0	TRUE	tr|Q31QS2|Q31QS2_SYNE7	Q31QS2	Q31QS2	SYNE7	Synpcc7942_0565	FHA domain containing protein
BB-SP3_1	EAFKECR	EAFKECR	QDDCIMTR.EAFKECR.IANPIHFV	R	I	7	2	360.813	938.428	938.427	470.221	470.221	938.428	470.221	-0.001	0.9153	-0.1565	0.155507	9.733	8.758	0.9756	2	1	23	29	0	6C(57.0214)		0.8094	0	TRUE	tr|Q31NI3|Q31NI3_SYNE7	Q31NI3	Q31NI3	SYNE7	Synpcc7942_1356	Response regulator receiver domain protein (CheY-like)
BB-SP3_1	GESDQPPEEK		IVGKVTPK.GESDQPPEEK.LIRAIFGE	K	L	10	2	361.985	1114.48	1114.48	558.247	558.246	1114.48	558.246	0.0004	0.9601	-0.4496	0.000348137	18.333	0	1	2	0	747	756	0			0.8403	0	TRUE	sp|Q31N17|RPOB_SYNE7	Q31N17	RPOB	SYNE7	rpoB	DNA-directed RNA polymerase subunit beta
BB-SP3_1	TQSLMER	TQSLM[147]ER	RHWWHAPK.TQSLMER.GKIAQVSI	K	G	7	2	361.985	879.414	879.413	440.714	440.714	879.412	440.713	0.0009	0.9702	0.0788	0.167205	9.607	0	0.995	2	0	709	715	0	5M(15.9949)		0.7878	0	TRUE	tr|Q31PU9|Q31PU9_SYNE7	Q31PU9	Q31PU9	SYNE7	Synpcc7942_0890	glutamate synthase (ferredoxin)
BB-SP3_1	PGSITPHTK		ERGMVIAK.PGSITPHTK.FESEVYVI	K	F	9	2	361.985	936.502	936.501	469.258	469.258	936.503	469.259	-0.0013	0.9082	-0.1849	0.000335738	21.396	6.88	1	2	0	306	314	0			0.8104	0	TRUE	sp|P33171|EFTU_SYNE7	P33171	EFTU	SYNE7	tuf	Elongation factor Tu
BB-SP3_1	LSAEGTGSGR		GPEVEQYR.LSAEGTGSGR.	R	R	10	2	361.985	933.452	933.451	467.733	467.733	933.452	467.733	-0.0003	0.9718	-0.3709	0.000350752	20.32	6.08	1	2	0	103	112	0			0.7839	0	TRUE	sp|Q31RK2|CCMK4_SYNE7	Q31RK2	CCMK4	SYNE7	ccmK4	Carboxysome shell protein CcmK4
BB-SP3_1	AELTREEQR		REREAAIK.AELTREEQR.FIETIERG	K	F	9	2	361.985	1130.57	1130.57	566.291	566.291	1130.57	566.291	-0.0003	0.9041	-0.2543	0.115478	14.25	0	1	2	1	350	358	0			0.8637	0	TRUE	sp|Q31PW3|SYA_SYNE7	Q31PW3	SYA	SYNE7	alaS	Alanine--tRNA ligase
BB-SP3_1	RGEDLACR	RGEDLACR	QTMIESCR.RGEDLACR.YGGEEFVI	R	Y	8	2	361.985	975.457	975.456	488.736	488.735	975.456	488.735	0.0005	0.9527	-0.2549	0.00168558	16.593	0	1	2	1	486	493	0	7C(57.0214)		0.8163	0	TRUE	tr|Q31NP1|Q31NP1_SYNE7	Q31NP1	Q31NP1	SYNE7	Synpcc7942_1298	Diguanylate cyclase (GGDEF domain)
BB-SP3_1	NQAELQR		QIESTIRK.NQAELQR.LQFAVSQA	K	L	7	2	361.985	857.437	857.436	429.726	429.725	857.436	429.725	0.0007	0.9781	0.0256	0.0314775	12.508	10.661	0.9996	2	0	233	239	0			0.7734	0	TRUE	tr|Q31LY5|Q31LY5_SYNE7	Q31LY5	Q31LY5	SYNE7	Synpcc7942_1904	Hemolysin secretion protein-like
BB-SP3_1	MFKDNER		PFRAYIWR.MFKDNER.AINSEYQF	R	A	7	2	361.985	938.428	938.427	470.221	470.221	938.428	470.221	-0.0009	0.9813	0.0729	0.080863	8.869	0	0.9997	2	1	269	275	0			0.8196	0	TRUE	tr|Q31PL1|Q31PL1_SYNE7	Q31PL1	Q31PL1	SYNE7	Synpcc7942_0978	Ferredoxin--NADP reductase
BB-SP3_1	AAVEEAAR		FGQRQFDR.AAVEEAAR.IANAHQFI	R	I	8	2	361.985	815.414	815.413	408.714	408.714	815.414	408.714	-0.0005	0.9698	-0.2212	0.0419276	12.01	9.136	0.9999	2	0	448	455	0			0.7604	0	TRUE	tr|Q31S55|Q31S55_SYNE7	Q31S55	Q31S55	SYNE7	Synpcc7942_0082	ATPase
BB-SP3_1	MFKDNER		PFRAYIWR.MFKDNER.AINSEYQF	R	A	7	3	361.985	938.429	938.428	313.817	313.817	938.428	313.817	-0.0001	0.9573	0.0729	0.518203	7.642	0	0.9724	2	1	269	275	0			0.6706	0	TRUE	tr|Q31PL1|Q31PL1_SYNE7	Q31PL1	Q31PL1	SYNE7	Synpcc7942_0978	Ferredoxin--NADP reductase
BB-SP3_1	AELTREEQR		REREAAIK.AELTREEQR.FIETIERG	K	F	9	3	361.985	1130.57	1130.57	377.864	377.863	1130.57	377.863	-0.0002	0.9763	-0.2543	0.0744304	12.013	10.535	0.9999	2	1	350	358	0			0.7002	0	TRUE	sp|Q31PW3|SYA_SYNE7	Q31PW3	SYA	SYNE7	alaS	Alanine--tRNA ligase
BB-SP3_1	DVYGEREK		VVQRVIGR.DVYGEREK.IAWSIAVA	R	I	8	2	363.157	994.472	994.472	498.243	498.243	994.472	498.243	0	0.9766	-0.2068	0.00405508	17.068	0	1	2	1	115	122	0			0.831	0	TRUE	tr|Q31LK9|Q31LK9_SYNE7	Q31LK9	Q31LK9	SYNE7	Synpcc7942_2030	Phycobilisome rod-core linker polypeptide
BB-SP3_1	KEAAVLR		GAIAIRPK.KEAAVLR.REIERIQK	K	R	7	2	363.157	785.478	785.477	393.746	393.746	785.476	393.745	0.0009	0.9964	-0.0527	0.0138915	16.929	8.9	1	2	1	132	138	0			0.7661	0	TRUE	sp|Q31K59|RS2_SYNE7	Q31K59	RS2	SYNE7	rpsB	Small ribosomal subunit protein uS2
BB-SP3_1	PGSITPHTK		ERGMVIAK.PGSITPHTK.FESEVYVI	K	F	9	3	363.157	936.505	936.504	313.176	313.175	936.503	313.175	0.0006	0.9103	-0.189	0.00236592	17.004	7.872	1	2	0	306	314	0			0.672	0	TRUE	sp|P33171|EFTU_SYNE7	P33171	EFTU	SYNE7	tuf	Elongation factor Tu
BB-SP3_1	SPGHLVR		DVVMIAPK.SPGHLVR.RTYEQGQG	K	R	7	3	363.157	764.433	764.431	255.818	255.818	764.429	255.817	0.0018	0.8639	-0.0196	0.0130994	9.031	0	0.9973	2	0	132	138	0			0.6482	0	TRUE	sp|Q31MY7|ILVC_SYNE7	Q31MY7	ILVC	SYNE7	ilvC	Ketol-acid reductoisomerase (NADP(+))
BB-SP3_1	LSGDTAATR		EAGTIPSR.LSGDTAATR.FQPEAPIT	R	F	9	2	363.157	890.447	890.446	446.231	446.23	890.446	446.23	0.0001	0.9829	-0.2797	0.0107029	16.382	8.574	1	2	0	176	184	0			0.7844	0	TRUE	tr|Q31NC2|Q31NC2_SYNE7	Q31NC2	Q31NC2	SYNE7	Synpcc7942_1417	SLH domain-containing protein
BB-SP3_1	QLNEDSMAR	QLNEDSM[147]AR	EASGGYAK.QLNEDSMAR.LRAGIIPH	K	L	9	2	363.157	1078.48	1078.48	540.249	540.249	1078.47	540.243	0.0118	0.9277	-0.1917	6.70656e-05	18.194	0	1	2	0	259	267	0	7M(15.9949)		0.8512	0	TRUE	tr|Q31MS7|Q31MS7_SYNE7	Q31MS7	Q31MS7	SYNE7	Synpcc7942_1612	proton-translocating NAD(P)(+) transhydrogenase
BB-SP3_1	PGSITPHTK		ERGMVIAK.PGSITPHTK.FESEVYVI	K	F	9	2	364.329	936.505	936.505	469.26	469.26	936.503	469.259	0.0015	0.9513	-0.193	7.12853e-05	23.088	6.657	1	2	0	306	314	0			0.8121	0	TRUE	sp|P33171|EFTU_SYNE7	P33171	EFTU	SYNE7	tuf	Elongation factor Tu
BB-SP3_1	MFKDNER		PFRAYIWR.MFKDNER.AINSEYQF	R	A	7	3	364.329	938.431	938.43	313.818	313.817	938.428	313.817	0.0015	0.9258	0.0648	0.883588	6.715	0	0.9216	2	1	269	275	0			0.663	0	TRUE	tr|Q31PL1|Q31PL1_SYNE7	Q31PL1	Q31PL1	SYNE7	Synpcc7942_0978	Ferredoxin--NADP reductase
BB-SP3_1	MFKDNER		PFRAYIWR.MFKDNER.AINSEYQF	R	A	7	2	364.329	938.429	938.428	470.222	470.221	938.428	470.221	0.0005	0.9775	0.0648	0.0427317	12.977	7.743	0.9995	2	1	269	275	0			0.8212	0	TRUE	tr|Q31PL1|Q31PL1_SYNE7	Q31PL1	Q31PL1	SYNE7	Synpcc7942_0978	Ferredoxin--NADP reductase
BB-SP3_1	LEEATAAK		EIKTDISK.LEEATAAK.NKPDVQAA	K	N	8	2	364.329	832.437	832.437	417.226	417.226	831.434	416.724	1.0027	0.9758	-0.3112	0.00165006	17.63	9.188	1	2	0	127	134	0			0.7726	0	TRUE	tr|Q31K23|Q31K23_SYNE7	Q31K23	Q31K23	SYNE7	Synpcc7942_2566	peptidylprolyl isomerase
BB-SP3_1	AYTAATQR		GFVPIPAK.AYTAATQR.FRSNKTGT	K	F	8	2	364.329	880.44	880.44	441.228	441.227	880.44	441.227	-0.0004	0.9913	-0.1996	0.0117693	15.217	0	1	2	0	300	307	0			0.7966	0	TRUE	sp|P39665|SPHX_SYNE7	P39665	SPHX	SYNE7	sphX	Protein SphX
BB-SP3_1	QLNEDSMAR	QLNEDSM[147]AR	EASGGYAK.QLNEDSMAR.LRAGIIPH	K	L	9	2	364.329	1078.47	1078.47	540.243	540.243	1078.47	540.243	0.0004	0.8548	-0.1957	0.03264	11.445	0	1	2	0	259	267	0	7M(15.9949)		0.8566	0	TRUE	tr|Q31MS7|Q31MS7_SYNE7	Q31MS7	Q31MS7	SYNE7	Synpcc7942_1612	proton-translocating NAD(P)(+) transhydrogenase
BB-SP3_1	TSLEAARR		.TSLEAARR.LGFSAYSE	M	L	8	2	364.329	902.494	902.494	452.254	452.254	902.493	452.254	0.0003	0.8529	-0.1294	1.12008	8.303	0	0.9858	2	1	2	9	0			0.8133	0	TRUE	tr|Q31PE0|Q31PE0_SYNE7	Q31PE0	Q31PE0	SYNE7	Synpcc7942_1049	Phycobilisome rod linker polypeptide
BB-SP3_1	HFHSSFK		YPFAEDAK.HFHSSFK.AACDRHYP	K	A	7	3	364.329	888.427	888.426	297.15	297.149	888.424	297.149	0.0015	0.8407	-0.2648	0.00365174	11.25	0	0.9998	2	0	128	134	0			0.6602	0	TRUE	tr|Q31QG3|Q31QG3_SYNE7	Q31QG3	Q31QG3	SYNE7	hemF	Oxygen-dependent coproporphyrinogen-III oxidase
BB-SP3_1	CPCHGSQYDATGK	CPCHGSQYDATGK	NASENKFK.CPCHGSQYDATGK.VVRGPAPI	K	V	13	3	364.329	1481.59	1481.59	494.871	494.871	1479.59	494.203	2.0041	0.9553	-0.4754	5.68853e-08	30.48	0	1	2	0	126	138	0	1C(57.0214), 3C(57.0214)		0.7914	0	TRUE	sp|Q31NV7|UCRI_SYNE7	Q31NV7	UCRI	SYNE7	petC	Cytochrome b6-f complex iron-sulfur subunit
BB-SP3_1	ELEEAGAK		DDAEAAKK.ELEEAGAK.VSVK	K	V	8	2	364.329	845.415	845.414	423.715	423.714	845.413	423.714	0.0008	0.99	-0.2056	0.0108081	14.365	0	1	2	0	117	124	0			0.7791	0	TRUE	sp|Q31QK6|RL7_SYNE7	Q31QK6	RL7	SYNE7	rplL	Large ribosomal subunit protein bL12
BB-SP3_1	NFGCGSSR	NFGCGSSR	ATVIVVNR.NFGCGSSR.EHAPQAIA	R	E	8	2	364.329	883.364	883.364	442.689	442.689	883.361	442.688	0.0029	0.978	0.1029	0.0024099	11.972	0	1	2	0	73	80	0	4C(57.0214)		0.785	0	TRUE	tr|Q31K41|Q31K41_SYNE7	Q31K41	Q31K41	SYNE7	Synpcc7942_2548	3-isopropylmalate dehydratase
BB-SP3_1	YEGMVKD	YEGM[147]VKD	QTYVISQR.YEGMVKD.	R	-	7	2	364.329	856.365	856.365	429.19	429.19	856.364	429.189	0.001	0.9204	-0.1285	0.000908343	13.667	0	1	2	1	433	439	0	4M(15.9949)		0.7376	0	TRUE	sp|P0A4H0|SECY_SYNE7	P0A4H0	SECY	SYNE7	secY	Protein translocase subunit SecY
BB-SP3_1	DVYGEREK		VVQRVIGR.DVYGEREK.IAWSIAVA	R	I	8	2	365.501	994.473	994.472	498.244	498.243	994.472	498.243	0.0003	0.972	-0.2149	0.00103217	18.445	6.193	1	2	1	115	122	0			0.8388	0	TRUE	tr|Q31LK9|Q31LK9_SYNE7	Q31LK9	Q31LK9	SYNE7	Synpcc7942_2030	Phycobilisome rod-core linker polypeptide
BB-SP3_1	ADAIQTMK	ADAIQTM[147]K	DIGQWITR.ADAIQTMK.SINSDIDK	R	S	8	2	365.501	892.435	892.434	447.225	447.224	892.432	447.224	0.0015	0.9342	-0.2752	0.0195546	13.335	0	1	2	0	405	412	0	7M(15.9949)		0.7873	0	TRUE	tr|Q31M80|Q31M80_SYNE7	Q31M80	Q31M80	SYNE7	Synpcc7942_1809	Flavoprotein
BB-SP3_1	TSLEAARR		.TSLEAARR.LGFSAYSE	M	L	8	2	365.501	902.496	902.495	452.255	452.255	902.493	452.254	0.002	0.9259	-0.1334	0.0199986	14.296	9.072	0.9989	2	1	2	9	0			0.8127	0	TRUE	tr|Q31PE0|Q31PE0_SYNE7	Q31PE0	Q31PE0	SYNE7	Synpcc7942_1049	Phycobilisome rod linker polypeptide
BB-SP3_1	SQPQPSASSAQGK		IETPRGSR.SQPQPSASSAQGK.LQRQCWKI	R	L	13	2	365.501	1271.61	1271.61	636.811	636.811	1271.61	636.812	-0.0024	0.9085	-0.2273	0.000452376	17.878	0	1	2	0	174	186	0			0.898	0	TRUE	tr|Q31N45|Q31N45_SYNE7	Q31N45	Q31N45	SYNE7	Synpcc7942_1494	DUF3153 domain-containing protein
BB-SP3_1	DGTQAATVR		GRVIGFSR.DGTQAATVR.FNSDFSQS	R	F	9	2	365.501	917.458	917.458	459.736	459.736	917.457	459.736	0.0011	0.9728	-0.1979	0.0492323	13.731	13.001	0.997	2	0	324	332	0			0.7939	0	TRUE	tr|Q31LU2|Q31LU2_SYNE7	Q31LU2	Q31LU2	SYNE7	Synpcc7942_1947	SbsA Ig-like domain-containing protein
BB-SP3_1	SQPQPSASSAQGK		IETPRGSR.SQPQPSASSAQGK.LQRQCWKI	R	L	13	2	365.501	1271.6	1271.6	636.809	636.809	1271.61	636.812	-0.0076	0.849	-0.2273	0.00666807	13.204	0	1	2	0	174	186	0			0.9189	0	TRUE	tr|Q31N45|Q31N45_SYNE7	Q31N45	Q31N45	SYNE7	Synpcc7942_1494	DUF3153 domain-containing protein
BB-SP3_1	IVATNSTSR		KKREVSYR.IVATNSTSR.RDGIPIEE	R	R	9	2	365.501	947.505	947.504	474.76	474.759	947.504	474.759	0.0005	0.9853	-0.2908	0.000882064	17.718	3.292	1	2	0	19	27	0			0.8095	0	TRUE	sp|Q31MB7|RS16_SYNE7	Q31MB7	RS16	SYNE7	rpsP	Small ribosomal subunit protein bS16
BB-SP3_1	NHSINNIK		FVIHRIIK.NHSINNIK.QAKKIIQK	K	Q	8	2	366.673	938.494	938.493	470.254	470.254	938.493	470.254	-0.0004	0.9279	-0.3689	0.00346138	19.343	11.055	1	2	0	394	401	0			0.8207	0	TRUE	sp|P42079|RPOC1_SYNE7	P42079	RPOC1	SYNE7	rpoC1	DNA-directed RNA polymerase subunit gamma
BB-SP3_1	IVATNSTSR		KKREVSYR.IVATNSTSR.RDGIPIEE	R	R	9	2	366.673	947.504	947.503	474.759	474.759	947.504	474.759	-0.0001	0.9852	-0.2948	0.00150574	16.789	0	1	2	0	19	27	0			0.8096	0	TRUE	sp|Q31MB7|RS16_SYNE7	Q31MB7	RS16	SYNE7	rpsP	Small ribosomal subunit protein bS16
BB-SP3_1	LSRPAAEQR		TTIPTPER.LSRPAAEQR.FQRSIIIN	R	F	9	2	366.673	1026.55	1026.55	514.281	514.281	1026.56	514.286	-0.0092	0.7323	-0.4567	0.379752	8.182	0	0.964	2	1	177	185	0			0.8601	0	TRUE	tr|Q31L43|Q31L43_SYNE7	Q31L43	Q31L43	SYNE7	Synpcc7942_2196	FecR protein domain-containing protein
BB-SP3_1	TSLEAARR		.TSLEAARR.LGFSAYSE	M	L	8	2	367.844	902.494	902.494	452.254	452.254	902.493	452.254	0.0003	0.9535	-0.1415	0.0261668	15.829	7.901	0.9993	2	1	2	9	0			0.8123	0	TRUE	tr|Q31PE0|Q31PE0_SYNE7	Q31PE0	Q31PE0	SYNE7	Synpcc7942_1049	Phycobilisome rod linker polypeptide
BB-SP3_1	TSLEAARR		.TSLEAARR.LGFSAYSE	M	L	8	3	367.844	902.495	902.494	301.839	301.839	902.493	301.838	0.0005	0.9438	-0.1415	1.98039	7.313	0	0.9848	2	1	2	9	0			0.6753	0	TRUE	tr|Q31PE0|Q31PE0_SYNE7	Q31PE0	Q31PE0	SYNE7	Synpcc7942_1049	Phycobilisome rod linker polypeptide
BB-SP3_1	QLADMGNAR	QLADM[147]GNAR	IMIETNNK.QLADMGNAR.SEASWKSA	K	S	9	2	367.844	990.454	990.454	496.234	496.234	990.455	496.235	-0.0014	0.9605	-0.2565	0.0488371	9.745	0	1	2	0	226	234	0	5M(15.9949)		0.8177	0	TRUE	tr|Q8KUT3|Q8KUT3_SYNE7	Q8KUT3	Q8KUT3	SYNE7	Synpcc7942_B2655	ANL58
BB-SP3_1	LSRPAAEQR		TTIPTPER.LSRPAAEQR.FQRSIIIN	R	F	9	2	367.844	1026.55	1026.55	514.282	514.282	1026.56	514.286	-0.0084	0.9294	-0.4527	0.0190436	14.381	12.381	0.9971	2	1	177	185	0			0.8586	0	TRUE	tr|Q31L43|Q31L43_SYNE7	Q31L43	Q31L43	SYNE7	Synpcc7942_2196	FecR protein domain-containing protein
BB-SP3_1	IVATNSTSR		KKREVSYR.IVATNSTSR.RDGIPIEE	R	R	9	2	369.016	947.504	947.504	474.759	474.759	947.504	474.759	0	0.9902	-0.3029	0.000443864	18.911	3.587	1	2	0	19	27	0			0.8074	0	TRUE	sp|Q31MB7|RS16_SYNE7	Q31MB7	RS16	SYNE7	rpsP	Small ribosomal subunit protein bS16
BB-SP3_1	MPTPTQQCR	M[147]PTPTQQCR	RRIAYIYR.MPTPTQQCR.VGINWIIQ	R	V	9	2	369.016	1133.5	1133.5	567.755	567.755	1133.5	567.755	-0.0004	0.8762	0.5152	0.000406911	15.062	0	1	2	0	374	382	0	1M(15.9949), 8C(57.0214)		0.8539	0	TRUE	tr|Q935X8|Q935X8_SYNE7	Q935X8	Q935X8	SYNE7	SEB0018	DhnA
BB-SP3_1	SIEQTTGR		VETVDIIR.SIEQTTGR.NIIPIFDQ	R	N	8	2	369.016	890.446	890.445	446.23	446.23	890.446	446.23	-0.0004	0.9765	-0.0621	0.0468274	12.818	5.728	0.9998	2	0	440	447	0			0.792	0	TRUE	tr|Q31P53|Q31P53_SYNE7	Q31P53	Q31P53	SYNE7	Synpcc7942_1136	Aminopeptidase N
BB-SP3_1	GQEDLAR		RAQIAIQK.GQEDLAR.QAISRKKT	K	Q	7	2	369.016	787.385	787.385	394.7	394.7	787.382	394.699	0.0022	0.9688	0.1454	0.0559757	9.508	9.436	0.9881	2	0	82	88	0			0.7753	0	TRUE	tr|Q31Q43|Q31Q43_SYNE7	Q31Q43	Q31Q43	SYNE7	Synpcc7942_0794	Membrane-associated 30 kD protein-like
BB-SP3_1	LVAEGNKR		AQIDAISR.LVAEGNKR.IDTVNRIT	R	I	8	2	369.016	885.505	885.504	443.76	443.759	885.503	443.759	0.0009	0.9616	-0.3203	0.0183442	15.446	7.059	0.9999	2	1	31	38	0			0.823	0	TRUE	sp|P06539|PHCB_SYNE7	P06539	PHCB	SYNE7	cpcB1	C-phycocyanin beta subunit
BB-SP3_1	GPTRGEDLR		QQASARRR.GPTRGEDLR.LDIKIDFR	R	L	9	3	369.016	999.515	999.514	334.179	334.179	999.51	334.177	0.0044	0.908	-0.2335	1.11686	8.308	0	0.9838	2	1	114	122	0			0.6806	0	TRUE	tr|Q31LG5|Q31LG5_SYNE7	Q31LG5	Q31LG5	SYNE7	dnaJ	Chaperone protein DnaJ
BB-SP3_1	KSENPSITR		DEIDKIAR.KSENPSITR.DVSGEGVQ	R	D	9	2	370.188	1030.54	1030.54	516.277	516.277	1030.54	516.278	-0.0009	0.8418	-0.3948	0.00293427	17.63	6.656	1	2	1	218	226	0			0.8459	0	TRUE	sp|O34126|CLPX_SYNE7	O34126	CLPX	SYNE7	clpX	ATP-dependent Clp protease ATP-binding subunit ClpX
BB-SP3_1	TSEAPTPRPK		RSEAKPER.TSEAPTPRPK.IERRPEQT	R	I	10	2	370.188	1082.57	1082.57	542.291	542.291	1082.57	542.293	-0.0042	0.9609	-0.4927	3.5789e-05	19.285	0	1	2	1	205	214	0			0.8513	0	TRUE	sp|Q31LL9|IF2_SYNE7	Q31LL9	IF2	SYNE7	infB	Translation initiation factor IF-2
BB-SP3_1	MPTPTQQCR	M[147]PTPTQQCR	RRIAYIYR.MPTPTQQCR.VGINWIIQ	R	V	9	2	370.188	1133.49	1133.49	567.753	567.753	1133.5	567.755	-0.005	0.8755	0.5112	8.32243e-05	20.819	0	1	2	0	374	382	0	1M(15.9949), 8C(57.0214)		0.8503	0	TRUE	tr|Q935X8|Q935X8_SYNE7	Q935X8	Q935X8	SYNE7	SEB0018	DhnA
BB-SP3_1	SVDSLHR		IIAIQGDR.SVDSLHR.EIGEIIID	R	E	7	2	370.188	812.418	812.417	407.216	407.216	812.414	407.214	0.0033	0.9606	0.0115	0.0491473	11.734	5.812	0.9977	2	0	497	503	0			0.7824	0	TRUE	tr|Q31QJ6|Q31QJ6_SYNE7	Q31QJ6	Q31QJ6	SYNE7	Synpcc7942_0641	Succinate dehydrogenase subunit A
BB-SP3_1	LVAEGNKR		AQIDAISR.LVAEGNKR.IDTVNRIT	R	I	8	2	370.188	885.505	885.505	443.76	443.76	885.503	443.759	0.0012	0.8491	-0.3163	0.125242	10.109	7.761	0.9658	2	1	31	38	0			0.8232	0	TRUE	sp|P06539|PHCB_SYNE7	P06539	PHCB	SYNE7	cpcB1	C-phycocyanin beta subunit
BB-SP3_1	QSTASPEEAEK		WIASVFYR.QSTASPEEAEK.LITAIGID	R	L	11	2	370.188	1175.53	1175.53	588.771	588.771	1175.53	588.773	-0.0033	0.8458	-0.4704	5.09624e-05	21.671	0	1	2	0	41	51	0			0.8775	0	TRUE	sp|Q59948|CYNS_SYNE7	Q59948	CYNS	SYNE7	cynS	Cyanate hydratase
BB-SP3_1	QRLEAQAADK		ITDPVDQR.QRLEAQAADK.AAGNVEAN	R	A	10	2	371.36	1128.59	1128.59	565.302	565.302	1128.59	565.302	0.0006	0.8448	-0.4847	0.000550174	18.538	8.12	1	2	1	430	439	0			0.8649	0	TRUE	sp|Q31KH4|SYK_SYNE7	Q31KH4	SYK	SYNE7	lysS	Lysine--tRNA ligase
BB-SP3_1	RIDTVNR		RIVAEGNK.RIDTVNR.ITGNASSI	K	I	7	2	371.36	872.468	872.467	437.241	437.241	872.483	437.249	-0.0153	0.958	-0.2313	0.00813767	16.858	12.995	0.9992	2	1	38	44	0			0.7952	0	TRUE	sp|P06539|PHCB_SYNE7	P06539	PHCB	SYNE7	cpcB1	C-phycocyanin beta subunit
BB-SP3_1	QSTASPEEAEK		WIASVFYR.QSTASPEEAEK.LITAIGID	R	L	11	2	371.36	1175.53	1175.53	588.773	588.773	1175.53	588.773	0.0002	0.9017	-0.4664	0.000981748	17.532	0	1	2	0	41	51	0			0.8754	0	TRUE	sp|Q59948|CYNS_SYNE7	Q59948	CYNS	SYNE7	cynS	Cyanate hydratase
BB-SP3_1	TSEAPTPRPK		RSEAKPER.TSEAPTPRPK.IERRPEQT	R	I	10	3	371.36	1082.58	1082.57	361.866	361.865	1082.57	361.865	0.002	0.8877	-0.4887	0.0086149	13.759	0	1	2	1	205	214	0			0.6846	0	TRUE	sp|Q31LL9|IF2_SYNE7	Q31LL9	IF2	SYNE7	infB	Translation initiation factor IF-2
BB-SP3_1	HGGGAFSGKDPTK		DTYGGYSR.HGGGAFSGKDPTK.VDRSAAYA	R	V	13	3	371.36	1257.61	1257.61	420.212	420.212	1257.61	420.211	0.003	0.9242	-0.2561	6.40472e-06	27.274	0	1	2	1	279	291	0			0.7969	0	TRUE	sp|Q31KC6|METK_SYNE7	Q31KC6	METK	SYNE7	metK	S-adenosylmethionine synthase
BB-SP3_1	QSTASPEEAEK		WIASVFYR.QSTASPEEAEK.LITAIGID	R	L	11	2	371.36	1175.53	1175.53	588.773	588.773	1175.53	588.773	0.0012	0.9115	-0.4664	0.0101977	13.466	0	1	2	0	41	51	0			0.8487	0	TRUE	sp|Q59948|CYNS_SYNE7	Q59948	CYNS	SYNE7	cynS	Cyanate hydratase
BB-SP3_1	AFSQAQGR		SVFPNIDR.AFSQAQGR.LIVTTFAS	R	L	8	2	371.36	863.431	863.431	432.723	432.723	863.425	432.72	0.0055	0.9713	-0.1413	0.216272	9.16	0	0.9976	2	0	235	242	0			0.7903	0	TRUE	tr|Q31M43|Q31M43_SYNE7	Q31M43	Q31M43	SYNE7	rnj	Ribonuclease J
BB-SP3_1	GQEDLAR		RAQIAIQK.GQEDLAR.QAISRKKT	K	Q	7	2	372.532	787.383	787.382	394.699	394.698	787.382	394.699	0	0.9824	0.1333	1.52493	8.767	0	0.9973	2	0	82	88	0			0.7712	0	TRUE	tr|Q31Q43|Q31Q43_SYNE7	Q31Q43	Q31Q43	SYNE7	Synpcc7942_0794	Membrane-associated 30 kD protein-like
BB-SP3_1	LSRPAAEQR		TTIPTPER.LSRPAAEQR.FQRSIIIN	R	F	9	3	372.532	1026.56	1026.56	343.195	343.195	1026.56	343.193	0.0064	0.8991	-0.4365	0.0143466	15.873	0	1	2	1	177	185	0			0.7243	0	TRUE	tr|Q31L43|Q31L43_SYNE7	Q31L43	Q31L43	SYNE7	Synpcc7942_2196	FecR protein domain-containing protein
BB-SP3_1	VSDLESK		ITRAYSQK.VSDLESK.VKNGEIST	K	V	7	2	372.532	776.391	776.39	389.203	389.202	776.391	389.203	-0.001	0.9516	0.0765	0.17358	9.542	0	0.9987	2	0	308	314	0			0.767	0	TRUE	tr|Q31RF9|Q31RF9_SYNE7	Q31RF9	Q31RF9	SYNE7	Synpcc7942_0328	Phycobiliprotein ApcE
BB-SP3_1	KANNAYAISHSHR		RVCQITGK.KANNAYAISHSHR.RTKRIQNV	K	R	13	3	372.532	1468.72	1468.72	490.58	490.579	1467.73	490.252	0.9835	0.8007	-0.2631	0.00634235	15.291	6.291	0.9998	2	1	11	23	0			0.8143	0	TRUE	sp|Q31S95|RL28_SYNE7	Q31S95	RL28	SYNE7	rpmB	Large ribosomal subunit protein bL28
BB-SP3_1	HPRTPYAR		DYDWEGDR.HPRTPYAR.TVIYEIHV	R	T	8	3	372.532	996.53	996.529	333.184	333.184	996.525	333.182	0.0036	0.4066	-0.4057	0.351156	11.318	7.312	0.7958	2	1	155	162	0			0.6788	0	TRUE	tr|Q31S51|Q31S51_SYNE7	Q31S51	Q31S51	SYNE7	Synpcc7942_0086	Isoamylase, glycosyl hydrolase family 13
BB-SP3_1	RPGGMEIAAK	RPGGM[147]EIAAK	TPTWIAIR.RPGGMEIAAK.DCNCQIQI	R	D	10	2	372.532	1044.54	1044.54	523.277	523.276	1044.54	523.277	-0.0004	0.5348	-0.2212	0.135285	11.975	0	0.9949	2	1	47	56	0	5M(15.9949)		0.8568	0	TRUE	tr|Q31RQ0|Q31RQ0_SYNE7	Q31RQ0	Q31RQ0	SYNE7	Synpcc7942_0237	Transketolase
BB-SP3_1	TSEAPTPRPK		RSEAKPER.TSEAPTPRPK.IERRPEQT	R	I	10	2	373.704	1082.57	1082.57	542.293	542.292	1082.57	542.293	-0.0018	0.9569	-0.4806	1.68752e-05	22.591	0	1	2	1	205	214	0			0.8438	0	TRUE	sp|Q31LL9|IF2_SYNE7	Q31LL9	IF2	SYNE7	infB	Translation initiation factor IF-2
BB-SP3_1	HGGGAFSGKDPTK		DTYGGYSR.HGGGAFSGKDPTK.VDRSAAYA	R	V	13	3	373.704	1257.61	1257.61	420.211	420.211	1257.61	420.211	0.0006	0.9415	-0.248	1.32282e-05	25.014	0	1	2	1	279	291	0			0.7995	0	TRUE	sp|Q31KC6|METK_SYNE7	Q31KC6	METK	SYNE7	metK	S-adenosylmethionine synthase
BB-SP3_1	FKELADKK		DINRAFIR.FKELADKK.REVTDRDI	R	R	8	3	373.704	977.559	977.558	326.86	326.86	977.554	326.859	0.0033	0.9271	-0.1864	0.0337093	12.389	0	0.9993	2	2	379	386	0			0.6739	0	TRUE	tr|Q31NC9|Q31NC9_SYNE7	Q31NC9	Q31NC9	SYNE7	leuA	2-isopropylmalate synthase
BB-SP3_1	KTDESATVETSR		DIRIDYNR.KTDESATVETSR.NFANKVWN	R	N	12	2	373.704	1322.63	1322.63	662.325	662.324	1322.63	662.323	0.0031	0.6878	-0.4529	0.00912011	13.66	0	1	2	1	587	598	0			0.9167	0	TRUE	tr|Q31QQ0|Q31QQ0_SYNE7	Q31QQ0	Q31QQ0	SYNE7	valS	Valine--tRNA ligase
BB-SP3_1	FKELADKK		DINRAFIR.FKELADKK.REVTDRDI	R	R	8	2	373.704	977.553	977.552	489.784	489.783	977.554	489.784	-0.0024	0.9252	-0.1864	0.00290402	15.648	0	1	2	2	379	386	0			0.8317	0	TRUE	tr|Q31NC9|Q31NC9_SYNE7	Q31NC9	Q31NC9	SYNE7	leuA	2-isopropylmalate synthase
BB-SP3_1	VLCCENGK	VLCCENGK	NFISAGDR.VLCCENGK.FGERWVKI	R	F	8	2	373.704	978.424	978.424	490.219	490.219	978.426	490.22	-0.0023	0.8906	-0.1686	0.0475609	9.791	0	0.9988	2	0	81	88	0	3C(57.0214), 4C(57.0214)		0.8065	0	TRUE	tr|Q31RU6|Q31RU6_SYNE7	Q31RU6	Q31RU6	SYNE7	Synpcc7942_0191	Serine--glyoxylate transaminase
BB-SP3_1	HPRTPYAR		DYDWEGDR.HPRTPYAR.TVIYEIHV	R	T	8	3	373.704	996.523	996.521	333.182	333.181	996.525	333.182	-0.0038	0.4164	-0.4017	0.31989	11.48	0	0.9333	2	1	155	162	0			0.6767	0	TRUE	tr|Q31S51|Q31S51_SYNE7	Q31S51	Q31S51	SYNE7	Synpcc7942_0086	Isoamylase, glycosyl hydrolase family 13
BB-SP3_1	EAVIQHESR		EEMNTRIR.EAVIQHESR.VVRSHNGM	R	V	9	2	373.704	1067.53	1067.53	534.773	534.773	1067.54	534.775	-0.0052	0.91	-0.4097	0.00918333	14.648	0	1	2	0	132	140	0			0.8638	0	TRUE	tr|Q31RQ2|Q31RQ2_SYNE7	Q31RQ2	Q31RQ2	SYNE7	Synpcc7942_0235	Cyclic nucleotide-binding domain (cNMP-BD) protein
BB-SP3_1	HGGGAFSGKDPTK		DTYGGYSR.HGGGAFSGKDPTK.VDRSAAYA	R	V	13	2	373.704	1257.61	1257.61	629.812	629.812	1257.61	629.812	0	0.7608	-0.248	0.000143136	19.877	0	1	2	1	279	291	0			0.9826	0	TRUE	sp|Q31KC6|METK_SYNE7	Q31KC6	METK	SYNE7	metK	S-adenosylmethionine synthase
BB-SP3_1	EIEDCTR	EIEDCTR	EAGDPYQR.EIEDCTR.KIMETIGR	R	K	7	2	374.876	921.386	921.386	461.7	461.7	921.386	461.7	-0.0004	0.9879	0.0335	0.0162649	8.655	0	0.9998	2	0	213	219	0	5C(57.0214)		0.7935	0	TRUE	sp|Q31S00|HEMH_SYNE7	Q31S00	HEMH	SYNE7	hemH	Ferrochelatase
BB-SP3_1	EAVIQHESR		EEMNTRIR.EAVIQHESR.VVRSHNGM	R	V	9	2	374.876	1067.54	1067.54	534.777	534.776	1067.54	534.775	0.0022	0.9776	-0.4137	0.000975551	18.543	0	1	2	0	132	140	0			0.8624	0	TRUE	tr|Q31RQ2|Q31RQ2_SYNE7	Q31RQ2	Q31RQ2	SYNE7	Synpcc7942_0235	Cyclic nucleotide-binding domain (cNMP-BD) protein
BB-SP3_1	GAGIGGGNDER		IDAVGRQR.GAGIGGGNDER.EQTINQII	R	E	11	2	374.876	1001.45	1001.45	501.734	501.734	1001.45	501.734	0.0007	0.9681	-0.3546	0.00309564	13.537	0	1	2	0	267	277	0			0.8191	0	FALSE	tr|Q31RJ0|Q31RJ0_SYNE7	Q31RJ0	Q31RJ0	SYNE7	ftsH	ATP-dependent zinc metalloprotease FtsH		tr|Q31PJ1|Q31PJ1_SYNE7, tr|Q31PP7|Q31PP7_SYNE7
BB-SP3_1	HGGGAFSGKDPTK		DTYGGYSR.HGGGAFSGKDPTK.VDRSAAYA	R	V	13	2	374.876	1257.61	1257.61	629.812	629.812	1257.61	629.812	-0.0008	0.7729	-0.244	6.84699e-06	22.158	0	1	2	1	279	291	0			0.986	0	TRUE	sp|Q31KC6|METK_SYNE7	Q31KC6	METK	SYNE7	metK	S-adenosylmethionine synthase
BB-SP3_1	TSEAPTPRPK		RSEAKPER.TSEAPTPRPK.IERRPEQT	R	I	10	3	374.876	1082.57	1082.57	361.865	361.865	1082.57	361.865	0.0009	0.8839	-0.4766	0.0280867	12.706	0	1	2	1	205	214	0			0.7514	0	TRUE	sp|Q31LL9|IF2_SYNE7	Q31LL9	IF2	SYNE7	infB	Translation initiation factor IF-2
BB-SP3_1	LVAEGNKR		AQIDAISR.LVAEGNKR.IDTVNRIT	R	I	8	2	374.876	885.504	885.504	443.759	443.759	885.503	443.759	0.0004	0.9482	-0.3002	0.0491191	11.735	0	1	2	1	31	38	0			0.8203	0	TRUE	sp|P06539|PHCB_SYNE7	P06539	PHCB	SYNE7	cpcB1	C-phycocyanin beta subunit
BB-SP3_1	QQLQDSEQR		AFARSIDR.QQLQDSEQR.FRSIFTFN	R	F	9	2	374.876	1130.53	1130.53	566.272	566.272	1130.53	566.273	-0.0017	0.972	-0.3334	8.61489e-05	17.759	0	1	2	0	781	789	0			0.8845	0	TRUE	tr|Q31NI2|Q31NI2_SYNE7	Q31NI2	Q31NI2	SYNE7	Synpcc7942_1357	histidine kinase
BB-SP3_1	KANNAYAISHSHR		RVCQITGK.KANNAYAISHSHR.RTKRIQNV	K	R	13	4	374.876	1468.73	1468.72	368.189	368.188	1467.73	367.94	0.9919	0.8814	-0.255	0.101042	10.482	0	0.9924	2	1	11	23	0			0.6796	0	TRUE	sp|Q31S95|RL28_SYNE7	Q31S95	RL28	SYNE7	rpmB	Large ribosomal subunit protein bL28
BB-SP3_1	LSRPAAEQR		TTIPTPER.LSRPAAEQR.FQRSIIIN	R	F	9	2	374.876	1027.56	1027.56	514.785	514.785	1026.56	514.286	0.999	0.88	-0.4285	0.016387	13.642	0	0.9998	2	1	177	185	0			0.8376	0	TRUE	tr|Q31L43|Q31L43_SYNE7	Q31L43	Q31L43	SYNE7	Synpcc7942_2196	FecR protein domain-containing protein
BB-SP3_1	TEADQGQYGR		QVECVESR.TEADQGQYGR.FSIEPIAR	R	F	10	2	376.049	1123.49	1123.49	562.751	562.75	1123.49	562.752	-0.0029	0.8758	-0.2917	8.84097e-06	21.714	0	1	2	0	12	21	0			0.8492	0	TRUE	sp|Q31L30|RPOA_SYNE7	Q31L30	RPOA	SYNE7	rpoA	DNA-directed RNA polymerase subunit alpha
BB-SP3_1	FFHNNAHNR		ISEIYREK.FFHNNAHNR.FIEINFKH	K	F	9	3	376.049	1155.52	1155.52	386.18	386.179	1155.53	386.185	-0.0159	0.3894	-0.4718	0.062842	10.307	0	0.9077	2	0	86	94	0			0.7505	0	TRUE	tr|Q31PE0|Q31PE0_SYNE7	Q31PE0	Q31PE0	SYNE7	Synpcc7942_1049	Phycobilisome rod linker polypeptide
BB-SP3_1	EIEDCTR	EIEDCTR	EAGDPYQR.EIEDCTR.KIMETIGR	R	K	7	2	376.049	921.386	921.385	461.7	461.7	921.386	461.7	-0.0009	0.9693	0.0295	0.0160787	8.675	0	0.9997	2	0	213	219	0	5C(57.0214)		0.7945	0	TRUE	sp|Q31S00|HEMH_SYNE7	Q31S00	HEMH	SYNE7	hemH	Ferrochelatase
BB-SP3_1	AFDPDRK		INWRYAVK.AFDPDRK.IPAETWEV	K	I	7	3	376.049	847.423	847.421	283.481	283.481	847.419	283.48	0.0025	0.9189	0.0573	0.346537	8.341	0	0.9868	2	1	20	26	0			0.6399	0	TRUE	tr|Q31MN0|Q31MN0_SYNE7	Q31MN0	Q31MN0	SYNE7	Synpcc7942_1659	Nitroreductase
BB-SP3_1	KTDESATVETSR		DIRIDYNR.KTDESATVETSR.NFANKVWN	R	N	12	3	376.049	1322.63	1322.63	441.884	441.884	1322.63	441.884	-0.0015	0.9101	-0.4449	0.0072277	16.064	0	1	2	1	587	598	0			0.7686	0	TRUE	tr|Q31QQ0|Q31QQ0_SYNE7	Q31QQ0	Q31QQ0	SYNE7	valS	Valine--tRNA ligase
BB-SP3_1	TEADQGQYGR		QVECVESR.TEADQGQYGR.FSIEPIAR	R	F	10	2	377.222	1123.49	1123.49	562.753	562.753	1123.49	562.752	0.0023	0.9417	-0.2957	1.2113e-05	24.167	0	1	2	0	12	21	0			0.8503	0	TRUE	sp|Q31L30|RPOA_SYNE7	Q31L30	RPOA	SYNE7	rpoA	DNA-directed RNA polymerase subunit alpha
BB-SP3_1	SITEQTGAK		GPGGKTIR.SITEQTGAK.IDIEDTGA	R	I	9	2	377.222	933.477	933.477	467.746	467.746	933.477	467.746	0.0002	0.9766	-0.2772	0.00477529	15.784	0	1	2	0	587	595	0			0.7792	0	TRUE	sp|Q31KE9|PNP_SYNE7	Q31KE9	PNP	SYNE7	pnp	Polyribonucleotide nucleotidyltransferase
BB-SP3_1	LAQAEAER		DRQNIVTR.LAQAEAER.AAFDAQIA	R	A	8	2	377.222	886.451	886.45	444.233	444.232	886.451	444.233	-0.0009	0.962	-0.256	0.0234018	14.023	0	1	2	0	113	120	0			0.8114	0	TRUE	tr|Q31L87|Q31L87_SYNE7	Q31L87	Q31L87	SYNE7	Synpcc7942_2152	Secretion protein HlyD
BB-SP3_1	AEAQALR		KAAIEKAK.AEAQALR.LN	K	L	7	2	377.222	757.409	757.408	379.712	379.711	757.408	379.711	-0.0001	0.9851	0.1222	0.0130392	12.039	0	1	2	0	165	171	0			0.7391	0	TRUE	tr|Q31S41|Q31S41_SYNE7	Q31S41	Q31S41	SYNE7	Synpcc7942_0096	Membrane protein of uknown function UCP014873
BB-SP3_1	VHLAQER		ERPDIIVR.VHLAQER.CSISIDSS	R	C	7	2	377.222	851.461	851.46	426.738	426.737	851.461	426.738	-0.0012	0.9789	-0.1276	0.00946237	12.596	4.397	0.9999	2	0	141	147	0			0.7892	0	TRUE	tr|Q31NS6|Q31NS6_SYNE7	Q31NS6	Q31NS6	SYNE7	Synpcc7942_1263	N6-adenine-specific DNA methylase-like
BB-SP3_1	DAEANAAADKER		NEVDRMVK.DAEANAAADKER.RERIDIKN	K	R	12	2	377.222	1260.55	1260.55	631.284	631.284	1259.57	630.794	0.979	0.6666	-0.248	0.000602907	17.379	0	1	2	1	512	523	0			0.9547	0	TRUE	sp|P50021|DNAK2_SYNE7	P50021	DNAK2	SYNE7	dnaK2	Chaperone protein dnaK2
BB-SP3_1	ATQNQLAR		QFASDIDK.ATQNQLAR.GQRIREII	K	G	8	2	377.222	900.477	900.476	451.246	451.245	900.478	451.246	-0.0012	0.9521	-0.2385	0.33056	10.423	8.166	0.9935	2	0	406	413	0			0.7941	0	TRUE	sp|Q31RF1|ATPA_SYNE7	Q31RF1	ATPA	SYNE7	atpA	ATP synthase subunit alpha
BB-SP3_1	MYQAEANADQGKK	M[147]YQAEANADQGKK	NNFAKEPR.MYQAEANADQGKK.WIWTGGAA	R	W	13	3	377.222	1468.67	1468.66	490.563	490.562	1468.66	490.561	0.0035	0.7887	-0.3877	0.00943518	14.601	0	1	2	1	20	32	0	1M(15.9949)		0.8017	0	TRUE	tr|Q31QR0|Q31QR0_SYNE7	Q31QR0	Q31QR0	SYNE7	Synpcc7942_0577	Ssl1498 family light-harvesting-like protein
BB-SP3_1	NGDRESFDR		VPISVIKR.NGDRESFDR.SKIIRGIV	R	S	9	2	377.222	1094.47	1094.47	548.244	548.244	1094.47	548.244	-0.0012	0.8192	-0.2022	0.0418553	13.013	0	0.9999	2	1	55	63	0			0.8371	0	TRUE	sp|Q31QE2|NRDR_SYNE7	Q31QE2	NRDR	SYNE7	nrdR	Transcriptional repressor NrdR
BB-SP3_1	FFHNNAHNR		ISEIYREK.FFHNNAHNR.FIEINFKH	K	F	9	2	377.222	1156.52	1156.52	579.265	579.265	1155.53	578.773	0.9836	0.3821	-0.4678	0.0285102	10.68	0	0.9307	2	0	86	94	0			0.9072	0	TRUE	tr|Q31PE0|Q31PE0_SYNE7	Q31PE0	Q31PE0	SYNE7	Synpcc7942_1049	Phycobilisome rod linker polypeptide
BB-SP3_1	SADVHLK		VGSDIIER.SADVHLK.EGRCIAVV	R	E	7	2	378.394	768.415	768.414	385.215	385.214	768.413	385.214	0.0012	0.8727	0.0062	0.164721	9.633	0	0.999	2	0	126	132	0			0.7572	0	TRUE	tr|Q31LX9|Q31LX9_SYNE7	Q31LX9	Q31LX9	SYNE7	ubiX	Flavin prenyltransferase UbiX
BB-SP3_1	QAQAAAQQAAAR		DQGREAIR.QAQAAAQQAAAR.RAIAQQEI	R	R	12	2	378.394	1183.61	1183.61	592.812	592.812	1183.61	592.81	0.0035	0.9102	-0.4287	2.72114e-05	24.761	12.486	1	2	0	152	163	0			0.8737	0	TRUE	tr|Q31QT4|Q31QT4_SYNE7	Q31QT4	Q31QT4	SYNE7	Synpcc7942_0553	Secretion protein HlyD
BB-SP3_1	DMNTAIR	DM[147]NTAIR	WMTVGYDR.DMNTAIR.IMEEETIK	R	I	7	2	378.394	835.386	835.385	418.7	418.7	835.386	418.7	-0.0007	0.9678	0.0221	0.00567545	10.484	0	1	2	0	298	304	0	2M(15.9949)		0.7725	0	TRUE	tr|Q31MZ1|Q31MZ1_SYNE7	Q31MZ1	Q31MZ1	SYNE7	Synpcc7942_1548	Probable amidase
BB-SP3_1	TSVAQPDR		VVSMGIIR.TSVAQPDR.IPAIVDAI	R	I	8	2	378.394	872.432	872.432	437.223	437.223	872.435	437.225	-0.0036	0.9367	-0.2162	1.44627	8.859	7.511	0.9542	2	0	165	172	0			0.7847	0	TRUE	tr|Q31Q69|Q31Q69_SYNE7	Q31Q69	Q31Q69	SYNE7	Synpcc7942_0768	Coenzyme Q (Ubiquinone) biosynthesis protein Coq4
BB-SP3_1	YEQELHK		IYIENPAR.YEQELHK.AIGETVAE	R	A	7	2	379.566	945.457	945.456	473.736	473.735	945.456	473.735	0.0004	0.9114	-0.276	0.00202418	18.275	0	1	2	0	84	90	0			0.7944	0	TRUE	tr|Q8GJL5|Q8GJL5_SYNE7	Q8GJL5	Q8GJL5	SYNE7	SEM0025	CBS
BB-SP3_1	GLGEGAQNAK		VVKVTINR.GLGEGAQNAK.AIESSIAE	R	A	10	2	379.566	943.472	943.471	472.743	472.743	943.472	472.743	-0.0008	0.9234	-0.3753	0.0021966	18.133	0	1	2	0	38	47	0			0.8103	0	TRUE	sp|Q31L19|RL5_SYNE7	Q31L19	RL5	SYNE7	rplE	Large ribosomal subunit protein uL5
BB-SP3_1	LTTNATAR		PEFENRNK.LTTNATAR.LIHAIAGG	K	L	8	2	379.566	846.456	846.455	424.235	424.235	846.456	424.235	-0.0011	0.9613	-0.3157	0.015417	14.748	10.262	1	2	0	193	200	0			0.7728	0	TRUE	tr|Q31Q11|Q31Q11_SYNE7	Q31Q11	Q31Q11	SYNE7	Synpcc7942_0826	beta-lactamase
BB-SP3_1	ANAVVSSSSR		FISNEIRR.ANAVVSSSSR.SCNGVTPV	R	S	10	2	379.566	976.493	976.492	489.254	489.253	976.494	489.254	-0.0016	0.9886	-0.2945	0.00161436	17.668	4.921	1	2	0	85	94	0			0.807	0	TRUE	tr|Q8GIS7|Q8GIS7_SYNE7	Q8GIS7	Q8GIS7	SYNE7	SEA0045	Prepilin-type N-terminal cleavage/methylation domain-containing protein
BB-SP3_1	DRHETVLR		FKVSFFVR.DRHETVLR.EVRQHIRR	R	E	8	3	379.566	1024.55	1024.55	342.524	342.523	1024.54	342.521	0.0064	0.8969	-0.3519	0.00402717	17.08	0	1	2	1	589	596	0			0.7186	0	TRUE	tr|Q31Q29|Q31Q29_SYNE7	Q31Q29	Q31Q29	SYNE7	Synpcc7942_0808	HAD-superfamily hydrolase subfamily IIB
BB-SP3_1	SHHNVGGLPK		ERVAVKIK.SHHNVGGLPK.DIQFKIVE	K	D	10	2	379.566	1044.55	1044.55	523.28	523.28	1044.55	523.28	-0.0008	0.905	-0.415	0.000307787	22.547	0	1	2	0	407	416	0			0.8321	0	TRUE	tr|Q31RU8|Q31RU8_SYNE7	Q31RU8	Q31RU8	SYNE7	guaA	GMP synthase [glutamine-hydrolyzing]
BB-SP3_1	AEMQNMEAVGNGR	AEM[147]QNM[147]EAVGNGR	IERIGTRK.AEMQNMEAVGNGR.TIIEFVIP	K	T	13	2	379.566	1437.6	1437.6	719.806	719.806	1437.6	719.806	0.0003	0.8919	-0.1344	4.99747e-08	30.705	0	1	2	0	424	436	0	3M(15.9949), 6M(15.9949)		0.9362	0	TRUE	tr|Q31N14|Q31N14_SYNE7	Q31N14	Q31N14	SYNE7	bipA	Large ribosomal subunit assembly factor BipA
BB-SP3_1	NVSDHHYYAK		VEWFFQYK.NVSDHHYYAK.CIASEIAS	K	C	10	3	379.566	1232.56	1232.56	411.861	411.861	1232.56	411.86	0.0037	0.8269	-0.4162	0.00710804	15.093	0	1	2	0	433	442	0			0.7357	0	TRUE	tr|Q31KJ7|Q31KJ7_SYNE7	Q31KJ7	Q31KJ7	SYNE7	Synpcc7942_2392	AAA domain-containing protein
BB-SP3_1	LDNNGDVSGR		QGASSEIK.LDNNGDVSGR.YDFWQFDA	K	Y	10	2	379.566	1045.48	1045.48	523.748	523.747	1045.48	523.747	0.0014	0.8397	-0.2226	0.000169044	20.588	0	1	2	0	391	400	0			0.8176	0	TRUE	tr|Q31M28|Q31M28_SYNE7	Q31M28	Q31M28	SYNE7	Synpcc7942_1861	Periplasmic binding protein of ABC transporter for natural amino acids
BB-SP3_1	TEADQGQYGR		QVECVESR.TEADQGQYGR.FSIEPIAR	R	F	10	2	380.738	1123.49	1123.49	562.752	562.752	1123.49	562.752	-0.0002	0.9396	-0.3078	9.13061e-06	25.658	0	1	2	0	12	21	0			0.8516	0	TRUE	sp|Q31L30|RPOA_SYNE7	Q31L30	RPOA	SYNE7	rpoA	DNA-directed RNA polymerase subunit alpha
BB-SP3_1	AIADSNPR		DAFEIICK.AIADSNPR.VRYAAVSQ	K	V	8	2	380.738	842.425	842.424	422.22	422.219	842.425	422.22	-0.0003	0.9831	-0.2455	0.0257929	9.854	0	1	2	0	40	47	0			0.7812	0	TRUE	tr|Q9Z3G5|Q9Z3G5_SYNE7	Q9Z3G5	Q9Z3G5	SYNE7	nblB	PBS lyase HEAT-like repeat
BB-SP3_1	AEAQALR		KAAIEKAK.AEAQALR.LN	K	L	7	2	380.738	757.41	757.409	379.712	379.712	757.408	379.711	0.0011	0.9949	0.11	0.0794328	10.9	0	0.9995	2	0	165	171	0			0.7337	0	TRUE	tr|Q31S41|Q31S41_SYNE7	Q31S41	Q31S41	SYNE7	Synpcc7942_0096	Membrane protein of uknown function UCP014873
BB-SP3_1	RAELMQAASGGK	RAELM[147]QAASGGK	TGIQIVQK.RAELMQAASGGK.MAAIIGFD	K	M	12	2	380.738	1233.61	1233.61	617.814	617.814	1233.61	617.814	-0.0004	0.7885	-0.2533	0.0100577	14.49	0	1	2	1	114	125	0	5M(15.9949)		0.9086	0	TRUE	tr|Q31N83|Q31N83_SYNE7	Q31N83	Q31N83	SYNE7	Synpcc7942_1456	Malonyl CoA-acyl carrier protein transacylase
BB-SP3_1	VRELQDASK		TGEAIIQR.VRELQDASK.DQKARACG	R	D	9	2	380.738	1044.56	1044.55	523.285	523.285	1044.56	523.285	-0.0014	0.9241	-0.3621	0.000395139	23.113	9.197	1	2	1	20	28	0			0.8562	0	TRUE	tr|Q31KY4|Q31KY4_SYNE7	Q31KY4	Q31KY4	SYNE7	Synpcc7942_2255	SpoVT-AbrB domain-containing protein
BB-SP3_1	SHHNVGGLPK		ERVAVKIK.SHHNVGGLPK.DIQFKIVE	K	D	10	3	380.738	1044.55	1044.55	349.19	349.19	1044.55	349.189	0.0019	0.8814	-0.419	0.00360994	15.27	0	1	2	0	407	416	0			0.7462	0	TRUE	tr|Q31RU8|Q31RU8_SYNE7	Q31RU8	Q31RU8	SYNE7	guaA	GMP synthase [glutamine-hydrolyzing]
BB-SP3_1	AKEILAK		IYGIGPTR.AKEILAK.TGVSPDTR	R	T	7	2	380.738	771.487	771.486	386.751	386.75	771.485	386.75	0.0007	0.9306	0.0679	0.0140039	13.915	0	0.9999	2	1	30	36	0			0.7511	0	TRUE	sp|Q31L28|RS13_SYNE7	Q31L28	RS13	SYNE7	rpsM	Small ribosomal subunit protein uS13
BB-SP3_1	SHHNVGGLPK		ERVAVKIK.SHHNVGGLPK.DIQFKIVE	K	D	10	2	380.738	1044.55	1044.55	523.283	523.283	1044.55	523.28	0.0045	0.9081	-0.419	0.000627336	22.31	11.86	1	2	0	407	416	0			0.8368	0	TRUE	tr|Q31RU8|Q31RU8_SYNE7	Q31RU8	Q31RU8	SYNE7	guaA	GMP synthase [glutamine-hydrolyzing]
BB-SP3_1	TYQMDPGNSR	TYQM[147]DPGNSR	TPQFGDRR.TYQMDPGNSR.EAIKEVEI	R	E	10	2	380.738	1183.49	1183.49	592.753	592.753	1183.49	592.754	-0.002	0.924	-0.3186	0.000163023	18.651	0	1	2	0	222	231	0	4M(15.9949)		0.8796	0	TRUE	sp|P43087|HEM2_SYNE7	P43087	HEM2	SYNE7	hemB	Delta-aminolevulinic acid dehydratase
BB-SP3_1	LSQEAMATR	LSQEAM[147]ATR	AVIPISRR.LSQEAMATR.SHQNVGAI	R	S	9	2	380.738	1021.49	1021.49	511.751	511.751	1021.49	511.75	0.0013	0.9264	-0.1956	0.0200332	11.293	0	1	2	0	105	113	0	6M(15.9949)		0.8215	0	TRUE	sp|P46205|CCMO_SYNE7	P46205	CCMO	SYNE7	ccmO	Carboxysome assembly protein CcmO
BB-SP3_1	NVSDHHYYAK		VEWFFQYK.NVSDHHYYAK.CIASEIAS	K	C	10	3	380.738	1232.56	1232.56	411.861	411.861	1232.56	411.86	0.0034	0.81	-0.4203	0.183126	10.449	7.183	0.9418	2	0	433	442	0			0.7324	0	TRUE	tr|Q31KJ7|Q31KJ7_SYNE7	Q31KJ7	Q31KJ7	SYNE7	Synpcc7942_2392	AAA domain-containing protein
BB-SP3_1	LDNNGDVSGR		QGASSEIK.LDNNGDVSGR.YDFWQFDA	K	Y	10	2	380.738	1045.48	1045.48	523.747	523.747	1045.48	523.747	0.0012	0.8471	-0.2266	3.49341e-05	23.327	0	1	2	0	391	400	0			0.8211	0	TRUE	tr|Q31M28|Q31M28_SYNE7	Q31M28	Q31M28	SYNE7	Synpcc7942_1861	Periplasmic binding protein of ABC transporter for natural amino acids
BB-SP3_1	VRELQDASK		TGEAIIQR.VRELQDASK.DQKARACG	R	D	9	2	381.91	1044.56	1044.56	523.286	523.286	1044.56	523.285	0.0011	0.9441	-0.3661	1.32663e-05	27.009	9.974	1	2	1	20	28	0			0.8558	0	TRUE	tr|Q31KY4|Q31KY4_SYNE7	Q31KY4	Q31KY4	SYNE7	Synpcc7942_2255	SpoVT-AbrB domain-containing protein
BB-SP3_1	GLGEGAQNAK		VVKVTINR.GLGEGAQNAK.AIESSIAE	R	A	10	2	381.91	943.474	943.473	472.744	472.744	943.472	472.743	0.001	0.9648	-0.3834	0.00594292	15.404	4.41	1	2	0	38	47	0			0.8085	0	TRUE	sp|Q31L19|RL5_SYNE7	Q31L19	RL5	SYNE7	rplE	Large ribosomal subunit protein uL5
BB-SP3_1	VLERPEK		DIMDAVYR.VLERPEK.IDYIVVET	R	I	7	2	381.91	869.498	869.497	435.756	435.756	869.497	435.756	-0.0001	0.9566	-0.3433	0.178546	9.493	0	0.9991	2	1	95	101	0			0.7799	0	TRUE	tr|Q31PN3|Q31PN3_SYNE7	Q31PN3	Q31PN3	SYNE7	Synpcc7942_0956	CobW C-terminal domain-containing protein
BB-SP3_1	AIADSNPR		DAFEIICK.AIADSNPR.VRYAAVSQ	K	V	8	2	381.91	842.425	842.425	422.22	422.22	842.425	422.22	0	0.9844	-0.2495	0.0142479	11.885	0	1	2	0	40	47	0			0.7797	0	TRUE	tr|Q9Z3G5|Q9Z3G5_SYNE7	Q9Z3G5	Q9Z3G5	SYNE7	nblB	PBS lyase HEAT-like repeat
BB-SP3_1	MGYDSAMQR	M[147]GYDSAM[147]QR	QPPDGIDR.MGYDSAMQR.FWKQFPGA	R	F	9	2	381.91	1089.42	1089.42	545.718	545.718	1089.42	545.718	-0.0009	0.9592	0.1405	5.72137e-05	18.47	0	1	2	0	69	77	0	1M(15.9949), 7M(15.9949)		0.8327	0	TRUE	tr|Q31KS8|Q31KS8_SYNE7	Q31KS8	Q31KS8	SYNE7	Synpcc7942_2311	Nuclear transport factor 2 family protein
BB-SP3_1	QPQALAK		WPEAIRQR.QPQALAK.ARDRWGGE	R	A	7	2	381.91	754.434	754.433	378.224	378.224	754.434	378.224	-0.0002	0.8914	-0.0889	0.107957	10.367	0	0.9998	2	0	170	176	0			0.7565	0	TRUE	tr|Q31PH0|Q31PH0_SYNE7	Q31PH0	Q31PH0	SYNE7	Synpcc7942_1019	4-alpha-glucanotransferase
BB-SP3_1	PGGNMYTTR	PGGNM[147]YTTR	IIYSDITR.PGGNMYTTR.RYAACIRD	R	R	9	2	383.082	1011.45	1011.44	506.73	506.73	1011.44	506.729	0.0002	0.9242	0.301	0.00050408	20.69	0	1	2	0	68	76	0	5M(15.9949)		0.799	0	TRUE	tr|Q31RG1|Q31RG1_SYNE7	Q31RG1	Q31RG1	SYNE7	Synpcc7942_0326	Allophycocyanin, beta subunit
BB-SP3_1	VRELQDASK		TGEAIIQR.VRELQDASK.DQKARACG	R	D	9	3	383.082	1044.56	1044.56	349.195	349.194	1044.56	349.193	0.0045	0.9739	-0.3702	0.0016125	19.67	7.366	1	2	1	20	28	0			0.6987	0	TRUE	tr|Q31KY4|Q31KY4_SYNE7	Q31KY4	Q31KY4	SYNE7	Synpcc7942_2255	SpoVT-AbrB domain-containing protein
BB-SP3_1	TYQMDPGNSR	TYQM[147]DPGNSR	TPQFGDRR.TYQMDPGNSR.EAIKEVEI	R	E	10	2	383.082	1183.49	1183.49	592.754	592.754	1183.49	592.754	0.0007	0.9492	-0.3267	2.22331e-05	20.112	0	1	2	0	222	231	0	4M(15.9949)		0.8792	0	TRUE	sp|P43087|HEM2_SYNE7	P43087	HEM2	SYNE7	hemB	Delta-aminolevulinic acid dehydratase
BB-SP3_1	LAETTTTR		SDSEFKAK.LAETTTTR.IGGSIRKI	K	I	8	2	383.082	891.465	891.464	446.74	446.74	891.466	446.74	-0.0017	0.9853	-0.2345	0.0147486	13.825	0	1	2	0	59	66	0			0.7868	0	TRUE	sp|O06865|AMPA_SYNE7	O06865	AMPA	SYNE7	pepA	Probable cytosol aminopeptidase
BB-SP3_1	DRHETVLR		FKVSFFVR.DRHETVLR.EVRQHIRR	R	E	8	3	383.082	1027.53	1027.53	343.519	343.518	1024.54	342.521	2.9914	0.7768	-0.364	0.0407615	13.059	0	0.9438	2	1	589	596	0			0.7211	0	TRUE	tr|Q31Q29|Q31Q29_SYNE7	Q31Q29	Q31Q29	SYNE7	Synpcc7942_0808	HAD-superfamily hydrolase subfamily IIB
BB-SP3_1	QETDSLR		QQFQIQVR.QETDSLR.QQTQAEIE	R	Q	7	2	383.082	847.404	847.403	424.709	424.709	847.404	424.709	-0.0007	0.9809	0.1632	0.0742591	13.017	0	1	2	0	141	147	0			0.7984	0	TRUE	tr|Q31LN3|Q31LN3_SYNE7	Q31LN3	Q31LN3	SYNE7	Synpcc7942_2006	Uncharacterized protein
BB-SP3_1	GNIMPNTGK	GNIM[147]PNTGK	SKIRIRGK.GNIMPNTGK.RGDIYIKI	K	R	9	2	383.082	946.455	946.455	474.235	474.235	946.454	474.234	0.0004	0.8925	-0.1345	0.182495	7.455	0	0.9864	2	0	199	207	0	4M(15.9949)		0.7796	0	TRUE	tr|Q31MA0|Q31MA0_SYNE7	Q31MA0	Q31MA0	SYNE7	Synpcc7942_1789	Heat shock protein DnaJ-like
BB-SP3_1	RAELMQAASGGK	RAELM[147]QAASGGK	TGIQIVQK.RAELMQAASGGK.MAAIIGFD	K	M	12	3	383.082	1233.61	1233.61	412.212	412.211	1233.61	412.212	-0.0008	0.773	-0.2614	0.041639	12.022	0	0.9997	2	1	114	125	0	5M(15.9949)		0.7293	0	TRUE	tr|Q31N83|Q31N83_SYNE7	Q31N83	Q31N83	SYNE7	Synpcc7942_1456	Malonyl CoA-acyl carrier protein transacylase
BB-SP3_1	LNQVQAR		NETESNSR.LNQVQAR.GKIICGVE	R	G	7	2	384.253	827.462	827.461	414.738	414.738	827.461	414.738	0	0.9884	-0.0405	0.0160972	15.673	10.885	0.9999	2	0	45	51	0			0.7715	0	TRUE	tr|Q31RP1|Q31RP1_SYNE7	Q31RP1	Q31RP1	SYNE7	Synpcc7942_0246	Extracellular solute-binding protein, family 3
BB-SP3_1	GNIMPNTGK	GNIM[147]PNTGK	SKIRIRGK.GNIMPNTGK.RGDIYIKI	K	R	9	2	384.253	946.455	946.455	474.235	474.235	946.454	474.234	0.0004	0.9695	-0.1385	0.00537341	13.579	0	1	2	0	199	207	0	4M(15.9949)		0.7785	0	TRUE	tr|Q31MA0|Q31MA0_SYNE7	Q31MA0	Q31MA0	SYNE7	Synpcc7942_1789	Heat shock protein DnaJ-like
BB-SP3_1	HRGTTDPIDR		IEHYKKPR.HRGTTDPIDR.RQRGHNPS	R	R	10	3	384.253	1166.58	1166.58	389.868	389.868	1166.58	389.867	0.0017	0.8946	-0.4753	0.0811428	12.863	0	1	2	1	23	32	0			0.7277	0	TRUE	tr|Q31MA2|Q31MA2_SYNE7	Q31MA2	Q31MA2	SYNE7	Synpcc7942_1787	SUF system FeS assembly protein
BB-SP3_1	PGGNMYTTR	PGGNM[147]YTTR	IIYSDITR.PGGNMYTTR.RYAACIRD	R	R	9	2	385.425	1011.45	1011.44	506.73	506.73	1011.44	506.729	0.0004	0.928	0.2929	3.81944e-05	22.172	0	1	2	0	68	76	0	5M(15.9949)		0.7986	0	TRUE	tr|Q31RG1|Q31RG1_SYNE7	Q31RG1	Q31RG1	SYNE7	Synpcc7942_0326	Allophycocyanin, beta subunit
BB-SP3_1	LAETTTTR		SDSEFKAK.LAETTTTR.IGGSIRKI	K	I	8	2	385.425	891.467	891.467	446.741	446.741	891.466	446.74	0.0004	0.9893	-0.2426	0.0187391	14.409	6.151	1	2	0	59	66	0			0.787	0	TRUE	sp|O06865|AMPA_SYNE7	O06865	AMPA	SYNE7	pepA	Probable cytosol aminopeptidase
BB-SP3_1	SVQPNPATHR		TRWQIDIR.SVQPNPATHR.YVDFITAI	R	Y	10	2	385.425	1105.56	1105.56	553.789	553.789	1105.56	553.789	0	0.8686	-0.3671	0.117625	10.218	0	0.999	2	0	98	107	0			0.8724	0	TRUE	tr|Q31P95|Q31P95_SYNE7	Q31P95	Q31P95	SYNE7	Synpcc7942_1094	Transcriptional activator, TenA family
BB-SP3_1	STVTDPGSDK		VTEGSVWR.STVTDPGSDK.LTIAAPGQ	R	L	10	2	385.425	1005.46	1005.46	503.739	503.739	1005.46	503.738	0.0012	0.9538	-0.3036	0.0686673	12.153	6.313	0.9994	2	0	331	340	0			0.8104	0	TRUE	tr|Q31N57|Q31N57_SYNE7	Q31N57	Q31N57	SYNE7	Synpcc7942_1482	DUF3370 domain-containing protein
BB-SP3_1	KVANDSIQER		DAIVKIRK.KVANDSIQER.GKIIQTNR	K	G	10	2	385.425	1158.6	1158.6	580.307	580.307	1158.6	580.307	-0.0002	0.8981	-0.3861	0.00457351	15.859	5.237	1	2	1	165	174	0			0.8845	0	TRUE	sp|Q31P08|NDHK_SYNE7	Q31P08	NDHK	SYNE7	ndhK	NAD(P)H-quinone oxidoreductase subunit K
BB-SP3_1	HRGTTDPIDR		IEHYKKPR.HRGTTDPIDR.RQRGHNPS	R	R	10	3	385.425	1166.59	1166.58	389.869	389.869	1166.58	389.867	0.0056	0.9076	-0.4712	0.0369615	14.229	0	0.9999	2	1	23	32	0			0.7256	0	TRUE	tr|Q31MA2|Q31MA2_SYNE7	Q31MA2	Q31MA2	SYNE7	Synpcc7942_1787	SUF system FeS assembly protein
BB-SP3_1	AQSTTSETHTR	n[43]AQSTTSETHTR	.AQSTTSETHTR.DIDRDCTT	M	D	11	2	386.597	1259.58	1259.58	630.796	630.796	1259.57	630.794	0.0034	0.9147	-0.4349	2.27117e-05	25.075	0	1	2	0	2	12	0	N-term(42.0106)		0.9251	0	TRUE	sp|Q59943|F16PA_SYNE7	Q59943	F16PA	SYNE7	fbp	Fructose-1,6-bisphosphatase class 1
BB-SP3_1	KVANDSIQER		DAIVKIRK.KVANDSIQER.GKIIQTNR	K	G	10	3	386.597	1158.6	1158.6	387.207	387.207	1158.6	387.207	-0.0003	0.9802	-0.3901	0.00319705	15.481	0	1	2	1	165	174	0			0.6905	0	TRUE	sp|Q31P08|NDHK_SYNE7	Q31P08	NDHK	SYNE7	ndhK	NAD(P)H-quinone oxidoreductase subunit K
BB-SP3_1	LEPGAMR	LEPGAM[147]R	NMAGAIIR.LEPGAMR.QIHWHPNA	R	Q	7	2	386.597	788.387	788.386	395.201	395.2	788.385	395.2	0.0011	0.985	-0.0185	1.03098	8.447	8.445	0.8837	2	0	271	277	0	6M(15.9949)		0.7533	0	TRUE	tr|Q31KK1|Q31KK1_SYNE7	Q31KK1	Q31KK1	SYNE7	Synpcc7942_2388	Oxalate decarboxylase
BB-SP3_1	KVANDSIQER		DAIVKIRK.KVANDSIQER.GKIIQTNR	K	G	10	2	387.769	1158.6	1158.6	580.306	580.306	1158.6	580.307	-0.0019	0.8354	-0.3941	0.000196562	21.326	0	1	2	1	165	174	0			0.8846	0	TRUE	sp|Q31P08|NDHK_SYNE7	Q31P08	NDHK	SYNE7	ndhK	NAD(P)H-quinone oxidoreductase subunit K
BB-SP3_1	VVAQADAR		MTFDAFTK.VVAQADAR.GEFISDAQ	K	G	8	2	387.769	828.445	828.445	415.23	415.23	828.445	415.23	-0.0006	0.984	-0.4124	0.0457878	11.857	0	1	2	0	9	16	0			0.7663	0	TRUE	sp|P06539|PHCB_SYNE7	P06539	PHCB	SYNE7	cpcB1	C-phycocyanin beta subunit
BB-SP3_1	LEPGAMR	LEPGAM[147]R	NMAGAIIR.LEPGAMR.QIHWHPNA	R	Q	7	2	387.769	788.385	788.385	395.2	395.2	788.385	395.2	-0.0003	0.9539	-0.0225	1.61529	7.667	7.342	0.887	2	0	271	277	0	6M(15.9949)		0.7455	0	TRUE	tr|Q31KK1|Q31KK1_SYNE7	Q31KK1	Q31KK1	SYNE7	Synpcc7942_2388	Oxalate decarboxylase
BB-SP3_1	GAQLAASR		YTIFDFVR.GAQLAASR.DQVTQAEI	R	D	8	2	387.769	772.42	772.419	387.217	387.217	772.419	387.217	0.0001	0.9772	-0.1229	0.358096	7.284	2.578	0.9922	2	0	237	244	0			0.7558	0	TRUE	tr|Q31MC8|Q31MC8_SYNE7	Q31MC8	Q31MC8	SYNE7	Synpcc7942_1761	Outer membrane efflux protein
BB-SP3_1	AQSTTSETHTR	n[43]AQSTTSETHTR	.AQSTTSETHTR.DIDRDCTT	M	D	11	2	388.941	1259.57	1259.57	630.794	630.794	1259.57	630.794	-0.0007	0.932	-0.443	5.2723e-05	24.612	0	1	2	0	2	12	0	N-term(42.0106)		0.9274	0	TRUE	sp|Q59943|F16PA_SYNE7	Q59943	F16PA	SYNE7	fbp	Fructose-1,6-bisphosphatase class 1
BB-SP3_1	AETMEGLK	AETM[147]EGLK	IYGTPEAK.AETMEGLK.SAASYVRS	K	S	8	2	388.941	893.417	893.417	447.716	447.716	893.416	447.716	0.0003	0.9513	0.0201	0.124165	10.124	0	0.9986	2	0	64	71	0	4M(15.9949)		0.7829	0	TRUE	sp|Q31RD2|RBFA_SYNE7	Q31RD2	RBFA	SYNE7	rbfA	Ribosome-binding factor A
BB-SP3_1	GPAPSGPAGQK		GRGDIYNK.GPAPSGPAGQK.AAEVGIVS	K	A	11	2	388.941	965.493	965.492	483.754	483.753	965.493	483.754	-0.001	0.9611	-0.4046	0.000811428	17.863	5.613	1	2	0	185	195	0			0.7996	0	TRUE	tr|Q31QG3|Q31QG3_SYNE7	Q31QG3	Q31QG3	SYNE7	hemF	Oxygen-dependent coproporphyrinogen-III oxidase
BB-SP3_1	TSAVYNR		IPNRQWIK.TSAVYNR.LPEIYRSI	K	L	7	2	388.941	809.401	809.4	405.708	405.707	809.403	405.709	-0.0027	0.9879	0.0458	0.00529054	13.606	0	1	2	0	324	330	0			0.7561	0	TRUE	sp|Q31N90|LPXD_SYNE7	Q31N90	LPXD	SYNE7	lpxD	UDP-3-O-acylglucosamine N-acyltransferase
BB-SP3_1	QQFEQQR		AVITPEQR.QQFEQQR.SERRQQWR	R	S	7	2	388.941	962.46	962.459	482.237	482.237	962.457	482.236	0.002	0.9964	0.0109	2.34828	10.017	9.371	0.9886	2	0	147	153	0			0.8102	0	TRUE	tr|Q31M89|Q31M89_SYNE7	Q31M89	Q31M89	SYNE7	Synpcc7942_1800	Uncharacterized protein
BB-SP3_1	LLEHQQSAEK		GYIIIAQR.LLEHQQSAEK.TVNPFARA	R	T	10	2	388.941	1181.6	1181.6	591.81	591.81	1181.6	591.809	0.0006	0.445	-0.4093	0.00143136	12.877	0	0.9997	2	0	255	264	0			0.909	0	TRUE	tr|Q31S76|Q31S76_SYNE7	Q31S76	Q31S76	SYNE7	Synpcc7942_0061	CDP-glucose 4,6-dehydratase
BB-SP3_1	ILDSKDER		RIERNPIR.ILDSKDER.TQAIVAEA	R	T	8	2	388.941	974.502	974.502	488.258	488.258	974.503	488.259	-0.0014	0.9669	-0.3059	0.0133737	15.995	8.034	1	2	1	206	213	0			0.8415	0	TRUE	sp|Q31KX6|SYH_SYNE7	Q31KX6	SYH	SYNE7	hisS	Histidine--tRNA ligase
BB-SP3_1	LNEEPNQR		FPIMPIHR.LNEEPNQR.VTIADITC	R	V	8	2	390.113	998.477	998.477	500.246	500.246	998.478	500.246	-0.0012	0.905	-0.2177	0.00222203	16.113	0	1	2	0	499	506	0			0.8145	0	TRUE	tr|Q31PF2|Q31PF2_SYNE7	Q31PF2	Q31PF2	SYNE7	speA	Biosynthetic arginine decarboxylase
BB-SP3_1	SAQAGETLK		SDIAIGVR.SAQAGETLK.TIDDQERT	R	T	9	2	390.113	903.466	903.466	452.74	452.74	903.466	452.74	-0.0006	0.9745	-0.2215	0.0131144	14.029	0	1	2	0	288	296	0			0.7826	0	TRUE	sp|P74764|SYFB_SYNE7	P74764	SYFB	SYNE7	pheT	Phenylalanine--tRNA ligase beta subunit
BB-SP3_1	DVYGEREK		VVQRVIGR.DVYGEREK.IAWSIAVA	R	I	8	2	390.113	994.472	994.472	498.243	498.243	994.472	498.243	-0.0002	0.9262	-0.2997	0.0293765	12.628	0	0.9999	2	1	115	122	0			0.8224	0	TRUE	tr|Q31LK9|Q31LK9_SYNE7	Q31LK9	Q31LK9	SYNE7	Synpcc7942_2030	Phycobilisome rod-core linker polypeptide
BB-SP3_1	ILDSKDER		RIERNPIR.ILDSKDER.TQAIVAEA	R	T	8	2	390.113	974.505	974.504	488.26	488.259	974.503	488.259	0.0009	0.8924	-0.3099	0.038815	13.144	0	0.9998	2	1	206	213	0			0.8413	0	TRUE	sp|Q31KX6|SYH_SYNE7	Q31KX6	SYH	SYNE7	hisS	Histidine--tRNA ligase
BB-SP3_1	ILDSKDER		RIERNPIR.ILDSKDER.TQAIVAEA	R	T	8	3	390.113	974.506	974.504	325.842	325.842	974.503	325.842	0.001	0.8552	-0.3099	0.0379097	12.185	0	0.9999	2	1	206	213	0			0.7034	0	TRUE	sp|Q31KX6|SYH_SYNE7	Q31KX6	SYH	SYNE7	hisS	Histidine--tRNA ligase
BB-SP3_1	SVGQMKPTQTAQMSR	SVGQM[147]KPTQTAQM[147]SR	PACYVEIK.SVGQMKPTQTAQMSR.LFCNQIAS	K	L	15	3	390.113	1680.79	1680.79	561.271	561.271	1680.79	561.271	-0.0007	0.863	-0.3817	8.84097e-05	22.714	0	1	2	1	66	80	0	13M(15.9949), 5M(15.9949)		0.781	0	TRUE	tr|Q31JZ0|Q31JZ0_SYNE7	Q31JZ0	Q31JZ0	SYNE7	Synpcc7942_2599	L-dopachrome isomerase
BB-SP3_1	NGDTASSAIK		IPHIHGIR.NGDTASSAIK.QIASGRFG	R	Q	10	2	390.113	962.459	962.458	482.237	482.236	962.467	482.241	-0.0088	0.8894	-0.2959	0.0226725	14.078	0	1	2	0	953	962	0			0.811	0	TRUE	tr|Q31PU9|Q31PU9_SYNE7	Q31PU9	Q31PU9	SYNE7	Synpcc7942_0890	glutamate synthase (ferredoxin)
BB-SP3_1	ILDASHR		HSYTIDQR.ILDASHR.DIRRARAA	R	D	7	2	391.285	810.435	810.434	406.225	406.224	810.435	406.225	-0.0002	0.9807	-0.0063	0.00747309	12.006	0	1	2	0	190	196	0			0.768	0	TRUE	tr|Q9R6W2|Q9R6W2_SYNE7	Q9R6W2	Q9R6W2	SYNE7	gap2	Glyceraldehyde-3-phosphate dehydrogenase
BB-SP3_1	ILDASHR		HSYTIDQR.ILDASHR.DIRRARAA	R	D	7	3	391.285	810.438	810.437	271.153	271.153	810.435	271.152	0.0021	0.9217	-0.0063	0.0155149	8.737	0	0.9991	2	0	190	196	0			0.6365	0	TRUE	tr|Q9R6W2|Q9R6W2_SYNE7	Q9R6W2	Q9R6W2	SYNE7	gap2	Glyceraldehyde-3-phosphate dehydrogenase
BB-SP3_1	SPLNNAR		IAKRIGSK.SPLNNAR.AAIEAISS	K	A	7	2	391.285	770.405	770.404	386.21	386.209	770.404	386.209	0.0006	0.9545	-0.0618	0.0669885	10.196	0	0.9999	2	0	147	153	0			0.7533	0	TRUE	sp|Q31L23|RS5_SYNE7	Q31L23	RS5	SYNE7	rpsE	Small ribosomal subunit protein uS5
BB-SP3_1	ALEHEPTSQR		PEIIEIIK.ALEHEPTSQR.CIAERAFI	K	C	10	2	391.285	1166.57	1166.57	584.292	584.292	1166.57	584.291	0.002	0.9732	-0.3783	0.00326776	15.443	0	1	2	0	224	233	0			0.8795	0	TRUE	sp|Q31PM2|HEM3_SYNE7	Q31PM2	HEM3	SYNE7	hemC	Porphobilinogen deaminase
BB-SP3_1	NGDTASSAIK		IPHIHGIR.NGDTASSAIK.QIASGRFG	R	Q	10	2	391.285	962.461	962.461	482.238	482.238	962.467	482.241	-0.0061	0.9324	-0.2999	0.00152845	17.763	0	1	2	0	953	962	0			0.8104	0	TRUE	tr|Q31PU9|Q31PU9_SYNE7	Q31PU9	Q31PU9	SYNE7	Synpcc7942_0890	glutamate synthase (ferredoxin)
BB-SP3_1	TTADQIR		YSEVISYR.TTADQIR.QISPKGII	R	Q	7	2	391.285	803.414	803.413	402.714	402.714	803.414	402.714	-0.0007	0.9811	0.0266	0.195884	10.332	6.909	0.999	2	0	93	99	0			0.7557	0	TRUE	tr|Q31RU8|Q31RU8_SYNE7	Q31RU8	Q31RU8	SYNE7	guaA	GMP synthase [glutamine-hydrolyzing]
BB-SP3_1	SAQAGETLK		SDIAIGVR.SAQAGETLK.TIDDQERT	R	T	9	2	392.457	903.468	903.467	452.741	452.741	903.466	452.74	0.001	0.9593	-0.2296	0.00133199	18.002	0	1	2	0	288	296	0			0.7856	0	TRUE	sp|P74764|SYFB_SYNE7	P74764	SYFB	SYNE7	pheT	Phenylalanine--tRNA ligase beta subunit
BB-SP3_1	GPAPSGPAGQK		GRGDIYNK.GPAPSGPAGQK.AAEVGIVS	K	A	11	2	392.457	965.493	965.492	483.754	483.753	965.493	483.754	-0.0007	0.9657	-0.3925	3.76054e-05	26.199	7.3	1	2	0	185	195	0			0.7992	0	TRUE	tr|Q31QG3|Q31QG3_SYNE7	Q31QG3	Q31QG3	SYNE7	hemF	Oxygen-dependent coproporphyrinogen-III oxidase
BB-SP3_1	NATEGNAIR		IIDGWGYR.NATEGNAIR.TAETPIMD	R	T	9	2	392.457	944.46	944.459	473.237	473.237	944.467	473.241	-0.0082	0.937	-0.1505	0.107275	11.378	10.159	0.9989	2	0	21	29	0			0.8017	0	TRUE	sp|Q31R18|GPMI_SYNE7	Q31R18	GPMI	SYNE7	gpmI	2,3-bisphosphoglycerate-independent phosphoglycerate mutase
BB-SP3_1	TEIAAQSR		AIADSINK.TEIAAQSR.RWMISHPA	K	R	8	2	392.457	874.451	874.45	438.233	438.233	874.451	438.233	-0.0003	0.982	-0.2234	0.00291072	15.644	0	1	2	0	40	47	0			0.7912	0	TRUE	tr|Q31RI3|Q31RI3_SYNE7	Q31RI3	Q31RI3	SYNE7	Synpcc7942_0304	Plastoquinone biosynthesis coenzyme/ Coq4 family protein
BB-SP3_1	AMHAVIDR	AM[147]HAVIDR	GVIIHIHR.AMHAVIDR.QRNHGIHF	R	Q	8	2	392.457	927.458	927.457	464.736	464.736	927.46	464.737	-0.0023	0.9803	-0.0201	0.00201257	16.285	0	1	2	0	293	300	0	2M(15.9949)		0.8031	0	TRUE	sp|Q31NB3|RBL_SYNE7	Q31NB3	RBL	SYNE7	cbbL	Ribulose bisphosphate carboxylase large chain
BB-SP3_1	TGVSPDTR		RAKEIIAK.TGVSPDTR.IKDINDSE	K	I	8	2	392.457	831.408	831.407	416.711	416.711	831.409	416.712	-0.0017	0.957	-0.1205	0.00939723	14.608	0	1	2	0	37	44	0			0.754	0	TRUE	sp|Q31L28|RS13_SYNE7	Q31L28	RS13	SYNE7	rpsM	Small ribosomal subunit protein uS13
BB-SP3_1	EVVAQNQESR		SYNVDDIR.EVVAQNQESR.RKIAEEAE	R	R	10	2	392.457	1158.56	1158.56	580.288	580.287	1158.56	580.289	-0.0025	0.8815	-0.4752	0.00162836	18.653	0	1	2	0	315	324	0			0.8675	0	TRUE	sp|Q31QY3|HEM1_SYNE7	Q31QY3	HEM1	SYNE7	hemA	Glutamyl-tRNA reductase
BB-SP3_1	ALEHEPTSQR		PEIIEIIK.ALEHEPTSQR.CIAERAFI	K	C	10	2	393.629	1166.57	1166.57	584.291	584.29	1166.57	584.291	-0.0014	0.9826	-0.3863	3.2434e-05	22.456	0	1	2	0	224	233	0			0.8807	0	TRUE	sp|Q31PM2|HEM3_SYNE7	Q31PM2	HEM3	SYNE7	hemC	Porphobilinogen deaminase
BB-SP3_1	ILDASHR		HSYTIDQR.ILDASHR.DIRRARAA	R	D	7	2	393.629	810.437	810.437	406.226	406.226	810.435	406.225	0.0018	0.9885	-0.0144	0.0188799	13.396	5.376	0.9999	2	0	190	196	0			0.7729	0	TRUE	tr|Q9R6W2|Q9R6W2_SYNE7	Q9R6W2	Q9R6W2	SYNE7	gap2	Glyceraldehyde-3-phosphate dehydrogenase
BB-SP3_1	AMHAVIDR	AM[147]HAVIDR	GVIIHIHR.AMHAVIDR.QRNHGIHF	R	Q	8	3	393.629	927.463	927.462	310.162	310.161	927.46	310.161	0.002	0.9617	-0.0242	0.00261517	16.83	0	1	2	0	293	300	0	2M(15.9949)		0.697	0	TRUE	sp|Q31NB3|RBL_SYNE7	Q31NB3	RBL	SYNE7	cbbL	Ribulose bisphosphate carboxylase large chain
BB-SP3_1	ILDASHR		HSYTIDQR.ILDASHR.DIRRARAA	R	D	7	3	393.629	810.439	810.438	271.154	271.153	810.435	271.152	0.0028	0.9192	-0.0144	0.0266072	8.8	0	0.9967	2	0	190	196	0			0.6366	0	TRUE	tr|Q9R6W2|Q9R6W2_SYNE7	Q9R6W2	Q9R6W2	SYNE7	gap2	Glyceraldehyde-3-phosphate dehydrogenase
BB-SP3_1	MDPEYRK		TDADMAMK.MDPEYRK.ISERFYQD	K	I	7	2	393.629	937.434	937.434	469.724	469.724	937.433	469.724	0.001	0.97	-0.0536	0.0197583	13.317	0	0.9999	2	1	380	386	0			0.7974	0	TRUE	sp|Q31MN3|KATG_SYNE7	Q31MN3	KATG	SYNE7	katG	Catalase-peroxidase
BB-SP3_1	SPLNNAR		IAKRIGSK.SPLNNAR.AAIEAISS	K	A	7	2	393.629	770.405	770.404	386.21	386.209	770.404	386.209	0.0004	0.9488	-0.0699	0.0161622	13.666	8.263	1	2	0	147	153	0			0.7557	0	TRUE	sp|Q31L23|RS5_SYNE7	Q31L23	RS5	SYNE7	rpsE	Small ribosomal subunit protein uS5
BB-SP3_1	GAGSGIEMMK	GAGSGIEM[147]M[147]K	DSGGYNIK.GAGSGIEMMK.TDMGGAAA	K	T	10	2	393.629	1012.45	1012.45	507.232	507.232	1011.44	506.726	1.013	0.9143	-0.484	0.0391066	14.131	8.848	0.9997	2	0	269	278	0	8M(15.9949), 9M(15.9949)		0.8192	0	TRUE	sp|O06865|AMPA_SYNE7	O06865	AMPA	SYNE7	pepA	Probable cytosol aminopeptidase
BB-SP3_1	ALEHEPTSQR		PEIIEIIK.ALEHEPTSQR.CIAERAFI	K	C	10	3	393.629	1166.57	1166.57	389.865	389.864	1166.57	389.863	0.0026	0.9831	-0.3863	0.00230675	16.048	0	1	2	0	224	233	0			0.7179	0	TRUE	sp|Q31PM2|HEM3_SYNE7	Q31PM2	HEM3	SYNE7	hemC	Porphobilinogen deaminase
BB-SP3_1	TTADQIR		YSEVISYR.TTADQIR.QISPKGII	R	Q	7	2	393.629	803.415	803.415	402.715	402.715	803.414	402.714	0.0009	0.9919	0.0185	0.124237	10.123	6.185	0.9779	2	0	93	99	0			0.7493	0	TRUE	tr|Q31RU8|Q31RU8_SYNE7	Q31RU8	Q31RU8	SYNE7	guaA	GMP synthase [glutamine-hydrolyzing]
BB-SP3_1	VLSNAQEAK		VPGSVYDK.VLSNAQEAK.ARDARMIG	K	A	9	2	393.629	958.508	958.507	480.261	480.261	958.508	480.262	-0.0014	0.9419	-0.4213	0.0562341	13.5	7.791	0.9992	2	0	564	572	0			0.8111	0	TRUE	tr|Q31QV3|Q31QV3_SYNE7	Q31QV3	Q31QV3	SYNE7	glmS	Glutamine--fructose-6-phosphate aminotransferase [isomerizing]
BB-SP3_1	TGVSPDTR		RAKEIIAK.TGVSPDTR.IKDINDSE	K	I	8	2	393.629	831.408	831.407	416.711	416.711	831.409	416.712	-0.0012	0.9482	-0.1245	0.0109711	13.339	0	1	2	0	37	44	0			0.7547	0	TRUE	sp|Q31L28|RS13_SYNE7	Q31L28	RS13	SYNE7	rpsM	Small ribosomal subunit protein uS13
BB-SP3_1	QGRPEPAVR		RWIKQGIK.QGRPEPAVR.YEIIYHIA	K	Y	9	3	393.629	1008.54	1008.54	337.189	337.188	1008.55	337.189	-0.0027	0.8534	-0.4534	0.0279254	13.716	0	1	2	1	237	245	0			0.7324	0	TRUE	sp|P42460|Y270_SYNE7	P42460	Y270	SYNE7	Synpcc7942_0270	TPR repeat-containing protein Synpcc7942_0270
BB-SP3_1	VTEAQAVK		IAAGQIIK.VTEAQAVK.LEGGYPRI	K	L	8	2	393.629	844.466	844.466	423.24	423.24	844.465	423.24	0.0002	0.9485	-0.2738	0.117557	13.219	6.151	1	2	0	106	113	0			0.7848	0	TRUE	sp|Q31KK8|PANB_SYNE7	Q31KK8	PANB	SYNE7	panB	3-methyl-2-oxobutanoate hydroxymethyltransferase
BB-SP3_1	ASASAHAVATAQR		.ASASAHAVATAQR.RTRDNVSW	M	R	13	2	393.629	1239.63	1239.63	620.823	620.823	1239.63	620.823	0.0003	0.7431	-0.3419	0.00813299	14.859	0	1	2	0	2	14	0			0.9351	0	TRUE	tr|Q31MY2|Q31MY2_SYNE7	Q31MY2	Q31MY2	SYNE7	Synpcc7942_1557	RNA polymerase sigma factor
BB-SP3_1	ASASAHAVATAQR		.ASASAHAVATAQR.RTRDNVSW	M	R	13	3	393.629	1239.63	1239.63	414.219	414.218	1239.63	414.218	0.0012	0.9093	-0.3419	0.00297167	19.608	0	1	2	0	2	14	0			0.7441	0	TRUE	tr|Q31MY2|Q31MY2_SYNE7	Q31MY2	Q31MY2	SYNE7	Synpcc7942_1557	RNA polymerase sigma factor
BB-SP3_1	EISQYQHR		KIQAIDTR.EISQYQHR.FSNSITVS	R	F	8	2	393.629	1059.51	1059.51	530.762	530.762	1059.51	530.762	0.0001	0.8537	-0.2336	0.066489	11.209	0	0.9995	2	0	131	138	0			0.85	0	TRUE	tr|Q31LY7|Q31LY7_SYNE7	Q31LY7	Q31LY7	SYNE7	Synpcc7942_1902	Glycosyltransferase
BB-SP3_1	AMHAVIDR	AM[147]HAVIDR	GVIIHIHR.AMHAVIDR.QRNHGIHF	R	Q	8	2	394.801	927.46	927.46	464.737	464.737	927.46	464.737	0	0.9785	-0.0282	0.00225684	16.086	4.197	1	2	0	293	300	0	2M(15.9949)		0.806	0	TRUE	sp|Q31NB3|RBL_SYNE7	Q31NB3	RBL	SYNE7	cbbL	Ribulose bisphosphate carboxylase large chain
BB-SP3_1	RLQVQER		RIVEMYSR.RLQVQER.LTRQIAES	R	L	7	2	394.801	927.522	927.521	464.768	464.768	927.525	464.77	-0.0036	0.9133	-0.1447	0.467197	7.822	3.55	0.9572	2	1	135	141	0			0.8094	0	TRUE	sp|Q54769|GCH1_SYNE7	Q54769	GCH1	SYNE7	folE	GTP cyclohydrolase 1
BB-SP3_1	AMHAVIDR	AM[147]HAVIDR	GVIIHIHR.AMHAVIDR.QRNHGIHF	R	Q	8	3	394.801	929.465	929.464	310.829	310.829	927.46	310.161	2.0041	0.9581	-0.0282	0.0113632	15.278	6.409	0.9988	2	0	293	300	0	2M(15.9949)		0.6959	0	TRUE	sp|Q31NB3|RBL_SYNE7	Q31NB3	RBL	SYNE7	cbbL	Ribulose bisphosphate carboxylase large chain
BB-SP3_1	ASASAHAVATAQR		.ASASAHAVATAQR.RTRDNVSW	M	R	13	2	394.801	1239.63	1239.63	620.82	620.82	1239.63	620.823	-0.0059	0.9152	-0.3379	0.000123381	22.135	0	1	2	0	2	14	0			0.9356	0	TRUE	tr|Q31MY2|Q31MY2_SYNE7	Q31MY2	Q31MY2	SYNE7	Synpcc7942_1557	RNA polymerase sigma factor
BB-SP3_1	MRMTESLER	M[147]RM[147]TESLER	.MRMTESLER.AQQGDANS	-	A	9	2	394.801	1183.53	1183.53	592.772	592.772	1183.53	592.773	-0.0023	0.6655	0.4538	1.33429	3.999	0	0.5254	2	1	1	9	0	1M(15.9949), 3M(15.9949)		0.8946	0	TRUE	tr|Q31LZ9|Q31LZ9_SYNE7	Q31LZ9	Q31LZ9	SYNE7	Synpcc7942_1890	Uncharacterized protein
BB-SP3_1	ANMNDMVSK	ANM[147]NDMVSK	DRISRVVR.ANMNDMVSK.AEDPEKII	R	A	9	2	394.801	1024.43	1024.43	513.222	513.222	1024.43	513.223	-0.0017	0.9228	-0.2502	7.4817e-05	18.004	8.952	1	2	0	13	21	0	3M(15.9949)		0.8245	0	TRUE	tr|Q31Q43|Q31Q43_SYNE7	Q31Q43	Q31Q43	SYNE7	Synpcc7942_0794	Membrane-associated 30 kD protein-like
BB-SP3_1	EISQYQHR		KIQAIDTR.EISQYQHR.FSNSITVS	R	F	8	2	394.801	1059.51	1059.51	530.763	530.763	1059.51	530.762	0.0009	0.9726	-0.2376	0.0583445	11.436	0	0.9999	2	0	131	138	0			0.8537	0	TRUE	tr|Q31LY7|Q31LY7_SYNE7	Q31LY7	Q31LY7	SYNE7	Synpcc7942_1902	Glycosyltransferase
BB-SP3_1	LGGHTEAYHDAR		REQAVEIK.LGGHTEAYHDAR.GRYCVSWI	K	G	12	3	394.801	1325.61	1325.61	442.878	442.878	1325.61	442.878	0.0007	0.9054	-0.3713	0.0106047	15.398	0	1	2	0	211	222	0			0.7858	0	TRUE	tr|Q31RP3|Q31RP3_SYNE7	Q31RP3	Q31RP3	SYNE7	Synpcc7942_0244	Alpha-1,4 glucan phosphorylase
BB-SP3_1	FHCLTHR	FHCLTHR	VEDSPIVR.FHCLTHR.RDPIYITT	R	R	7	3	394.801	969.462	969.461	324.161	324.161	969.46	324.161	0.0008	0.6488	-0.0257	0.0108518	9.358	0	0.9898	2	0	300	306	0	3C(57.0214)		0.667	0	TRUE	tr|Q31K01|Q31K01_SYNE7	Q31K01	Q31K01	SYNE7	Synpcc7942_2588	3-octaprenyl-4hydroxybenzoate decarboxylase
BB-SP3_1	GLSEACR	GLSEACR	WQIAEACR.GLSEACR.EFSTPVTG	R	E	7	2	394.801	791.361	791.36	396.688	396.687	791.36	396.687	0.0003	0.9867	0.0307	0.0653131	11.24	0	0.9999	2	0	538	544	0	6C(57.0214)		0.7478	0	TRUE	sp|Q55041|PURL_SYNE7	Q55041	PURL	SYNE7	purL	Phosphoribosylformylglycinamidine synthase subunit PurL
BB-SP3_1	RSCQEALANR	RSCQEALANR	DTVSDSIR.RSCQEALANR.IGQRIIIS	R	I	10	2	394.801	1203.57	1203.57	602.793	602.793	1203.58	602.796	-0.0054	0.531	-0.4513	0.76692	10.961	0	0.9601	2	1	121	130	0	3C(57.0214)		0.8907	0	TRUE	tr|Q31R65|Q31R65_SYNE7	Q31R65	Q31R65	SYNE7	Synpcc7942_0422	Uncharacterized protein
BB-SP3_1	LGTPTGK		IVAVFWTR.LGTPTGK.FISGTVEE	R	F	7	2	394.801	672.382	672.381	337.198	337.198	672.381	337.198	0.0005	0.9262	-0.0756	0.212569	8.19	0	0.997	2	0	84	90	0			0.7062	0	TRUE	tr|Q8KUT3|Q8KUT3_SYNE7	Q8KUT3	Q8KUT3	SYNE7	Synpcc7942_B2655	ANL58
BB-SP3_1	SDAIAPEKEK		MASK.SDAIAPEKEK.AINIVISQ	K	A	10	2	395.973	1086.56	1086.56	544.285	544.285	1086.56	544.285	-0.0001	0.9228	-0.4336	0.00118032	17.212	9.743	1	2	1	5	14	0			0.8698	0	TRUE	sp|Q31RD9|RECA_SYNE7	Q31RD9	RECA	SYNE7	recA	Protein RecA
BB-SP3_1	VLSNAQEAK		VPGSVYDK.VLSNAQEAK.ARDARMIG	K	A	9	2	395.973	958.509	958.509	480.262	480.262	958.508	480.262	0.0002	0.9532	-0.4294	0.000604993	19.373	5.792	1	2	0	564	572	0			0.8123	0	TRUE	tr|Q31QV3|Q31QV3_SYNE7	Q31QV3	Q31QV3	SYNE7	glmS	Glutamine--fructose-6-phosphate aminotransferase [isomerizing]
BB-SP3_1	TGVSPDTR		RAKEIIAK.TGVSPDTR.IKDINDSE	K	I	8	2	395.973	831.41	831.409	416.712	416.712	831.409	416.712	0.0003	0.9517	-0.1326	0.0116078	15.241	0	1	2	0	37	44	0			0.7545	0	TRUE	sp|Q31L28|RS13_SYNE7	Q31L28	RS13	SYNE7	rpsM	Small ribosomal subunit protein uS13
BB-SP3_1	AMHAVIDR	AM[147]HAVIDR	GVIIHIHR.AMHAVIDR.QRNHGIHF	R	Q	8	3	395.973	927.465	927.464	310.162	310.162	927.46	310.161	0.0041	0.9754	-0.0322	0.000343558	16.356	0	1	2	0	293	300	0	2M(15.9949)		0.6954	0	TRUE	sp|Q31NB3|RBL_SYNE7	Q31NB3	RBL	SYNE7	cbbL	Ribulose bisphosphate carboxylase large chain
BB-SP3_1	SNASSLEGR		IYRKCRDK.SNASSLEGR.EIESISKV	K	E	9	2	395.973	919.438	919.437	460.726	460.726	919.436	460.725	0.001	0.9736	0.0255	0.0015506	15.738	0	1	2	0	157	165	0			0.787	0	TRUE	tr|Q31Q80|Q31Q80_SYNE7	Q31Q80	Q31Q80	SYNE7	Synpcc7942_0757	Uncharacterized protein
BB-SP3_1	FHCLTHR	FHCLTHR	VEDSPIVR.FHCLTHR.RDPIYITT	R	R	7	3	395.973	969.46	969.458	324.161	324.16	969.46	324.161	-0.002	0.9092	-0.0297	0.000375621	15.201	0	1	2	0	300	306	0	3C(57.0214)		0.6655	0	TRUE	tr|Q31K01|Q31K01_SYNE7	Q31K01	Q31K01	SYNE7	Synpcc7942_2588	3-octaprenyl-4hydroxybenzoate decarboxylase
BB-SP3_1	VLEREQHPNADR		AAGVVVGR.VLEREQHPNADR.LSVCQVEI	R	L	12	3	395.973	1462.73	1462.73	488.583	488.583	1462.73	488.583	-0.0011	0.8835	-0.3047	0.000883588	20.715	7.385	1	2	1	50	61	0			0.8254	0	TRUE	sp|P74764|SYFB_SYNE7	P74764	SYFB	SYNE7	pheT	Phenylalanine--tRNA ligase beta subunit
BB-SP3_1	IPANTEQQR		DAQGHCRK.IPANTEQQR.IPFAAKVP	K	I	9	2	395.973	1055.54	1055.54	528.776	528.776	1055.54	528.775	0.0008	0.9615	-0.3058	0.00271644	15.764	0	1	2	0	82	90	0			0.8418	0	TRUE	tr|Q31LK4|Q31LK4_SYNE7	Q31LK4	Q31LK4	SYNE7	Synpcc7942_2035	Rieske domain-containing protein
BB-SP3_1	LHQAMQTSYR	LHQAM[147]QTSYR	IPAYESQK.LHQAMQTSYR.EIVISYFS	K	E	10	2	395.973	1249.59	1249.59	625.803	625.803	1249.59	625.801	0.0051	0.6973	-0.0436	0.00481393	10.77	0	0.9972	2	0	190	199	0	5M(15.9949)		0.9122	0	TRUE	sp|Q79PF6|KAIA_SYNE7	Q79PF6	KAIA	SYNE7	kaiA	Circadian clock oscillator protein KaiA
BB-SP3_1	ALAEAAR		NIYHGRVK.ALAEAAR.EAGIEF	K	E	7	2	397.145	700.39	700.389	351.202	351.202	700.387	351.201	0.0019	0.9965	-0.046	0.143714	9.87	0	0.9998	2	0	108	114	0			0.7434	0	TRUE	sp|Q31L22|RL18_SYNE7	Q31L22	RL18	SYNE7	rplR	Large ribosomal subunit protein uL18
BB-SP3_1	AELAASQR		DFGRAFAK.AELAASQR.LPRQGTVF	K	L	8	2	397.145	844.441	844.44	423.228	423.227	844.44	423.227	0	0.9872	-0.0403	0.00816112	16.853	0	1	2	0	954	961	0			0.7817	0	TRUE	tr|Q31QC6|Q31QC6_SYNE7	Q31QC6	Q31QC6	SYNE7	carB	Carbamoyl phosphate synthase large chain
BB-SP3_1	ALAEAAR		NIYHGRVK.ALAEAAR.EAGIEF	K	E	7	2	397.145	700.388	700.387	351.201	351.201	700.387	351.201	0	0.9937	-0.046	0.2509	9.902	7.862	0.9937	2	0	108	114	0			0.7326	0	TRUE	sp|Q31L22|RL18_SYNE7	Q31L22	RL18	SYNE7	rplR	Large ribosomal subunit protein uL18
BB-SP3_1	LDSETTQAGR		IEPGESIR.LDSETTQAGR.RVIIRIAA	R	R	10	2	397.145	1076.51	1076.51	539.263	539.263	1076.51	539.262	0.0006	0.9607	-0.3427	0.000788406	20.913	8.127	1	2	0	31	40	0			0.8405	0	TRUE	tr|Q31MB6|Q31MB6_SYNE7	Q31MB6	Q31MB6	SYNE7	Synpcc7942_1773	Uncharacterized protein
BB-SP3_1	VAAGVTQR		WVAWGFDR.VAAGVTQR.DMQAQIQR	R	D	8	2	397.145	800.452	800.451	401.233	401.233	800.45	401.233	0.0006	0.9884	-0.1093	0.0655013	13.235	7.199	0.9998	2	0	123	130	0			0.7478	0	TRUE	tr|Q31NR7|Q31NR7_SYNE7	Q31NR7	Q31NR7	SYNE7	Synpcc7942_1272	Polyketide cyclase
BB-SP3_1	IHLSGTK		SPSSPEER.IHLSGTK.VREIIRKG	R	V	7	2	398.317	754.434	754.434	378.224	378.224	754.434	378.224	0	0.9765	-0.0516	0.00350348	15.322	0	1	2	0	352	358	0			0.7377	0	TRUE	sp|Q31RJ2|SAT_SYNE7	Q31RJ2	SAT	SYNE7	sat	Sulfate adenylyltransferase
BB-SP3_1	LRQQSLDR		ESHAESVR.LRQQSLDR.	R	-	8	2	398.317	1014.56	1014.56	508.287	508.287	1014.56	508.286	0.0015	0.9015	-0.3269	0.0145128	15.853	0	1	2	1	427	434	0			0.8419	0	TRUE	tr|Q31N20|Q31N20_SYNE7	Q31N20	Q31N20	SYNE7	hisD	Histidinol dehydrogenase
BB-SP3_1	ALNDSETAR		GPDRTAAK.ALNDSETAR.TIARIDPP	K	T	9	2	398.317	975.462	975.461	488.738	488.738	975.462	488.738	-0.0009	0.9412	-0.2785	0.0383707	11.164	0	0.9997	2	0	473	481	0			0.8187	0	TRUE	tr|Q31S26|Q31S26_SYNE7	Q31S26	Q31S26	SYNE7	Synpcc7942_0111	DnaK protein-like
BB-SP3_1	SLEEKPTTR		QTQPWQVK.SLEEKPTTR.KPAPPFTT	K	K	9	2	398.317	1059.55	1059.55	530.782	530.782	1059.56	530.785	-0.0061	0.9647	-0.3164	0.00550174	15.538	0	1	2	1	271	279	0			0.8592	0	TRUE	sp|P34185|TOP1_SYNE7	P34185	TOP1	SYNE7	topA	DNA topoisomerase 1
BB-SP3_1	IEQEHQDLQRR		ITAIEAEK.IEQEHQDLQRR.IEDYRDII	K	I	11	3	398.317	1450.73	1450.73	484.583	484.583	1450.73	484.583	-0.0002	0.9816	-0.4853	0.00292584	15.635	0	1	2	1	443	453	0			0.7725	0	TRUE	tr|Q31RN3|Q31RN3_SYNE7	Q31RN3	Q31RN3	SYNE7	gyrA	DNA gyrase subunit A
BB-SP3_1	QTNNTADIR		WQYIRVIR.QTNNTADIR.KWEVRIQQ	R	K	9	2	398.317	1031.5	1031.5	516.757	516.756	1031.5	516.757	-0.0012	0.7758	-0.1208	0.02231	14.106	0	1	2	0	294	302	0			0.846	0	TRUE	tr|Q31QX5|Q31QX5_SYNE7	Q31QX5	Q31QX5	SYNE7	Synpcc7942_0512	Permease YjgP/YjgQ
BB-SP3_1	TDRIPHAAR		RVRAIIRR.TDRIPHAAR.HSEIISYG	R	H	9	3	398.317	1035.56	1035.56	346.193	346.192	1035.56	346.193	-0.0018	0.8449	-0.4871	0.00968278	13.556	0	1	2	1	123	131	0			0.7265	0	TRUE	sp|Q31S42|RPAA_SYNE7	Q31S42	RPAA	SYNE7	rpaA	DNA-binding dual master transcriptional regulator RpaA
BB-SP3_1	YEASDPR		GTNGIVVR.YEASDPR.SAQVIIAF	R	S	7	2	398.317	836.368	836.367	419.191	419.191	836.366	419.19	0.001	0.9151	-0.2648	0.0125386	9.107	0	0.9969	2	0	210	216	0			0.7734	0	TRUE	tr|Q8GIS7|Q8GIS7_SYNE7	Q8GIS7	Q8GIS7	SYNE7	SEA0045	Prepilin-type N-terminal cleavage/methylation domain-containing protein
BB-SP3_1	LHQSFAK		GITAGQEK.LHQSFAK.LCAERRID	K	L	7	2	399.493	829.431	829.43	415.723	415.722	829.445	415.73	-0.0144	0.96	-0.2076	0.242661	10.96	7.664	0.9218	2	0	131	137	0			0.7694	0	TRUE	tr|Q31QB4|Q31QB4_SYNE7	Q31QB4	Q31QB4	SYNE7	Synpcc7942_0723	Uncharacterized protein
BB-SP3_1	ATELADR		IPQSVIDR.ATELADR.YGIDRQVF	R	Y	7	2	399.493	774.388	774.387	388.201	388.201	774.387	388.201	0	0.9896	0.1502	0.0655768	11.233	0	0.9999	2	0	19	25	0			0.7368	0	TRUE	tr|Q31KT3|Q31KT3_SYNE7	Q31KT3	Q31KT3	SYNE7	Synpcc7942_2306	Heat shock protein DnaJ-like
BB-SP3_1	YEASDPR		GTNGIVVR.YEASDPR.SAQVIIAF	R	S	7	2	399.493	836.367	836.367	419.191	419.191	836.366	419.19	0.0003	0.9118	-0.2689	0.00764276	9.967	0	0.9998	2	0	210	216	0			0.7777	0	TRUE	tr|Q8GIS7|Q8GIS7_SYNE7	Q8GIS7	Q8GIS7	SYNE7	SEA0045	Prepilin-type N-terminal cleavage/methylation domain-containing protein
BB-SP3_1	TDRIPHAAR		RVRAIIRR.TDRIPHAAR.HSEIISYG	R	H	9	3	399.493	1035.56	1035.56	346.194	346.194	1035.56	346.193	0.0022	0.8396	-0.4911	0.0151967	13.773	9.755	0.9997	2	1	123	131	0			0.7255	0	TRUE	sp|Q31S42|RPAA_SYNE7	Q31S42	RPAA	SYNE7	rpaA	DNA-binding dual master transcriptional regulator RpaA
BB-SP3_1	YRQEPYR		TYEQIAVR.YRQEPYR.LKISYIIE	R	L	7	2	399.493	1010.49	1010.49	506.252	506.252	1010.49	506.254	-0.0045	0.8757	-0.1914	0.140929	9.904	6.113	0.9843	2	1	403	409	0			0.8194	0	TRUE	tr|Q31KY7|Q31KY7_SYNE7	Q31KY7	Q31KY7	SYNE7	ppc	Phosphoenolpyruvate carboxylase
BB-SP3_1	LGTEEDAR		ISIGIIDR.LGTEEDAR.RWAAEIVG	R	R	8	2	399.493	890.431	890.43	446.223	446.222	889.414	445.714	1.0161	0.9259	-0.1927	0.0946782	12.595	7.479	0.9834	2	0	205	212	0			0.7822	0	TRUE	tr|Q31LX3|Q31LX3_SYNE7	Q31LX3	Q31LX3	SYNE7	Synpcc7942_1916	Signal peptide peptidase A. Serine peptidase. MEROPS family S49
BB-SP3_1	VSGQPIK		GAAISIRR.VSGQPIK.FVGIGEKV	R	F	7	2	399.493	727.423	727.423	364.719	364.719	727.423	364.719	-0.0002	0.9842	-0.0783	0.00277492	11.727	0	1	2	0	264	270	0			0.7028	0	TRUE	sp|Q55311|SRP54_SYNE7	Q55311	SRP54	SYNE7	ffh	Signal recognition particle protein
BB-SP3_1	GNATVVGR		TVRIRIFK.GNATVVGR.SSEQSIYS	K	S	8	2	400.665	772.422	772.421	387.218	387.218	772.419	387.217	0.0019	0.9816	-0.0986	0.0588166	13.422	8.21	0.9997	2	0	348	355	0			0.7387	0	TRUE	sp|Q31SC8|ASSY_SYNE7	Q31SC8	ASSY	SYNE7	argG	Argininosuccinate synthase
BB-SP3_1	SLEEKPTTR		QTQPWQVK.SLEEKPTTR.KPAPPFTT	K	K	9	2	400.665	1059.56	1059.56	530.786	530.785	1059.56	530.785	0.0004	0.9557	-0.3245	0.00062842	18.307	5.99	1	2	1	271	279	0			0.8662	0	TRUE	sp|P34185|TOP1_SYNE7	P34185	TOP1	SYNE7	topA	DNA topoisomerase 1
BB-SP3_1	LITERDR		QIISAIPR.LITERDR.LYRKIQVV	R	L	7	2	400.665	901.499	901.498	451.757	451.756	901.498	451.756	0.0001	0.8257	-0.0555	0.216895	13.155	9.167	0.9962	2	1	286	292	0			0.8101	0	TRUE	sp|Q31PF9|HIS8_SYNE7	Q31PF9	HIS8	SYNE7	hisC	Histidinol-phosphate aminotransferase
BB-SP3_1	QYHPDMNPGDK	QYHPDM[147]NPGDK	KAFRKIAR.QYHPDMNPGDK.VAEARFKE	R	V	11	2	400.665	1316.55	1316.55	659.282	659.282	1316.55	659.28	0.0039	0.8892	-0.492	0.000147911	16.82	0	1	2	0	34	44	0	6M(15.9949)		0.9291	0	TRUE	tr|Q31MA0|Q31MA0_SYNE7	Q31MA0	Q31MA0	SYNE7	Synpcc7942_1789	Heat shock protein DnaJ-like
BB-SP3_1	AHTHTFINK		AFENIIPK.AHTHTFINK.GGEVGEID	K	G	9	2	400.665	1067.55	1067.55	534.782	534.782	1067.55	534.783	-0.0012	0.8959	-0.4021	0.000168074	22.598	6.804	1	2	0	81	89	0			0.8537	0	TRUE	sp|Q31N27|ZDS_SYNE7	Q31N27	ZDS	SYNE7	zds	Probable zeta-carotene desaturase
BB-SP3_1	LVAEGNKR		AQIDAISR.LVAEGNKR.IDTVNRIT	R	I	8	2	400.665	885.505	885.504	443.76	443.759	885.503	443.759	0.001	0.8902	-0.2113	0.11722	9.224	0	0.9977	2	1	31	38	0			0.817	0	TRUE	sp|P06539|PHCB_SYNE7	P06539	PHCB	SYNE7	cpcB1	C-phycocyanin beta subunit
BB-SP3_1	LGTEEDAR		ISIGIIDR.LGTEEDAR.RWAAEIVG	R	R	8	2	400.665	889.411	889.41	445.713	445.712	889.414	445.714	-0.0039	0.9619	-0.1967	0.0215154	14.169	9.067	0.9999	2	0	205	212	0			0.7833	0	TRUE	tr|Q31LX3|Q31LX3_SYNE7	Q31LX3	Q31LX3	SYNE7	Synpcc7942_1916	Signal peptide peptidase A. Serine peptidase. MEROPS family S49
BB-SP3_1	MTMMAGHFTGK	M[147]TM[147]M[147]AGHFTGK	IIFFWVAR.MTMMAGHFTGK.MPFKDVYI	R	M	11	2	400.665	1258.52	1258.52	630.266	630.266	1258.51	630.264	0.0024	0.8236	-0.0889	0.000890226	13.702	0	1	2	0	513	523	0	1M(15.9949), 3M(15.9949), 4M(15.9949)		0.926	0	TRUE	tr|Q31QQ0|Q31QQ0_SYNE7	Q31QQ0	Q31QQ0	SYNE7	valS	Valine--tRNA ligase
BB-SP3_1	VGPQATGAR		NSYRGIVK.VGPQATGAR.NYSQCDSM	K	N	9	2	400.665	855.457	855.456	428.736	428.735	855.456	428.735	0	0.9585	-0.4564	0.0123098	15.139	6.682	1	2	0	376	384	0			0.7613	0	TRUE	tr|Q31MF4|Q31MF4_SYNE7	Q31MF4	Q31MF4	SYNE7	Synpcc7942_1735	Iron-regulated ABC transporter membrane component SufB
BB-SP3_1	SQAETGEIK		FVADAIHK.SQAETGEIK.GHYINVTA	K	G	9	2	401.837	961.471	961.47	481.743	481.742	961.472	481.743	-0.0013	0.9563	-0.1814	0.00547961	17.545	7.849	1	2	0	225	233	0			0.807	0	TRUE	sp|Q31NB3|RBL_SYNE7	Q31NB3	RBL	SYNE7	cbbL	Ribulose bisphosphate carboxylase large chain
BB-SP3_1	DESVEAAR		RMGVAIAR.DESVEAAR.AKADRAAS	R	A	8	2	401.837	875.399	875.399	438.707	438.707	875.398	438.707	0.0003	0.9912	-0.1588	0.00374757	14.205	0	1	2	0	369	376	0			0.7828	0	TRUE	sp|Q31QP9|PURT_SYNE7	Q31QP9	PURT	SYNE7	purT	Formate-dependent phosphoribosylglycinamide formyltransferase
BB-SP3_1	ANNAYAISHSHR		VCQITGKK.ANNAYAISHSHR.RTKRIQNV	K	R	12	3	401.837	1339.64	1339.64	447.554	447.553	1339.64	447.553	0.0006	0.9621	-0.362	0.000143384	19.874	0	1	2	0	12	23	0			0.7381	0	TRUE	sp|Q31S95|RL28_SYNE7	Q31S95	RL28	SYNE7	rpmB	Large ribosomal subunit protein bL28
BB-SP3_1	GFQDASR		RSIGKAIR.GFQDASR.EFESEIKR	R	E	7	2	401.837	779.357	779.356	390.686	390.685	779.356	390.685	-0.0002	0.9905	0.1206	0.0179784	8.481	0	0.999	2	0	40	46	0			0.7292	0	TRUE	sp|Q31RR1|TATA_SYNE7	Q31RR1	TATA	SYNE7	tatA	Sec-independent protein translocase protein TatA
BB-SP3_1	LGTEEDAR		ISIGIIDR.LGTEEDAR.RWAAEIVG	R	R	8	2	401.837	890.432	890.432	446.223	446.223	889.414	445.714	1.0174	0.9406	-0.2008	0.381944	10.172	7.355	0.9591	2	0	205	212	0			0.7803	0	TRUE	tr|Q31LX3|Q31LX3_SYNE7	Q31LX3	Q31LX3	SYNE7	Synpcc7942_1916	Signal peptide peptidase A. Serine peptidase. MEROPS family S49
BB-SP3_1	SATPEVQK		PGKSFNIK.SATPEVQK.AIATVPQD	K	A	8	2	401.837	858.445	858.445	430.23	430.23	858.445	430.23	0.0001	0.9562	-0.3381	0.0294612	12.623	0	1	2	0	268	275	0			0.7627	0	TRUE	tr|Q31JU4|Q31JU4_SYNE7	Q31JU4	Q31JU4	SYNE7	Synpcc7942_B2634	DUF1254 domain-containing protein
BB-SP3_1	QYHPDMNPGDK	QYHPDM[147]NPGDK	KAFRKIAR.QYHPDMNPGDK.VAEARFKE	R	V	11	3	401.837	1316.55	1316.55	439.857	439.857	1316.55	439.856	0.0024	0.8608	-0.488	0.00016788	16.6	0	1	2	0	34	44	0	6M(15.9949)		0.7213	0	TRUE	tr|Q31MA0|Q31MA0_SYNE7	Q31MA0	Q31MA0	SYNE7	Synpcc7942_1789	Heat shock protein DnaJ-like
BB-SP3_1	RIDTVNR		RIVAEGNK.RIDTVNR.ITGNASSI	K	I	7	2	401.837	872.481	872.48	437.248	437.247	872.483	437.249	-0.0026	0.929	-0.3363	0.101801	14.469	11.147	0.9921	2	1	38	44	0			0.7912	0	TRUE	sp|P06539|PHCB_SYNE7	P06539	PHCB	SYNE7	cpcB1	C-phycocyanin beta subunit
BB-SP3_1	VGPQATGAR		NSYRGIVK.VGPQATGAR.NYSQCDSM	K	N	9	2	401.837	855.457	855.456	428.736	428.735	855.456	428.735	0	0.9508	-0.4604	0.0180509	13.474	0	1	2	0	376	384	0			0.7577	0	TRUE	tr|Q31MF4|Q31MF4_SYNE7	Q31MF4	Q31MF4	SYNE7	Synpcc7942_1735	Iron-regulated ABC transporter membrane component SufB
BB-SP3_1	HIPDANASTK		AMMISISR.HIPDANASTK.SGGWDRKS	R	S	10	2	403.008	1052.53	1052.53	527.27	527.27	1052.53	527.27	0	0.9086	-0.3337	0.000838977	18.805	0	1	2	0	131	140	0			0.8521	0	TRUE	tr|Q31N38|Q31N38_SYNE7	Q31N38	Q31N38	SYNE7	Synpcc7942_1501	D-3-phosphoglycerate dehydrogenase
BB-SP3_1	SQAETGEIK		FVADAIHK.SQAETGEIK.GHYINVTA	K	G	9	2	403.008	961.472	961.472	481.743	481.743	961.472	481.743	0.0001	0.9775	-0.1854	0.000939723	20.608	6.022	1	2	0	225	233	0			0.8046	0	TRUE	sp|Q31NB3|RBL_SYNE7	Q31NB3	RBL	SYNE7	cbbL	Ribulose bisphosphate carboxylase large chain
BB-SP3_1	SAAASAPVK		ESEVSYGR.SAAASAPVK.ASPVVTPT	R	A	9	2	403.008	800.44	800.439	401.227	401.227	800.439	401.227	0.0003	0.975	-0.4842	0.000533642	20.591	6.421	1	2	0	120	128	0			0.746	0	TRUE	tr|Q31S58|Q31S58_SYNE7	Q31S58	Q31S58	SYNE7	Synpcc7942_0079	Single-stranded DNA-binding protein
BB-SP3_1	VSSGVVR		TQRSSNVR.VSSGVVR.LDEMCGGG	R	L	7	2	403.008	702.404	702.403	352.209	352.209	702.402	352.209	0.0004	0.9761	0.0914	0.360786	11.271	8.033	0.9897	2	0	263	269	0			0.7198	0	TRUE	sp|Q79PF4|KAIC_SYNE7	Q79PF4	KAIC	SYNE7	kaiC	Circadian clock oscillator protein KaiC
BB-SP3_1	VENTQNINDK		IKKFQVVR.VENTQNINDK.INREIAKS	R	I	10	2	403.008	1173.56	1173.56	587.787	587.787	1173.56	587.788	-0.0024	0.7137	-0.4074	0.00577431	15.454	0	1	2	0	268	277	0			0.8733	0	TRUE	tr|Q31P31|Q31P31_SYNE7	Q31P31	Q31P31	SYNE7	Synpcc7942_1158	Diguanylate cyclase/phosphodiesterase with PAS/PAC and GAF sensor(S)
BB-SP3_1	NATSVVR		IPVIVGVK.NATSVVR.DGSIITID	K	D	7	2	403.008	745.409	745.409	373.712	373.712	745.408	373.711	0.0004	0.9865	0.1272	0.92098	8.643	6.859	0.9839	2	0	558	564	0			0.7263	0	TRUE	tr|Q31S39|Q31S39_SYNE7	Q31S39	Q31S39	SYNE7	Synpcc7942_0098	Pyruvate kinase
BB-SP3_1	SLGGNETESNSR		FIPIAACR.SLGGNETESNSR.LNQVQARG	R	L	12	2	403.008	1249.56	1249.56	625.786	625.786	1249.55	625.784	0.0045	0.7781	-0.4103	2.10015e-06	27.211	0	1	2	0	33	44	0			0.8989	0	TRUE	tr|Q31RP1|Q31RP1_SYNE7	Q31RP1	Q31RP1	SYNE7	Synpcc7942_0246	Extracellular solute-binding protein, family 3
BB-SP3_1	SLEEKPTTR		QTQPWQVK.SLEEKPTTR.KPAPPFTT	K	K	9	3	403.008	1059.56	1059.55	354.193	354.192	1059.56	354.193	-0.0012	0.9093	-0.3326	0.208209	8.226	0	0.9963	2	1	271	279	0			0.7004	0	TRUE	sp|P34185|TOP1_SYNE7	P34185	TOP1	SYNE7	topA	DNA topoisomerase 1
BB-SP3_1	VRELQDASKDQK		TGEAIIQR.VRELQDASKDQK.ARACGYVT	R	A	12	3	403.008	1416.72	1416.72	473.248	473.248	1415.74	472.92	0.9849	0.7487	-0.2519	0.0153727	17.753	9.005	1	2	2	20	31	0			0.7839	0	TRUE	tr|Q31KY4|Q31KY4_SYNE7	Q31KY4	Q31KY4	SYNE7	Synpcc7942_2255	SpoVT-AbrB domain-containing protein
BB-SP3_1	ANNAYAISHSHR		VCQITGKK.ANNAYAISHSHR.RTKRIQNV	K	R	12	2	403.008	1339.63	1339.63	670.823	670.823	1339.64	670.826	-0.0067	0.8689	-0.366	2.03353e-06	24.267	0	1	2	0	12	23	0			0.9948	0	TRUE	sp|Q31S95|RL28_SYNE7	Q31S95	RL28	SYNE7	rpmB	Large ribosomal subunit protein bL28
BB-SP3_1	EFTAHAAR		SVGYIQIR.EFTAHAAR.EMRTSIRS	R	E	8	2	403.008	902.443	902.443	452.229	452.229	901.441	451.728	1.0021	0.7795	-0.3236	0.363496	9.258	0	0.9767	2	0	229	236	0			0.7944	0	TRUE	tr|Q31QX1|Q31QX1_SYNE7	Q31QX1	Q31QX1	SYNE7	Synpcc7942_0516	C-terminal processing peptidase-2. Serine peptidase. MEROPS family S41A
BB-SP3_1	IASTSVR		IIRSGDRR.IASTSVR.YGDSHQRI	R	Y	7	2	403.008	732.417	732.416	367.216	367.215	732.413	367.214	0.0031	0.9958	-0.0272	0.171791	8.56	0	0.9946	2	0	143	149	0			0.7328	0	TRUE	tr|Q31M14|Q31M14_SYNE7	Q31M14	Q31M14	SYNE7	Synpcc7942_1875	Uncharacterized protein
BB-SP3_1	DDYERETGR		VSDCAAAR.DDYERETGR.YVPIIADG	R	Y	9	2	403.008	1139.48	1139.48	570.75	570.75	1139.48	570.749	0.0004	0.963	-0.4309	0.000733669	17.038	0	1	2	1	246	254	0			0.8595	0	TRUE	tr|Q31M58|Q31M58_SYNE7	Q31M58	Q31M58	SYNE7	Synpcc7942_1831	IMP dehydrogenase related 2
BB-SP3_1	LVAEGNKR		AQIDAISR.LVAEGNKR.IDTVNRIT	R	I	8	2	403.008	885.505	885.504	443.76	443.759	885.503	443.759	0.0008	0.869	-0.2032	0.117085	10.226	0	0.998	2	1	31	38	0			0.8171	0	TRUE	sp|P06539|PHCB_SYNE7	P06539	PHCB	SYNE7	cpcB1	C-phycocyanin beta subunit
BB-SP3_1	DDYERETGR		VSDCAAAR.DDYERETGR.YVPIIADG	R	Y	9	2	404.18	1139.48	1139.48	570.749	570.749	1139.48	570.749	-0.0003	0.933	-0.4349	0.0127938	12.072	0	1	2	1	246	254	0			0.8579	0	TRUE	tr|Q31M58|Q31M58_SYNE7	Q31M58	Q31M58	SYNE7	Synpcc7942_1831	IMP dehydrogenase related 2
BB-SP3_1	SQAETGEIK		FVADAIHK.SQAETGEIK.GHYINVTA	K	G	9	2	404.18	964.491	964.49	483.253	483.252	961.472	481.743	3.0184	0.8417	-0.1894	0.0391517	14.129	0	0.9973	2	0	225	233	0			0.7975	0	TRUE	sp|Q31NB3|RBL_SYNE7	Q31NB3	RBL	SYNE7	cbbL	Ribulose bisphosphate carboxylase large chain
BB-SP3_1	ANNAYAISHSHR		VCQITGKK.ANNAYAISHSHR.RTKRIQNV	K	R	12	3	404.18	1339.64	1339.64	447.554	447.553	1339.64	447.553	0.0002	0.9754	-0.3701	4.1115e-05	25.044	7.431	1	2	0	12	23	0			0.7365	0	TRUE	sp|Q31S95|RL28_SYNE7	Q31S95	RL28	SYNE7	rpmB	Large ribosomal subunit protein bL28
BB-SP3_1	RAIEHALR		TGSQRIIR.RAIEHALR.LEGRKRHV	R	L	8	3	404.18	964.562	964.561	322.528	322.527	964.557	322.526	0.004	0.9081	-0.4018	0.00719035	15.073	0	1	2	1	217	224	0			0.6941	0	TRUE	tr|Q31MH0|Q31MH0_SYNE7	Q31MH0	Q31MH0	SYNE7	Synpcc7942_1719	Isocitrate dehydrogenase [NADP]
BB-SP3_1	QTQEAEIK		DQRAAEAK.QTQEAEIK.ANQEKQSN	K	A	8	2	404.18	945.478	945.478	473.747	473.746	945.477	473.746	0.0011	0.9401	-0.1634	0.0549541	14.54	9.074	0.9998	2	0	202	209	0			0.8168	0	TRUE	tr|Q31KC0|Q31KC0_SYNE7	Q31KC0	Q31KC0	SYNE7	Synpcc7942_2469	Uncharacterized protein
BB-SP3_1	LVDMAGR	LVDM[147]AGR	VMGYFGNR.LVDMAGR.YGADVRTI	R	Y	7	2	404.18	776.386	776.385	389.2	389.2	776.385	389.2	0	0.9827	-0.0564	0.9517	9.586	6.387	0.9969	2	0	113	119	0	4M(15.9949)		0.7256	0	TRUE	tr|Q31L79|Q31L79_SYNE7	Q31L79	Q31L79	SYNE7	Synpcc7942_2160	Alanine-glyoxylate aminotransferase
BB-SP3_1	AGYRVEQAK		FIANIIEK.AGYRVEQAK.DGQEAIDK	K	D	9	2	404.18	1020.54	1020.53	511.275	511.275	1020.54	511.275	-0.0003	0.8082	-0.326	0.00981183	14.533	0	1	2	1	851	859	0			0.8652	0	TRUE	tr|Q31PY0|Q31PY0_SYNE7	Q31PY0	Q31PY0	SYNE7	Synpcc7942_0859	histidine kinase
BB-SP3_1	LVAEGNKR		AQIDAISR.LVAEGNKR.IDTVNRIT	R	I	8	2	404.18	885.504	885.503	443.759	443.759	885.503	443.759	0	0.9186	-0.1991	0.0296483	11.612	0	1	2	1	31	38	0			0.8193	0	TRUE	sp|P06539|PHCB_SYNE7	P06539	PHCB	SYNE7	cpcB1	C-phycocyanin beta subunit
BB-SP3_1	VLHAADTTGR		EAAHSRHR.VLHAADTTGR.AIVTTIIE	R	A	10	2	404.18	1039.54	1039.54	520.779	520.778	1039.54	520.778	0.0012	0.9418	-0.3781	0.00580764	13.444	0	1	2	0	129	138	0			0.8384	0	TRUE	tr|Q31M08|Q31M08_SYNE7	Q31M08	Q31M08	SYNE7	Synpcc7942_1881	L-aspartate oxidase
BB-SP3_1	HIPDANASTK		AMMISISR.HIPDANASTK.SGGWDRKS	R	S	10	2	405.353	1052.53	1052.53	527.27	527.27	1052.53	527.27	0.0009	0.9309	-0.3418	5.00323e-05	22.703	0	1	2	0	131	140	0			0.8488	0	TRUE	tr|Q31N38|Q31N38_SYNE7	Q31N38	Q31N38	SYNE7	Synpcc7942_1501	D-3-phosphoglycerate dehydrogenase
BB-SP3_1	SQAETGEIK		FVADAIHK.SQAETGEIK.GHYINVTA	K	G	9	2	405.353	961.472	961.472	481.743	481.743	961.472	481.743	0.0002	0.9819	-0.1935	0.000264241	21.812	5.77	1	2	0	225	233	0			0.8082	0	TRUE	sp|Q31NB3|RBL_SYNE7	Q31NB3	RBL	SYNE7	cbbL	Ribulose bisphosphate carboxylase large chain
BB-SP3_1	VQGTEAKPYR		QGQKVEAK.VQGTEAKPYR.VSIWIDPI	K	V	10	2	405.353	1147.6	1147.6	574.806	574.806	1147.6	574.807	-0.0003	0.9214	-0.4945	0.0701052	12.117	0	1	2	1	52	61	0			0.8957	0	TRUE	tr|Q31NI1|Q31NI1_SYNE7	Q31NI1	Q31NI1	SYNE7	Synpcc7942_1358	SWIM-type domain-containing protein
BB-SP3_1	VLHAADTTGR		EAAHSRHR.VLHAADTTGR.AIVTTIIE	R	A	10	2	405.353	1039.54	1039.54	520.779	520.779	1039.54	520.778	0.0026	0.9161	-0.3821	0.00558792	10.511	0	0.9999	2	0	129	138	0			0.8406	0	TRUE	tr|Q31M08|Q31M08_SYNE7	Q31M08	Q31M08	SYNE7	Synpcc7942_1881	L-aspartate oxidase
BB-SP3_1	RAIEHALR		TGSQRIIR.RAIEHALR.LEGRKRHV	R	L	8	3	405.353	964.558	964.557	322.527	322.526	964.557	322.526	0.0003	0.9233	-0.4058	0.0230144	13.052	0	1	2	1	217	224	0			0.6946	0	TRUE	tr|Q31MH0|Q31MH0_SYNE7	Q31MH0	Q31MH0	SYNE7	Synpcc7942_1719	Isocitrate dehydrogenase [NADP]
BB-SP3_1	DRLVDGQAK		GFSAEAIR.DRLVDGQAK.LVVTADGG	R	L	9	2	405.353	1000.53	1000.53	501.272	501.272	1000.53	501.272	-0.0008	0.9308	-0.2287	0.0204644	18.256	10.78	0.9999	2	1	180	188	0			0.8237	0	TRUE	tr|Q31NI7|Q31NI7_SYNE7	Q31NI7	Q31NI7	SYNE7	acsA	Acetyl-coenzyme A synthetase
BB-SP3_1	APAATPPK		FPIVPEMK.APAATPPK.AAPPAEQP	K	A	8	2	405.353	751.424	751.423	376.719	376.719	751.423	376.719	0.0001	0.9851	-0.4815	0.00233884	15.024	0	1	2	0	149	156	0			0.7126	0	TRUE	tr|Q31PM5|Q31PM5_SYNE7	Q31PM5	Q31PM5	SYNE7	Synpcc7942_0964	Uncharacterized protein
BB-SP3_1	IRETVAETTRK		KTISGIIR.IRETVAETTRK.VKKIAESS	R	V	11	3	405.353	1302.72	1302.72	435.248	435.248	1302.73	435.249	-0.0033	0.9617	-0.3999	0.0001378	23.943	8.261	1	2	2	640	650	0			0.7562	0	TRUE	tr|Q31PH4|Q31PH4_SYNE7	Q31PH4	Q31PH4	SYNE7	Synpcc7942_1015	Methyl-accepting chemotaxis sensory transducer
BB-SP3_1	RAIEHALR		TGSQRIIR.RAIEHALR.LEGRKRHV	R	L	8	2	405.353	964.556	964.555	483.285	483.285	964.557	483.286	-0.0014	0.8649	-0.4058	0.00759889	14.977	5.42	1	2	1	217	224	0			0.8208	0	TRUE	tr|Q31MH0|Q31MH0_SYNE7	Q31MH0	Q31MH0	SYNE7	Synpcc7942_1719	Isocitrate dehydrogenase [NADP]
BB-SP3_1	DDYERETGR		VSDCAAAR.DDYERETGR.YVPIIADG	R	Y	9	2	406.524	1139.49	1139.49	570.75	570.75	1139.48	570.749	0.0008	0.9796	-0.443	0.00205116	16.252	3.155	1	2	1	246	254	0			0.8585	0	TRUE	tr|Q31M58|Q31M58_SYNE7	Q31M58	Q31M58	SYNE7	Synpcc7942_1831	IMP dehydrogenase related 2
BB-SP3_1	REVTGNTIR		EKQSNIIR.REVTGNTIR.TSIIGIII	R	T	9	2	406.524	1044.57	1044.57	523.292	523.291	1044.57	523.291	0.0004	0.7742	-0.3263	0.0223486	13.103	0	1	2	1	221	229	0			0.8465	0	TRUE	tr|Q31KC0|Q31KC0_SYNE7	Q31KC0	Q31KC0	SYNE7	Synpcc7942_2469	Uncharacterized protein
BB-SP3_1	VQGTEAKPYR		QGQKVEAK.VQGTEAKPYR.VSIWIDPI	K	V	10	3	406.524	1147.61	1147.6	383.542	383.542	1147.6	383.54	0.0056	0.9109	-0.4907	0.141987	9.891	5.78	0.9978	2	1	52	61	0			0.744	0	TRUE	tr|Q31NI1|Q31NI1_SYNE7	Q31NI1	Q31NI1	SYNE7	Synpcc7942_1358	SWIM-type domain-containing protein
BB-SP3_1	SANGTYVNNR		GDPETSRR.SANGTYVNNR.SITECDIK	R	S	10	2	406.524	1094.51	1094.51	548.263	548.263	1094.51	548.263	0.0001	0.8927	-0.2377	0.000329989	19.426	0	1	2	0	158	167	0			0.8586	0	TRUE	tr|Q31QS2|Q31QS2_SYNE7	Q31QS2	Q31QS2	SYNE7	Synpcc7942_0565	FHA domain containing protein
BB-SP3_1	AQTQFTK		EQIPDGIR.AQTQFTK.SAYRGIWK	R	S	7	2	406.524	822.425	822.424	412.22	412.219	822.423	412.219	0.0003	0.9673	-0.0339	0.0149796	13.798	0	1	2	0	191	197	0			0.7596	0	TRUE	tr|Q31LK4|Q31LK4_SYNE7	Q31LK4	Q31LK4	SYNE7	Synpcc7942_2035	Rieske domain-containing protein
BB-SP3_1	IRETVAETTRK		KTISGIIR.IRETVAETTRK.VKKIAESS	R	V	11	3	407.696	1302.73	1302.73	435.25	435.249	1302.73	435.249	0.0001	0.9567	-0.3919	0.000308497	21.543	4.859	1	2	2	640	650	0			0.7586	0	TRUE	tr|Q31PH4|Q31PH4_SYNE7	Q31PH4	Q31PH4	SYNE7	Synpcc7942_1015	Methyl-accepting chemotaxis sensory transducer
BB-SP3_1	AAAVAAAAR		IAQISQDK.AAAVAAAAR.GDGIEA	K	G	9	2	407.696	770.442	770.441	386.228	386.228	770.44	386.227	0.0014	0.976	-0.3008	0.00303564	16.571	9.118	1	2	0	205	213	0			0.7443	0	TRUE	tr|Q9Z3G5|Q9Z3G5_SYNE7	Q9Z3G5	Q9Z3G5	SYNE7	nblB	PBS lyase HEAT-like repeat
BB-SP3_1	SRLEHLQR		TWNVNSVR.SRLEHLQR.WITDQTID	R	W	8	3	407.696	1037.57	1037.57	346.865	346.865	1037.57	346.865	0.0001	0.9332	-0.3783	0.00382164	16.171	0	1	2	1	13	20	0			0.7162	0	TRUE	tr|Q31JY2|Q31JY2_SYNE7	Q31JY2	Q31JY2	SYNE7	Synpcc7942_2607	Exodeoxyribonuclease III
BB-SP3_1	TYQMDPGNSR	TYQM[147]DPGNSR	TPQFGDRR.TYQMDPGNSR.EAIKEVEI	R	E	10	2	407.696	1184.48	1184.48	593.246	593.246	1183.49	592.754	0.9841	0.1452	-0.4116	0.0101449	9.475	0	0.6385	2	0	222	231	0	4M(15.9949)		0.8713	0	TRUE	sp|P43087|HEM2_SYNE7	P43087	HEM2	SYNE7	hemB	Delta-aminolevulinic acid dehydratase
BB-SP3_1	LDASDRPR		AIIGAMGK.LDASDRPR.IGGIANTV	K	I	8	2	407.696	928.473	928.472	465.244	465.243	928.473	465.244	-0.0005	0.8906	-0.4727	0.012331	13.136	0	1	2	1	56	63	0			0.8209	0	TRUE	tr|Q31LH5|Q31LH5_SYNE7	Q31LH5	Q31LH5	SYNE7	pheS	Phenylalanine--tRNA ligase alpha subunit
BB-SP3_1	LASGAGVR		AVTSISPR.LASGAGVR.VFRGTTDC	R	V	8	2	407.696	729.415	729.414	365.715	365.714	729.413	365.714	0.0008	0.9838	-0.0926	0.117152	10.225	3.59	0.9997	2	0	72	79	0			0.7184	0	TRUE	tr|Q31P62|Q31P62_SYNE7	Q31P62	Q31P62	SYNE7	Synpcc7942_1127	Uncharacterized protein
BB-SP3_1	LDASDRPR		AIIGAMGK.LDASDRPR.IGGIANTV	K	I	8	2	408.868	928.474	928.473	465.244	465.244	928.473	465.244	0.0004	0.8446	-0.4767	0.0287906	13.663	6.422	0.9993	2	1	56	63	0			0.8212	0	TRUE	tr|Q31LH5|Q31LH5_SYNE7	Q31LH5	Q31LH5	SYNE7	pheS	Phenylalanine--tRNA ligase alpha subunit
BB-SP3_1	HLEQHPEYR		WRYITIFR.HLEQHPEYR.IYPIFKFF	R	I	9	3	408.868	1207.58	1207.58	403.533	403.533	1207.57	403.532	0.0022	0.8925	-0.4778	0.00126474	16.092	0	1	2	0	188	196	0			0.7522	0	TRUE	sp|Q31LY2|ACSF_SYNE7	Q31LY2	ACSF	SYNE7	acsF	Magnesium-protoporphyrin IX monomethyl ester [oxidative] cyclase
BB-SP3_1	EEMDQLRQENQK	EEM[147]DQLRQENQK	DQSIRQIR.EEMDQLRQENQK.LQNRIIAI	R	L	12	3	408.868	1562.7	1562.7	521.909	521.909	1562.7	521.907	0.005	0.9317	-0.2423	0.0091622	13.652	0	1	2	1	842	853	0	3M(15.9949)		0.7469	0	TRUE	tr|Q31P53|Q31P53_SYNE7	Q31P53	Q31P53	SYNE7	Synpcc7942_1136	Aminopeptidase N
BB-SP3_1	TDTSSSALR		MIKPK.TDTSSSALR.NRQIQFIR	K	N	9	2	408.868	936.453	936.452	469.234	469.233	936.451	469.233	0.0007	0.9558	-0.0882	0.00180094	17.478	0	1	2	0	6	14	0			0.7873	0	TRUE	tr|Q31RZ7|Q31RZ7_SYNE7	Q31RZ7	Q31RZ7	SYNE7	Synpcc7942_0140	Uncharacterized protein
BB-SP3_1	LVPGSGK		KTAVARVR.LVPGSGK.LVINGREG	R	L	7	2	410.04	656.385	656.385	329.2	329.2	656.386	329.2	-0.0011	0.9075	-0.1145	0.0172088	8.557	0	0.9984	2	0	25	31	0			0.6964	0	TRUE	tr|Q31L34|Q31L34_SYNE7	Q31L34	Q31L34	SYNE7	rpsI	Small ribosomal subunit protein uS9
BB-SP3_1	LSGQGMDVR	LSGQGM[147]DVR	MINETASR.LSGQGMDVR.KIFTEEVI	R	K	9	2	410.04	977.46	977.459	489.737	489.737	977.46	489.737	-0.0007	0.91	-0.1324	0.008531	14.776	0	1	2	0	333	341	0	6M(15.9949)		0.8061	0	TRUE	sp|Q935Z3|TIG_SYNE7	Q935Z3	TIG	SYNE7	tig	Trigger factor
BB-SP3_1	SVTAAEPK		IPEEDPVR.SVTAAEPK.AIGNTFKA	R	A	8	2	410.04	801.422	801.421	401.718	401.718	801.423	401.719	-0.002	0.9807	-0.3471	0.0706724	11.103	0	0.9989	2	0	292	299	0			0.7352	0	TRUE	sp|Q31KE9|PNP_SYNE7	Q31KE9	PNP	SYNE7	pnp	Polyribonucleotide nucleotidyltransferase
BB-SP3_1	LDASDRPR		AIIGAMGK.LDASDRPR.IGGIANTV	K	I	8	3	410.04	928.475	928.473	310.499	310.498	928.473	310.498	0.0006	0.9791	-0.4808	0.405042	8.07	0	0.9923	2	1	56	63	0			0.6727	0	TRUE	tr|Q31LH5|Q31LH5_SYNE7	Q31LH5	Q31LH5	SYNE7	pheS	Phenylalanine--tRNA ligase alpha subunit
BB-SP3_1	PYTTEEGGR		.PYTTEEGGR.LNNFAKEP	M	L	9	2	410.04	1008.45	1008.45	505.234	505.234	1008.45	505.233	0.0019	0.8938	-0.2453	0.00319521	11.482	0	0.9999	2	0	2	10	0			0.8252	0	TRUE	tr|Q31QR0|Q31QR0_SYNE7	Q31QR0	Q31QR0	SYNE7	Synpcc7942_0577	Ssl1498 family light-harvesting-like protein
BB-SP3_1	QQLEAAEK		GIRVSRVR.QQLEAAEK.AESEGIA	R	A	8	2	410.04	915.465	915.464	458.74	458.739	915.466	458.74	-0.0022	0.959	-0.1953	0.000895365	20.692	6.879	1	2	0	112	119	0			0.82	0	TRUE	tr|Q31M13|Q31M13_SYNE7	Q31M13	Q31M13	SYNE7	Synpcc7942_1876	Uncharacterized protein
BB-SP3_1	QQLEAAEK		GIRVSRVR.QQLEAAEK.AESEGIA	R	A	8	2	411.215	915.464	915.463	458.739	458.739	915.466	458.74	-0.0029	0.9809	-0.1994	0.00481948	15.768	0	1	2	0	112	119	0			0.8173	0	TRUE	tr|Q31M13|Q31M13_SYNE7	Q31M13	Q31M13	SYNE7	Synpcc7942_1876	Uncharacterized protein
BB-SP3_1	EHAPQAIAK		NFGCGSSR.EHAPQAIAK.WGIQAIVG	R	W	9	2	411.215	963.514	963.514	482.764	482.764	963.514	482.764	0	0.9364	-0.4735	0.000113894	22.274	0	1	2	0	81	89	0			0.8475	0	TRUE	tr|Q31K41|Q31K41_SYNE7	Q31K41	Q31K41	SYNE7	Synpcc7942_2548	3-isopropylmalate dehydratase
BB-SP3_1	SLEDGPK		TFRKVIGK.SLEDGPK.HAIIDISK	K	H	7	2	411.215	744.367	744.366	373.191	373.19	744.365	373.19	0.0004	0.9827	-0.0553	0.0364964	10.251	0	0.9998	2	0	53	59	0			0.7293	0	TRUE	tr|Q31LB8|Q31LB8_SYNE7	Q31LB8	Q31LB8	SYNE7	Synpcc7942_2121	Anti-sigma factor antagonist
BB-SP3_1	QEAAAAEPETK		HNIIQEYK.QEAAAAEPETK.AAATPAAS	K	A	11	2	411.215	1143.54	1143.54	572.778	572.778	1143.54	572.778	0.0011	0.9452	-0.4861	3.2434e-05	24.456	0	1	2	0	321	331	0			0.855	0	TRUE	tr|Q31QL4|Q31QL4_SYNE7	Q31QL4	Q31QL4	SYNE7	Synpcc7942_0623	Thioredoxin reductase
BB-SP3_1	ISHEELR		ANPTIISR.ISHEELR.SIFIGYGY	R	S	7	3	411.215	882.459	882.458	295.16	295.16	882.456	295.159	0.002	0.8405	-0.0932	1.89343	8.391	7.645	0.7764	2	0	224	230	0			0.6699	0	TRUE	sp|Q31LF9|PHK_SYNE7	Q31LF9	PHK	SYNE7	Synpcc7942_2080	Probable phosphoketolase
BB-SP3_1	LPSEQQQR		IDEKGYWR.LPSEQQQR.WQHISTAV	R	W	8	2	411.215	984.501	984.501	493.258	493.258	984.499	493.257	0.0018	0.9893	-0.3159	0.0153462	11.756	0	1	2	0	215	222	0			0.8223	0	TRUE	tr|Q31KG2|Q31KG2_SYNE7	Q31KG2	Q31KG2	SYNE7	Synpcc7942_2427	3-mercaptopyruvate sulfurtransferase
BB-SP3_1	AEMQNMEAVGNGR	AEM[147]QNM[147]EAVGNGR	IERIGTRK.AEMQNMEAVGNGR.TIIEFVIP	K	T	13	2	411.215	1438.58	1438.58	720.296	720.295	1437.6	719.806	0.979	0.1762	-0.2435	0.0049289	10.729	0	0.8391	2	0	424	436	0	3M(15.9949), 6M(15.9949)		0.9292	0	TRUE	tr|Q31N14|Q31N14_SYNE7	Q31N14	Q31N14	SYNE7	bipA	Large ribosomal subunit assembly factor BipA
BB-SP3_1	PYTTEEGGR		.PYTTEEGGR.LNNFAKEP	M	L	9	2	411.215	1008.45	1008.45	505.233	505.232	1008.45	505.233	-0.0012	0.935	-0.2494	0.00020347	16.266	0	1	2	0	2	10	0			0.8263	0	TRUE	tr|Q31QR0|Q31QR0_SYNE7	Q31QR0	Q31QR0	SYNE7	Synpcc7942_0577	Ssl1498 family light-harvesting-like protein
BB-SP3_1	LSGQGMDVR	LSGQGM[147]DVR	MINETASR.LSGQGMDVR.KIFTEEVI	R	K	9	2	412.387	977.46	977.46	489.737	489.737	977.46	489.737	-0.0003	0.9609	-0.1405	0.000197925	19.314	0	1	2	0	333	341	0	6M(15.9949)		0.8036	0	TRUE	sp|Q935Z3|TIG_SYNE7	Q935Z3	TIG	SYNE7	tig	Trigger factor
BB-SP3_1	LVPGSGK		KTAVARVR.LVPGSGK.LVINGREG	R	L	7	2	412.387	656.386	656.385	329.2	329.2	656.386	329.2	-0.0004	0.8936	-0.1226	0.00723186	10.063	0	0.9999	2	0	25	31	0			0.6933	0	TRUE	tr|Q31L34|Q31L34_SYNE7	Q31L34	Q31L34	SYNE7	rpsI	Small ribosomal subunit protein uS9
BB-SP3_1	PYTTEEGGR		.PYTTEEGGR.LNNFAKEP	M	L	9	2	412.387	1008.45	1008.45	505.232	505.232	1008.45	505.233	-0.0026	0.9572	-0.2534	8.15643e-05	17.854	0	1	2	0	2	10	0			0.8234	0	TRUE	tr|Q31QR0|Q31QR0_SYNE7	Q31QR0	Q31QR0	SYNE7	Synpcc7942_0577	Ssl1498 family light-harvesting-like protein
BB-SP3_1	VVAQADAR		MTFDAFTK.VVAQADAR.GEFISDAQ	K	G	8	2	412.387	828.447	828.446	415.231	415.23	828.445	415.23	0.0005	0.9847	-0.4919	0.0469084	11.815	5.973	0.9999	2	0	9	16	0			0.7615	0	TRUE	sp|P06539|PHCB_SYNE7	P06539	PHCB	SYNE7	cpcB1	C-phycocyanin beta subunit
BB-SP3_1	PGEGGQLPGKK		IKVSQGAK.PGEGGQLPGKK.VSPYIAFI	K	V	11	3	412.387	1066.58	1066.57	356.533	356.532	1066.58	356.533	-0.0024	0.8827	-0.3158	0.00310635	14.531	0	1	2	1	992	1002	0			0.7002	0	TRUE	tr|Q31PU9|Q31PU9_SYNE7	Q31PU9	Q31PU9	SYNE7	Synpcc7942_0890	glutamate synthase (ferredoxin)
BB-SP3_1	AEMQNMEAVGNGR	AEM[147]QNM[147]EAVGNGR	IERIGTRK.AEMQNMEAVGNGR.TIIEFVIP	K	T	13	2	412.387	1439.58	1439.58	720.799	720.799	1437.6	719.806	1.9852	0.1756	-0.2476	0.00825563	12.833	0	0.9801	2	0	424	436	0	3M(15.9949), 6M(15.9949)		0.9216	0	TRUE	tr|Q31N14|Q31N14_SYNE7	Q31N14	Q31N14	SYNE7	bipA	Large ribosomal subunit assembly factor BipA
BB-SP3_1	SLETMRK		SPASASDK.SLETMRK.FAETYAKR	K	F	7	2	412.387	863.45	863.449	432.732	432.732	863.453	432.734	-0.004	0.9602	0.0142	0.527533	11.611	9.542	0.9934	2	1	14	20	0			0.7813	0	TRUE	tr|Q31MF5|Q31MF5_SYNE7	Q31MF5	Q31MF5	SYNE7	Synpcc7942_1734	Ferredoxin-thioredoxin reductase, catalytic chain
BB-SP3_1	TGAELDR		IGKIIAQR.TGAELDR.IGRVIVQP	R	I	7	2	412.387	761.366	761.365	381.69	381.69	760.371	381.193	0.9937	0.8161	0.0528	1.2582	8.101	0	0.8246	2	0	281	287	0			0.7289	0	TRUE	tr|Q31S36|Q31S36_SYNE7	Q31S36	Q31S36	SYNE7	Synpcc7942_0101	NADH:ubiquinone reductase (non-electrogenic)
BB-SP3_1	EHAPQAIAK		NFGCGSSR.EHAPQAIAK.WGIQAIVG	R	W	9	2	413.559	963.513	963.512	482.764	482.764	963.514	482.764	-0.0013	0.9474	-0.4816	0.000110535	22.326	0	1	2	0	81	89	0			0.8459	0	TRUE	tr|Q31K41|Q31K41_SYNE7	Q31K41	Q31K41	SYNE7	Synpcc7942_2548	3-isopropylmalate dehydratase
BB-SP3_1	QVGDYAK		MIKFIK.QVGDYAK.ESIQAAKA	K	E	7	2	413.559	779.382	779.381	390.698	390.698	779.381	390.698	0	0.9845	-0.0085	0.0405976	13.066	0	1	2	0	7	13	0			0.7778	0	TRUE	sp|Q31NJ5|NDHI_SYNE7	Q31NJ5	NDHI	SYNE7	ndhI	NAD(P)H-quinone oxidoreductase subunit I
BB-SP3_1	SVTAAEPK		IPEEDPVR.SVTAAEPK.AIGNTFKA	R	A	8	2	413.559	801.423	801.423	401.719	401.719	801.423	401.719	-0.0007	0.9752	-0.3593	0.0135052	11.978	0	1	2	0	292	299	0			0.7337	0	TRUE	sp|Q31KE9|PNP_SYNE7	Q31KE9	PNP	SYNE7	pnp	Polyribonucleotide nucleotidyltransferase
BB-SP3_1	LPSEQQQR		IDEKGYWR.LPSEQQQR.WQHISTAV	R	W	8	2	413.559	984.498	984.497	493.256	493.256	984.499	493.257	-0.0017	0.9779	-0.3239	0.00215526	16.166	0	1	2	0	215	222	0			0.8198	0	TRUE	tr|Q31KG2|Q31KG2_SYNE7	Q31KG2	Q31KG2	SYNE7	Synpcc7942_2427	3-mercaptopyruvate sulfurtransferase
BB-SP3_1	ETATLSR		GPIGDVRR.ETATLSR.TFIDPAIK	R	T	7	2	413.559	776.402	776.402	389.209	389.208	776.403	389.209	-0.0012	0.9755	-0.016	0.136145	10.964	0	0.999	2	0	116	122	0			0.7445	0	TRUE	tr|Q31ML1|Q31ML1_SYNE7	Q31ML1	Q31ML1	SYNE7	Synpcc7942_1678	Photosystem II protein PsbQ
BB-SP3_1	SLEDGPK		TFRKVIGK.SLEDGPK.HAIIDISK	K	H	7	2	413.559	744.366	744.365	373.19	373.19	744.365	373.19	0	0.9976	-0.0634	0.00656145	10.232	0	1	2	0	53	59	0			0.7335	0	TRUE	tr|Q31LB8|Q31LB8_SYNE7	Q31LB8	Q31LB8	SYNE7	Synpcc7942_2121	Anti-sigma factor antagonist
BB-SP3_1	RTEKESEWQER		SSRRRNNR.RTEKESEWQER.VVQIRRVT	R	V	11	3	413.559	1476.7	1476.7	493.24	493.239	1476.7	493.239	0.0009	0.9484	-0.3276	9.31644e-05	23.623	0	1	2	2	18	28	0			0.7958	0	TRUE	sp|Q31L23|RS5_SYNE7	Q31L23	RS5	SYNE7	rpsE	Small ribosomal subunit protein uS5
BB-SP3_1	LATQAAAGR		FDSPACDR.LATQAAAGR.RIQIIEQQ	R	R	9	2	413.559	857.47	857.469	429.742	429.742	857.472	429.743	-0.0027	0.9626	-0.4363	0.0115279	14.253	0	1	2	0	24	32	0			0.7597	0	TRUE	tr|Q31Q12|Q31Q12_SYNE7	Q31Q12	Q31Q12	SYNE7	Synpcc7942_0825	NlpC/P60 domain-containing protein
BB-SP3_1	SHYTIGK		ATEIKIYK.SHYTIGK.ADSCDIRI	K	A	7	2	413.559	804.413	804.412	403.214	403.213	804.413	403.214	-0.0007	0.8701	-0.1827	0.00239745	14.981	0	0.9999	2	0	107	113	0			0.7807	0	TRUE	tr|Q31QS2|Q31QS2_SYNE7	Q31QS2	Q31QS2	SYNE7	Synpcc7942_0565	FHA domain containing protein
BB-SP3_1	MVQSNLR	M[147]VQSNLR	RGRRAKDK.MVQSNLR.LVVSIAKK	K	L	7	2	413.559	862.432	862.431	432.223	432.223	862.433	432.224	-0.0017	0.9615	0.2852	0.0760764	9.975	0	0.9997	2	0	167	173	0	1M(15.9949)		0.7832	0	TRUE	sp|P38023|SIGA1_SYNE7	P38023	SIGA1	SYNE7	sigA1	RNA polymerase sigma factor SigA1
BB-SP3_1	PGEGGQLPGKK		IKVSQGAK.PGEGGQLPGKK.VSPYIAFI	K	V	11	2	413.559	1066.58	1066.58	534.295	534.295	1066.58	534.296	-0.0018	0.6988	-0.3198	0.0166821	14.611	0	0.9999	2	1	992	1002	0			0.8747	0	TRUE	tr|Q31PU9|Q31PU9_SYNE7	Q31PU9	Q31PU9	SYNE7	Synpcc7942_0890	glutamate synthase (ferredoxin)
BB-SP3_1	AARPHLSTSEQR		DNIAIAVK.AARPHLSTSEQR.QVVDHHIE	K	Q	12	3	414.731	1351.7	1351.7	451.574	451.573	1351.7	451.572	0.0022	0.8784	-0.1978	6.38999e-05	23.278	6.523	1	2	1	116	127	0			0.7935	0	TRUE	sp|P38046|NRTD_SYNE7	P38046	NRTD	SYNE7	nrtD	Nitrate import ATP-binding protein NrtD
BB-SP3_1	EHAPQAIAK		NFGCGSSR.EHAPQAIAK.WGIQAIVG	R	W	9	3	414.731	963.517	963.515	322.18	322.179	963.514	322.178	0.0015	0.9059	-0.4856	0.0265919	12.801	0	0.9999	2	0	81	89	0			0.6997	0	TRUE	tr|Q31K41|Q31K41_SYNE7	Q31K41	Q31K41	SYNE7	Synpcc7942_2548	3-isopropylmalate dehydratase
BB-SP3_1	RTEKESEWQER		SSRRRNNR.RTEKESEWQER.VVQIRRVT	R	V	11	3	415.903	1476.7	1476.7	493.24	493.239	1476.7	493.239	0.0002	0.9673	-0.3356	1.94424e-05	28.345	8.148	1	2	2	18	28	0			0.796	0	TRUE	sp|Q31L23|RS5_SYNE7	Q31L23	RS5	SYNE7	rpsE	Small ribosomal subunit protein uS5
BB-SP3_1	SHYTIGK		ATEIKIYK.SHYTIGK.ADSCDIRI	K	A	7	2	415.903	804.413	804.412	403.214	403.213	804.413	403.214	-0.001	0.904	-0.1908	0.00296483	16.612	0	1	2	0	107	113	0			0.7745	0	TRUE	tr|Q31QS2|Q31QS2_SYNE7	Q31QS2	Q31QS2	SYNE7	Synpcc7942_0565	FHA domain containing protein
BB-SP3_1	HAEAIGNAEAR		MRIRIIR.HAEAIGNAEAR.MIGRQDQP	R	M	11	2	415.903	1137.55	1137.55	569.782	569.782	1137.55	569.784	-0.0025	0.8919	-0.4854	9.83445e-06	26.529	0	1	2	0	8	18	0			0.8822	0	TRUE	tr|Q31N23|Q31N23_SYNE7	Q31N23	Q31N23	SYNE7	Synpcc7942_1516	Phosphoglycerate mutase
BB-SP3_1	AKPEELSDR		RDISDRFK.AKPEELSDR.VTAIQEEI	K	V	9	2	415.903	1043.53	1043.53	522.772	522.771	1043.52	522.77	0.0034	0.9468	-0.3049	0.10556	9.406	0	0.9993	2	1	719	727	0			0.8372	0	TRUE	sp|Q31PW3|SYA_SYNE7	Q31PW3	SYA	SYNE7	alaS	Alanine--tRNA ligase
BB-SP3_1	ATDAYEGAR		GVHTISGK.ATDAYEGAR.QKVARFIN	K	Q	9	2	415.903	952.424	952.424	477.219	477.219	952.425	477.22	-0.0011	0.9343	-0.1844	0.000867461	17.747	0	1	2	0	70	78	0			0.7928	0	TRUE	tr|Q31MF1|Q31MF1_SYNE7	Q31MF1	Q31MF1	SYNE7	Synpcc7942_1738	cysteine desulfurase
BB-SP3_1	AARPHLSTSEQR		DNIAIAVK.AARPHLSTSEQR.QVVDHHIE	K	Q	12	2	415.903	1351.69	1351.69	676.854	676.854	1351.7	676.855	-0.0023	0.8206	-0.1938	0.00401791	15.084	0	1	2	1	116	127	0			0.9627	0	TRUE	sp|P38046|NRTD_SYNE7	P38046	NRTD	SYNE7	nrtD	Nitrate import ATP-binding protein NrtD
BB-SP3_1	VMSLTDGTKK	VM[147]SLTDGTKK	IIPKAGAR.VMSLTDGTKK.MSKSDPTE	R	M	10	2	415.903	1094.56	1094.56	548.289	548.289	1094.56	548.289	-0.0006	0.9098	-0.1216	0.000301474	19.583	0	1	2	1	208	217	0	2M(15.9949)		0.8591	0	TRUE	tr|Q31NN1|Q31NN1_SYNE7	Q31NN1	Q31NN1	SYNE7	trpS	Tryptophan--tRNA ligase
BB-SP3_1	AARPHLSTSEQR		DNIAIAVK.AARPHLSTSEQR.QVVDHHIE	K	Q	12	3	417.075	1351.7	1351.7	451.573	451.573	1351.7	451.572	0.0015	0.948	-0.1897	1.92864e-05	25.359	6.736	1	2	1	116	127	0			0.7995	0	TRUE	sp|P38046|NRTD_SYNE7	P38046	NRTD	SYNE7	nrtD	Nitrate import ATP-binding protein NrtD
BB-SP3_1	RVQIAER		ANIKSAIK.RVQIAER.NRIRNKAY	K	N	7	2	417.075	870.504	870.503	436.259	436.259	870.504	436.259	-0.0004	0.908	-0.1409	0.0023348	17.027	8.152	1	2	1	10	16	0			0.7786	0	TRUE	sp|Q31N19|RS20_SYNE7	Q31N19	RS20	SYNE7	rpsT	Small ribosomal subunit protein bS20
BB-SP3_1	VMSLTDGTKK	VM[147]SLTDGTKK	IIPKAGAR.VMSLTDGTKK.MSKSDPTE	R	M	10	2	417.075	1094.56	1094.56	548.289	548.289	1094.56	548.289	-0.0003	0.9055	-0.1256	0.00200101	17.295	0	1	2	1	208	217	0	2M(15.9949)		0.8574	0	TRUE	tr|Q31NN1|Q31NN1_SYNE7	Q31NN1	Q31NN1	SYNE7	trpS	Tryptophan--tRNA ligase
BB-SP3_1	ARVDQIR		EGNEAAVK.ARVDQIR.RQIEETES	K	R	7	2	417.075	856.488	856.487	429.251	429.251	856.488	429.251	-0.0008	0.9468	-0.1029	0.0406443	15.064	0	1	2	1	342	348	0			0.7937	0	TRUE	sp|P22879|CH60_SYNE7	P22879	CH60	SYNE7	groEL	Chaperonin GroEL
BB-SP3_1	IVTANPK		DITKPGVR.IVTANPK.TSGGARWN	R	T	7	2	417.075	741.44	741.439	371.727	371.727	741.438	371.726	0.0002	0.979	-0.1934	0.120642	10.174	0	0.9998	2	0	161	167	0			0.7341	0	FALSE	sp|P27366|SUBI_SYNE7	P27366	SUBI	SYNE7	sbpA	Sulfate-binding protein	Synpcc7942_1722	tr|Q31MG7|Q31MG7_SYNE7
BB-SP3_1	RAVMEAATQAGAR	RAVM[147]EAATQAGAR	SGVTGVER.RAVMEAATQAGAR.EVYIIDEP	R	E	13	3	417.075	1346.67	1346.67	449.899	449.898	1346.67	449.898	0.0004	0.9081	-0.343	0.00319154	18.484	0	1	2	1	118	130	0	4M(15.9949)		0.7773	0	TRUE	tr|Q31RI7|Q31RI7_SYNE7	Q31RI7	Q31RI7	SYNE7	mreB	Cell shape-determining protein MreB
BB-SP3_1	VMSLTDGTKK	VM[147]SLTDGTKK	IIPKAGAR.VMSLTDGTKK.MSKSDPTE	R	M	10	3	417.075	1094.57	1094.57	365.864	365.863	1094.56	365.862	0.004	0.8635	-0.1256	0.178443	11.494	6.028	0.9972	2	1	208	217	0	2M(15.9949)		0.7019	0	TRUE	tr|Q31NN1|Q31NN1_SYNE7	Q31NN1	Q31NN1	SYNE7	trpS	Tryptophan--tRNA ligase
BB-SP3_1	MQNSNPTLK	M[147]QNSNPTLK	SRFIEIRK.MQNSNPTLK.NRVQTQIM	K	N	9	2	417.075	1047.5	1047.5	524.758	524.758	1047.5	524.758	-0.0009	0.9212	0.0332	0.011079	15.322	6.825	0.9997	2	0	113	121	0	1M(15.9949)		0.8433	0	TRUE	tr|Q31R81|Q31R81_SYNE7	Q31R81	Q31R81	SYNE7	Synpcc7942_0406	DUF4168 domain-containing protein
BB-SP3_1	ARVDQIR		EGNEAAVK.ARVDQIR.RQIEETES	K	R	7	3	417.075	856.491	856.49	286.504	286.504	856.488	286.503	0.0021	0.9665	-0.1029	0.16615	10.618	5.168	0.9893	2	1	342	348	0			0.6553	0	TRUE	sp|P22879|CH60_SYNE7	P22879	CH60	SYNE7	groEL	Chaperonin GroEL
BB-SP3_1	GAIESACR	GAIESACR	VAEGQDWR.GAIESACR.RSQGAFSI	R	R	8	2	417.075	862.395	862.395	432.205	432.205	862.397	432.206	-0.002	0.9631	-0.1288	0.0640841	10.273	0	0.9999	2	0	173	180	0	7C(57.0214)		0.7596	0	TRUE	sp|Q55038|PUR1_SYNE7	Q55038	PUR1	SYNE7	purF	Amidophosphoribosyltransferase
BB-SP3_1	QMDALTR	QM[147]DALTR	TAMIAGAR.QMDALTR.HSDIRQNP	R	H	7	2	418.247	849.402	849.401	425.708	425.708	849.401	425.708	-0.0005	0.9803	0.0205	0.018281	10.452	0	1	2	0	266	272	0	2M(15.9949)		0.7912	0	TRUE	sp|Q31LL0|G6PI_SYNE7	Q31LL0	G6PI	SYNE7	pgi	Glucose-6-phosphate isomerase
BB-SP3_1	CTTVQPAGTK	CTTVQPAGTK	HDIRRPNR.CTTVQPAGTK.SIITGASP	R	S	10	2	418.247	1061.52	1061.52	531.766	531.766	1061.52	531.766	0.0006	0.9265	-0.4514	0.000927363	17.631	0	1	2	0	912	921	0	1C(57.0214)		0.8567	0	TRUE	tr|Q31MT0|Q31MT0_SYNE7	Q31MT0	Q31MT0	SYNE7	Synpcc7942_1609	Protein splicing (Intein) site
BB-SP3_1	GTTPFKDK		IETTQIER.GTTPFKDK.KGEAIAHS	R	K	8	2	418.247	892.466	892.465	447.24	447.24	892.465	447.24	0	0.9207	-0.139	0.0381066	13.176	5.708	1	2	1	289	296	0			0.7871	0	TRUE	tr|Q31P62|Q31P62_SYNE7	Q31P62	Q31P62	SYNE7	Synpcc7942_1127	Uncharacterized protein
BB-SP3_1	AFTTGSQR		QFAAMIDK.AFTTGSQR.SPQNFSDV	K	S	8	2	418.247	866.427	866.426	434.221	434.22	866.425	434.22	0.0014	0.9757	-0.0617	0.0164816	13.632	0	1	2	0	85	92	0			0.7536	0	TRUE	tr|Q8GMR4|Q8GMR4_SYNE7	Q8GMR4	Q8GMR4	SYNE7	sek0027	SLH domain-containing protein
BB-SP3_1	ISAEVADKRR		GIIAQGYR.ISAEVADKRR.FQTSSWQS	R	F	10	3	418.247	1143.64	1143.64	382.221	382.22	1143.64	382.219	0.0028	0.9399	-0.4167	0.167205	11.607	0	0.9999	2	2	473	482	0			0.6969	0	TRUE	sp|Q03513|CCMM_SYNE7	Q03513	CCMM	SYNE7	ccmM	Carboxysome assembly protein CcmM
BB-SP3_1	RVQIAER		ANIKSAIK.RVQIAER.NRIRNKAY	K	N	7	2	419.419	870.505	870.504	436.26	436.259	870.504	436.259	0.0007	0.9356	-0.149	0.00455512	16.866	9.083	0.9998	2	1	10	16	0			0.7798	0	TRUE	sp|Q31N19|RS20_SYNE7	Q31N19	RS20	SYNE7	rpsT	Small ribosomal subunit protein bS20
BB-SP3_1	IVTANPK		DITKPGVR.IVTANPK.TSGGARWN	R	T	7	2	419.419	741.44	741.439	371.727	371.727	741.438	371.726	0.0003	0.975	-0.2015	0.061624	10.341	0	0.9999	2	0	161	167	0			0.7346	0	FALSE	sp|P27366|SUBI_SYNE7	P27366	SUBI	SYNE7	sbpA	Sulfate-binding protein	Synpcc7942_1722	tr|Q31MG7|Q31MG7_SYNE7
BB-SP3_1	ARVDQIR		EGNEAAVK.ARVDQIR.RQIEETES	K	R	7	3	419.419	856.489	856.488	286.504	286.503	856.488	286.503	-0.0001	0.9037	-0.111	0.0303389	14.572	7.927	0.9879	2	1	342	348	0			0.6587	0	TRUE	sp|P22879|CH60_SYNE7	P22879	CH60	SYNE7	groEL	Chaperonin GroEL
BB-SP3_1	ARVDQIR		EGNEAAVK.ARVDQIR.RQIEETES	K	R	7	2	419.419	856.489	856.488	429.252	429.251	856.488	429.251	0.0003	0.975	-0.111	0.0429042	16.97	10.813	0.9994	2	1	342	348	0			0.7982	0	TRUE	sp|P22879|CH60_SYNE7	P22879	CH60	SYNE7	groEL	Chaperonin GroEL
BB-SP3_1	ETNDRLEQAR		QERTAAIR.ETNDRLEQAR.EQAEAANQ	R	E	10	2	419.419	1230.59	1230.59	616.304	616.304	1230.6	616.305	-0.0012	0.7939	-0.4668	0.591221	7.413	0	0.932	2	1	459	468	0			0.923	0	TRUE	tr|Q31M73|Q31M73_SYNE7	Q31M73	Q31M73	SYNE7	Synpcc7942_1816	histidine kinase
BB-SP3_1	YACNDVR	YACNDVR	AISHEQMR.YACNDVR.YIIAAQAK	R	Y	7	2	419.419	896.38	896.379	449.197	449.197	896.381	449.198	-0.0018	0.9724	-0.0716	0.0109459	12.343	0	1	2	0	159	165	0	3C(57.0214)		0.7882	0	TRUE	tr|Q31QF9|Q31QF9_SYNE7	Q31QF9	Q31QF9	SYNE7	Synpcc7942_0678	3'-5' exonuclease
BB-SP3_1	QVQDGIK		SSQAINSK.QVQDGIK.NIIINQTG	K	N	7	2	419.419	786.423	786.422	394.219	394.218	786.423	394.219	-0.0012	0.9644	-0.0577	0.817523	8.85	6.638	0.9768	2	0	1015	1021	0			0.7435	0	TRUE	tr|Q31PC4|Q31PC4_SYNE7	Q31PC4	Q31PC4	SYNE7	Synpcc7942_1065	type I site-specific deoxyribonuclease
BB-SP3_1	SRDVIVK		PAAAAGIR.SRDVIVK.IDQKTTQG	R	I	7	2	419.419	815.49	815.489	408.752	408.752	815.486	408.75	0.0024	0.8683	-0.0872	0.0097051	14.552	9.482	0.9987	2	1	154	160	0			0.7872	0	TRUE	tr|Q31QC5|Q31QC5_SYNE7	Q31QC5	Q31QC5	SYNE7	Synpcc7942_0712	C-terminal processing peptidase-2. Serine peptidase. MEROPS family S41A
BB-SP3_1	ISAEVADKRR		GIIAQGYR.ISAEVADKRR.FQTSSWQS	R	F	10	3	419.419	1143.64	1143.64	382.22	382.219	1143.64	382.219	0.0003	0.9134	-0.4127	1.2099	10.169	0	0.9994	2	2	473	482	0			0.6966	0	TRUE	sp|Q03513|CCMM_SYNE7	Q03513	CCMM	SYNE7	ccmM	Carboxysome assembly protein CcmM
BB-SP3_1	DPSAAVR		RVITEIGR.DPSAAVR.LAVVESIS	R	L	7	2	420.591	714.365	714.365	358.19	358.19	714.366	358.19	-0.0013	0.9666	-0.1276	0.0688256	11.149	0	0.9995	2	0	248	254	0			0.721	0	TRUE	tr|Q31KP5|Q31KP5_SYNE7	Q31KP5	Q31KP5	SYNE7	Synpcc7942_2344	HEAT repeat domain-containing protein
BB-SP3_1	LGEAGAAAR		IATNGRIR.LGEAGAAAR.IAEVIRSQ	R	I	9	2	420.591	814.429	814.428	408.222	408.221	814.43	408.222	-0.0012	0.9686	-0.3581	0.0115146	14.255	0	1	2	0	387	395	0			0.7633	0	TRUE	tr|Q31S16|Q31S16_SYNE7	Q31S16	Q31S16	SYNE7	Synpcc7942_0121	Lipid-A-disaccharide synthase
BB-SP3_1	RQDLSHLK		APPVDRDR.RQDLSHLK.VYTIDDES	R	V	8	3	420.591	995.552	995.55	332.858	332.857	995.551	332.858	-0.0011	0.878	-0.4897	0.026333	11.818	0	0.9999	2	1	264	271	0			0.6879	0	TRUE	tr|Q31P65|Q31P65_SYNE7	Q31P65	Q31P65	SYNE7	Synpcc7942_1124	Exoribonuclease II
BB-SP3_1	AAIATASNDHR		HKYGPIMR.AAIATASNDHR.LGANEAPP	R	L	11	2	420.591	1126.54	1126.54	564.275	564.275	1125.55	563.784	0.9825	0.3491	-0.3474	0.0448487	12.893	0	0.934	2	0	394	404	0			0.8954	0	TRUE	tr|Q31RW8|Q31RW8_SYNE7	Q31RW8	Q31RW8	SYNE7	Synpcc7942_0169	Glutamate-ammonia ligase, glutamine synthetase type III
BB-SP3_1	HAGMLAASK		IEYNCSGK.HAGMLAASK.QQNWPIEG	K	Q	9	2	420.591	884.454	884.453	443.234	443.234	884.454	443.234	-0.0004	0.9328	-0.2965	2.64089e-05	24.813	0	1	2	0	131	139	0			0.7658	0	TRUE	tr|Q31RX1|Q31RX1_SYNE7	Q31RX1	Q31RX1	SYNE7	Synpcc7942_0166	Asparaginase
BB-SP3_1	IQAGNVR		RGAIRKQR.IQAGNVR.EARVGIRQ	R	E	7	2	420.591	756.422	756.422	379.219	379.218	756.424	379.219	-0.0025	0.9986	-0.0974	0.0165863	11.621	0	0.9999	2	0	20	26	0			0.7242	0	TRUE	tr|Q31LH0|Q31LH0_SYNE7	Q31LH0	Q31LH0	SYNE7	Synpcc7942_2069	Fimbrial assembly protein PilC-like
BB-SP3_1	QMDALTR	QM[147]DALTR	TAMIAGAR.QMDALTR.HSDIRQNP	R	H	7	2	420.591	850.417	850.416	426.216	426.216	849.401	425.708	1.015	0.9508	0.0124	0.972747	7.548	0	0.8753	2	0	266	272	0	2M(15.9949)		0.7547	0	TRUE	sp|Q31LL0|G6PI_SYNE7	Q31LL0	G6PI	SYNE7	pgi	Glucose-6-phosphate isomerase
BB-SP3_1	LPPPQQR		IRVDNPSK.LPPPQQR.EKIEEPYV	K	E	7	2	420.591	834.47	834.469	418.242	418.242	834.471	418.243	-0.002	0.9679	0.0337	1.20781	8.172	0	0.979	2	0	395	401	0			0.7526	0	TRUE	sp|Q31R08|LEPA_SYNE7	Q31R08	LEPA	SYNE7	lepA	Elongation factor 4
BB-SP3_1	YYCEQQR	YYCEQQR	ATVIEQQR.YYCEQQR.RNDKTRRV	R	R	7	2	421.762	1045.43	1045.43	523.721	523.721	1045.43	523.722	-0.0007	0.9557	-0.0792	0.00401328	11.086	0	1	2	0	210	216	0	3C(57.0214)		0.8482	0	TRUE	sp|Q8KPS9|PCYA_SYNE7	Q8KPS9	PCYA	SYNE7	pcyA	Phycocyanobilin:ferredoxin oxidoreductase
BB-SP3_1	RVQIAER		ANIKSAIK.RVQIAER.NRIRNKAY	K	N	7	2	421.762	871.507	871.506	436.761	436.76	870.504	436.259	1.0029	0.8981	-0.1571	0.0174281	15.535	8.465	0.9983	2	1	10	16	0			0.7906	0	TRUE	sp|Q31N19|RS20_SYNE7	Q31N19	RS20	SYNE7	rpsT	Small ribosomal subunit protein bS20
BB-SP3_1	LGVTQEHR		KINPVGFR.LGVTQEHR.SRWFADPN	R	S	8	3	421.762	938.496	938.494	313.839	313.839	938.493	313.838	0.0009	0.9384	-0.2435	0.0882572	8.717	0	0.999	2	0	12	19	0			0.6576	0	TRUE	sp|Q31L13|RS3_SYNE7	Q31L13	RS3	SYNE7	rpsC	Small ribosomal subunit protein uS3
BB-SP3_1	SRDVIVK		PAAAAGIR.SRDVIVK.IDQKTTQG	R	I	7	2	421.762	815.486	815.486	408.75	408.75	815.486	408.75	-0.0009	0.8739	-0.0953	0.0388374	14.143	8.295	0.9994	2	1	154	160	0			0.7815	0	TRUE	tr|Q31QC5|Q31QC5_SYNE7	Q31QC5	Q31QC5	SYNE7	Synpcc7942_0712	C-terminal processing peptidase-2. Serine peptidase. MEROPS family S41A
BB-SP3_1	LGVTQEHR		KINPVGFR.LGVTQEHR.SRWFADPN	R	S	8	2	421.762	938.494	938.493	470.254	470.254	938.493	470.254	0	0.9555	-0.2435	0.00875992	15.73	0	1	2	0	12	19	0			0.8168	0	TRUE	sp|Q31L13|RS3_SYNE7	Q31L13	RS3	SYNE7	rpsC	Small ribosomal subunit protein uS3
BB-SP3_1	LPPPQQR		IRVDNPSK.LPPPQQR.EKIEEPYV	K	E	7	2	421.762	834.471	834.47	418.243	418.242	834.471	418.243	-0.001	0.9702	0.0297	1.18236	8.209	0	0.9941	2	0	395	401	0			0.7457	0	TRUE	sp|Q31R08|LEPA_SYNE7	Q31R08	LEPA	SYNE7	lepA	Elongation factor 4
BB-SP3_1	IQAGNVR		RGAIRKQR.IQAGNVR.EARVGIRQ	R	E	7	2	422.934	756.425	756.425	379.22	379.22	756.424	379.219	0.0003	0.9803	-0.1055	0.0168752	11.591	0	0.9999	2	0	20	26	0			0.7225	0	TRUE	tr|Q31LH0|Q31LH0_SYNE7	Q31LH0	Q31LH0	SYNE7	Synpcc7942_2069	Fimbrial assembly protein PilC-like
BB-SP3_1	ALGEHAYK		TETAAIKK.ALGEHAYK.TVISSTKS	K	T	8	2	422.934	887.452	887.451	444.733	444.733	887.45	444.732	0.0007	0.886	-0.2042	0.00187715	19.406	8.798	1	2	0	325	332	0			0.8047	0	TRUE	tr|Q31QV0|Q31QV0_SYNE7	Q31QV0	Q31QV0	SYNE7	Synpcc7942_0537	3-oxoacyl-[acyl-carrier-protein] synthase 2
BB-SP3_1	AAVQEVR		TAREIIGR.AAVQEVR.TPIFEQTA	R	T	7	2	422.934	771.424	771.423	386.719	386.719	771.424	386.719	-0.0006	0.9638	-0.0165	0.0931644	10.623	0	0.9998	2	0	35	41	0			0.7473	0	TRUE	sp|Q31KX6|SYH_SYNE7	Q31KX6	SYH	SYNE7	hisS	Histidine--tRNA ligase
BB-SP3_1	KEAAGIAEAR		ITRWGKAR.KEAAGIAEAR.EGKRGPEN	R	E	10	2	422.934	1014.54	1014.54	508.279	508.279	1014.55	508.28	-0.0021	0.7386	-0.44	0.00276694	18.732	0	1	2	1	77	86	0			0.8348	0	TRUE	tr|Q31RN0|Q31RN0_SYNE7	Q31RN0	Q31RN0	SYNE7	Synpcc7942_0257	TIGR00297 family protein
BB-SP3_1	KITEAMR		IKSVRNTR.KITEAMR.LVAAAKVR	R	L	7	2	422.934	847.459	847.458	424.737	424.736	847.459	424.737	-0.0004	0.9842	-0.1639	0.0189126	11.393	0	0.9994	2	1	19	25	0			0.7659	0	TRUE	sp|Q31RF0|ATPG_SYNE7	Q31RF0	ATPG	SYNE7	atpG	ATP synthase gamma chain
BB-SP3_1	EVEGSNPCSEGK	EVEGSNPCSEGK	IQTTVGGR.EVEGSNPCSEGK.LSPIIRHR	R	L	12	2	422.934	1291.54	1291.54	646.777	646.776	1291.53	646.775	0.0034	0.7625	-0.3889	0.000450039	14.887	0	1	2	0	107	118	0	8C(57.0214)		0.9073	0	TRUE	tr|Q31Q21|Q31Q21_SYNE7	Q31Q21	Q31Q21	SYNE7	Synpcc7942_0816	Diguanylate cyclase/phosphodiesterase
BB-SP3_1	LGVTQEHR		KINPVGFR.LGVTQEHR.SRWFADPN	R	S	8	2	424.106	938.493	938.492	470.254	470.253	938.493	470.254	-0.001	0.9758	-0.2516	0.0332851	14.411	8.879	1	2	0	12	19	0			0.8171	0	TRUE	sp|Q31L13|RS3_SYNE7	Q31L13	RS3	SYNE7	rpsC	Small ribosomal subunit protein uS3
BB-SP3_1	LGVTQEHR		KINPVGFR.LGVTQEHR.SRWFADPN	R	S	8	3	424.106	938.495	938.493	313.839	313.838	938.493	313.838	-0.0003	0.9364	-0.2516	0.0787953	8.914	0	0.9974	2	0	12	19	0			0.6579	0	TRUE	sp|Q31L13|RS3_SYNE7	Q31L13	RS3	SYNE7	rpsC	Small ribosomal subunit protein uS3
BB-SP3_1	GVAATTDCNAR	GVAATTDCNAR	AAIKTSNK.GVAATTDCNAR.YCYIQPYE	K	Y	11	2	424.106	1134.51	1134.51	568.262	568.262	1134.51	568.262	0.0002	0.9503	-0.4834	4.53158e-05	21.875	0	1	2	0	473	483	0	8C(57.0214)		0.8779	0	TRUE	sp|Q55041|PURL_SYNE7	Q55041	PURL	SYNE7	purL	Phosphoribosylformylglycinamidine synthase subunit PurL
BB-SP3_1	QSLQTATR		IAAIVYGR.QSLQTATR.	R	-	8	2	424.106	903.476	903.476	452.745	452.745	903.477	452.746	-0.0015	0.9441	-0.1151	0.00271488	17.765	0	1	2	0	404	411	0			0.7926	0	TRUE	tr|Q31Q45|Q31Q45_SYNE7	Q31Q45	Q31Q45	SYNE7	Synpcc7942_0792	Multidrug efflux MFS transporter
BB-SP3_1	PSSIMAMR	PSSIM[147]AM[147]R	QGEYMVAR.PSSIMAMR.VEPIFNSS	R	V	8	2	424.106	923.423	923.422	462.719	462.718	923.42	462.717	0.0014	0.7818	-0.1445	0.0107461	9.375	0	0.9952	2	0	64	71	0	5M(15.9949), 7M(15.9949)		0.7686	0	TRUE	tr|Q31KJ4|Q31KJ4_SYNE7	Q31KJ4	Q31KJ4	SYNE7	Synpcc7942_2395	Uncharacterized protein
BB-SP3_1	PSSIMAMR	PSSIM[147]AM[147]R	QGEYMVAR.PSSIMAMR.VEPIFNSS	R	V	8	2	425.279	923.421	923.421	462.718	462.718	923.42	462.717	0.0001	0.938	-0.1486	0.035055	11.321	0	0.9999	2	0	64	71	0	5M(15.9949), 7M(15.9949)		0.781	0	TRUE	tr|Q31KJ4|Q31KJ4_SYNE7	Q31KJ4	Q31KJ4	SYNE7	Synpcc7942_2395	Uncharacterized protein
BB-SP3_1	IGAIAHR		SVRSKVDR.IGAIAHR.LCDQISIH	R	L	7	2	425.279	736.435	736.434	369.225	369.224	736.434	369.224	-0.0003	0.9507	-0.032	0.00423155	10.994	0	1	2	0	379	385	0			0.7358	0	TRUE	tr|Q31SB9|Q31SB9_SYNE7	Q31SB9	Q31SB9	SYNE7	glyS	Glycine--tRNA ligase beta subunit
BB-SP3_1	TQASAIER		IDRIRSRR.TQASAIER.VQNQVKQE	R	V	8	2	425.279	874.451	874.45	438.233	438.232	874.451	438.233	-0.0004	0.9771	-0.1999	0.0124667	15.117	11.533	1	2	0	103	110	0			0.7713	0	TRUE	tr|Q31LN5|Q31LN5_SYNE7	Q31LN5	Q31LN5	SYNE7	Synpcc7942_2004	Sigma-24 (FecI-like)
BB-SP3_1	TQFTQSQR		GTIIIATK.TQFTQSQR.FGISWFWP	K	F	8	2	425.279	994.482	994.482	498.248	498.248	994.483	498.249	-0.0013	0.9328	-0.0628	0.0310277	14.533	7.348	0.9999	2	0	419	426	0			0.8182	0	TRUE	tr|Q31LY4|Q31LY4_SYNE7	Q31LY4	Q31LY4	SYNE7	Synpcc7942_1905	Cyclic nucleotide-binding domain (cNMP-BD) protein
BB-SP3_1	ALGEHAYK		TETAAIKK.ALGEHAYK.TVISSTKS	K	T	8	3	425.279	887.453	887.452	296.825	296.825	887.45	296.824	0.0015	0.6736	-0.2123	0.179061	9.488	0	0.9574	2	0	325	332	0			0.6863	0	TRUE	tr|Q31QV0|Q31QV0_SYNE7	Q31QV0	Q31QV0	SYNE7	Synpcc7942_0537	3-oxoacyl-[acyl-carrier-protein] synthase 2
BB-SP3_1	GVAATTDCNAR	GVAATTDCNAR	AAIKTSNK.GVAATTDCNAR.YCYIQPYE	K	Y	11	2	426.451	1134.51	1134.51	568.262	568.262	1134.51	568.262	0.0001	0.932	-0.4915	1.03336e-05	22.443	0	1	2	0	473	483	0	8C(57.0214)		0.8776	0	TRUE	sp|Q55041|PURL_SYNE7	Q55041	PURL	SYNE7	purL	Phosphoribosylformylglycinamidine synthase subunit PurL
BB-SP3_1	KGNDPIQPR		VAAFQIIR.KGNDPIQPR.DEIDYAAN	R	D	9	2	426.451	1023.55	1023.55	512.782	512.782	1023.55	512.78	0.0031	0.9079	-0.4604	0.00340604	16.371	0	1	2	1	144	152	0			0.8257	0	TRUE	tr|Q31QM5|Q31QM5_SYNE7	Q31QM5	Q31QM5	SYNE7	Synpcc7942_0612	Citrate synthase
BB-SP3_1	LTPQPNR		TEVKPYIR.LTPQPNR.	R	-	7	2	426.451	824.451	824.45	413.233	413.232	824.45	413.233	-0.0003	0.9403	-0.1696	0.0123027	10.14	0	0.9998	2	0	205	211	0			0.7704	0	TRUE	tr|Q31KE0|Q31KE0_SYNE7	Q31KE0	Q31KE0	SYNE7	Synpcc7942_2449	1-Cys peroxiredoxin
BB-SP3_1	KGNDPIQPR		VAAFQIIR.KGNDPIQPR.DEIDYAAN	R	D	9	2	426.451	1023.55	1023.55	512.78	512.78	1023.55	512.78	-0.0004	0.8957	-0.4604	0.00260765	15.835	0	1	2	1	144	152	0			0.846	0	TRUE	tr|Q31QM5|Q31QM5_SYNE7	Q31QM5	Q31QM5	SYNE7	Synpcc7942_0612	Citrate synthase
BB-SP3_1	ALGEHAYK		TETAAIKK.ALGEHAYK.TVISSTKS	K	T	8	2	426.451	887.451	887.45	444.733	444.732	887.45	444.732	0	0.9259	-0.2164	0.00432016	15.958	6.497	1	2	0	325	332	0			0.8036	0	TRUE	tr|Q31QV0|Q31QV0_SYNE7	Q31QV0	Q31QV0	SYNE7	Synpcc7942_0537	3-oxoacyl-[acyl-carrier-protein] synthase 2
BB-SP3_1	LTPQPNR		TEVKPYIR.LTPQPNR.	R	-	7	2	426.451	824.451	824.451	413.233	413.233	824.45	413.233	0	0.9524	-0.1696	0.00918861	10.647	0	1	2	0	205	211	0			0.7586	0	TRUE	tr|Q31KE0|Q31KE0_SYNE7	Q31KE0	Q31KE0	SYNE7	Synpcc7942_2449	1-Cys peroxiredoxin
BB-SP3_1	RIDTVNR		RIVAEGNK.RIDTVNR.ITGNASSI	K	I	7	2	426.451	872.484	872.483	437.249	437.249	872.483	437.249	0	0.9081	-0.4213	0.0987415	13.522	8.63	0.9991	2	1	38	44	0			0.7835	0	TRUE	sp|P06539|PHCB_SYNE7	P06539	PHCB	SYNE7	cpcB1	C-phycocyanin beta subunit
BB-SP3_1	LTANYDRK		FVQDQIAK.LTANYDRK.ADFFVEKI	K	A	8	2	426.451	979.507	979.506	490.761	490.76	979.509	490.762	-0.0025	0.9204	-0.3606	0.0155686	13.731	0	1	2	1	583	590	0			0.8301	0	TRUE	tr|Q31Q56|Q31Q56_SYNE7	Q31Q56	Q31Q56	SYNE7	Synpcc7942_0781	Phosphoenolpyruvate synthase
BB-SP3_1	EAAVLRR		AIAIRPKK.EAAVLRR.EIERIQKY	K	E	7	2	427.623	813.483	813.482	407.749	407.748	813.482	407.748	0	0.9072	-0.0663	0.0320258	14.478	7.689	0.9983	2	1	133	139	0			0.7773	0	TRUE	sp|Q31K59|RS2_SYNE7	Q31K59	RS2	SYNE7	rpsB	Small ribosomal subunit protein uS2
BB-SP3_1	FSGEGEPAHR		TKEVIVAR.FSGEGEPAHR.AAYRYIRE	R	A	10	2	427.623	1085.49	1085.49	543.751	543.751	1085.49	543.752	-0.0008	0.965	-0.4353	5.74447e-06	22.463	0	1	2	0	354	363	0			0.8532	0	TRUE	tr|Q31LM8|Q31LM8_SYNE7	Q31LM8	Q31LM8	SYNE7	rnz	Ribonuclease Z
BB-SP3_1	FFHNNAHNR		ISEIYREK.FFHNNAHNR.FIEINFKH	K	F	9	2	427.623	1156.52	1156.52	579.266	579.266	1155.53	578.773	0.9853	0.367	-0.2939	0.00380847	11.177	0	0.811	2	0	86	94	0			0.8815	0	TRUE	tr|Q31PE0|Q31PE0_SYNE7	Q31PE0	Q31PE0	SYNE7	Synpcc7942_1049	Phycobilisome rod linker polypeptide
BB-SP3_1	RAAAAEFQK		ATGDANIR.RAAAAEFQK.AIAKSSQI	R	A	9	2	427.623	990.527	990.526	496.271	496.27	990.525	496.27	0.0014	0.935	-0.4391	0.00143632	17.871	10.641	1	2	1	267	275	0			0.8296	0	TRUE	tr|Q31QS6|Q31QS6_SYNE7	Q31QS6	Q31QS6	SYNE7	Synpcc7942_0561	TPR repeat
BB-SP3_1	LTPQPNR		TEVKPYIR.LTPQPNR.	R	-	7	2	428.795	824.451	824.45	413.233	413.233	824.45	413.233	0	0.9483	-0.1777	0.00582774	11.438	0	1	2	0	205	211	0			0.7675	0	TRUE	tr|Q31KE0|Q31KE0_SYNE7	Q31KE0	Q31KE0	SYNE7	Synpcc7942_2449	1-Cys peroxiredoxin
BB-SP3_1	GVAATTDCNAR	GVAATTDCNAR	AAIKTSNK.GVAATTDCNAR.YCYIQPYE	K	Y	11	2	428.795	1135.51	1135.51	568.764	568.764	1134.51	568.262	1.0056	0.9457	-0.4896	5.68853e-05	18.48	0	1	2	0	473	483	0	8C(57.0214)		0.8588	0	TRUE	sp|Q55041|PURL_SYNE7	Q55041	PURL	SYNE7	purL	Phosphoribosylformylglycinamidine synthase subunit PurL
BB-SP3_1	FFHNNAHNR		ISEIYREK.FFHNNAHNR.FIEINFKH	K	F	9	3	428.795	1156.52	1156.52	386.514	386.514	1155.53	386.185	0.9866	0.5387	-0.2898	0.309208	8.539	0	0.5803	2	0	86	94	0			0.7525	0	TRUE	tr|Q31PE0|Q31PE0_SYNE7	Q31PE0	Q31PE0	SYNE7	Synpcc7942_1049	Phycobilisome rod linker polypeptide
BB-SP3_1	DIHPSHYGR		ERAGFAVR.DIHPSHYGR.ICPIETPE	R	I	9	2	428.795	1080.51	1080.51	541.263	541.262	1080.51	541.262	0	0.9711	-0.4219	0.000939182	15.609	0	1	2	0	410	418	0			0.8529	0	TRUE	sp|Q31N17|RPOB_SYNE7	Q31N17	RPOB	SYNE7	rpoB	DNA-directed RNA polymerase subunit beta
BB-SP3_1	DIHPSHYGR		ERAGFAVR.DIHPSHYGR.ICPIETPE	R	I	9	3	428.795	1080.52	1080.52	361.18	361.179	1080.51	361.177	0.0053	0.9278	-0.4219	0.00700648	14.118	0	1	2	0	410	418	0			0.7016	0	TRUE	sp|Q31N17|RPOB_SYNE7	Q31N17	RPOB	SYNE7	rpoB	DNA-directed RNA polymerase subunit beta
BB-SP3_1	VGAATETEMKDRK		SGGVAVVK.VGAATETEMKDRK.LRIEDAIN	K	L	13	3	428.795	1434.71	1434.71	479.245	479.245	1434.71	479.245	-0.0007	0.9599	-0.4494	1.9476e-05	26.342	7.726	1	2	2	379	391	0			0.7762	0	TRUE	sp|P22879|CH60_SYNE7	P22879	CH60	SYNE7	groEL	Chaperonin GroEL
BB-SP3_1	FFHNNAHNR		ISEIYREK.FFHNNAHNR.FIEINFKH	K	F	9	2	428.795	1156.52	1156.52	579.267	579.267	1155.53	578.773	0.9868	0.3543	-0.2898	0.00278291	11.722	0	0.9811	2	0	86	94	0			0.8867	0	TRUE	tr|Q31PE0|Q31PE0_SYNE7	Q31PE0	Q31PE0	SYNE7	Synpcc7942_1049	Phycobilisome rod linker polypeptide
BB-SP3_1	QGDDPQIK		CIIIHGMR.QGDDPQIK.TYKIRPIA	R	T	8	2	428.795	899.434	899.433	450.724	450.724	899.435	450.725	-0.0017	0.9161	-0.1378	0.0104592	11.422	0	0.9999	2	0	251	258	0			0.8147	0	TRUE	tr|Q8GMQ5|Q8GMQ5_SYNE7	Q8GMQ5	Q8GMQ5	SYNE7	sel0037	Telomere resolvase ResT/TelK catalytic domain-containing protein
BB-SP3_1	SPDQLQR		IVFIITGR.SPDQLQR.QRIRIDFR	R	Q	7	2	428.795	842.425	842.425	422.22	422.22	842.425	422.22	0	0.9388	0.0062	0.0553987	12.526	7.377	0.9999	2	0	216	222	0			0.7812	0	TRUE	tr|Q31Q57|Q31Q57_SYNE7	Q31Q57	Q31Q57	SYNE7	Synpcc7942_0780	Serine/threonine protein kinase
BB-SP3_1	LGTAAMTTR	LGTAAM[147]TTR	PFVTSGIR.LGTAAMTTR.GFKEAEFA	R	G	9	2	429.967	936.47	936.47	469.242	469.242	936.47	469.242	-0.0003	0.942	-0.1931	0.00294951	16.621	7.16	1	2	0	364	372	0	6M(15.9949)		0.8144	0	TRUE	sp|Q31RK5|GLYA_SYNE7	Q31RK5	GLYA	SYNE7	glyA	Serine hydroxymethyltransferase
BB-SP3_1	EVVGNTAAR		VVVSGISK.EVVGNTAAR.IRAVRPPE	K	I	9	2	429.967	915.478	915.478	458.747	458.746	915.477	458.746	0.0004	0.9837	-0.35	0.00045525	17.867	0	1	2	0	139	147	0			0.7893	0	TRUE	sp|Q31L21|RL6_SYNE7	Q31L21	RL6	SYNE7	rplF	Large ribosomal subunit protein uL6
BB-SP3_1	NVSVAESDRQR		EGGSKITK.NVSVAESDRQR.FAISDDEV	K	F	11	2	429.967	1259.62	1259.62	630.819	630.819	1259.62	630.818	0.0015	0.7169	-0.3998	0.125459	11.106	0	0.9996	2	1	311	321	0			0.9411	0	TRUE	tr|Q31Q56|Q31Q56_SYNE7	Q31Q56	Q31Q56	SYNE7	Synpcc7942_0781	Phosphoenolpyruvate synthase
BB-SP3_1	SSGGQAQSSRPSTNTGTDPR		PIGQTDSR.SSGGQAQSSRPSTNTGTDPR.YTTPSPAP	R	Y	20	3	429.967	1989.91	1989.91	664.312	664.312	1989.91	664.311	0.0043	0.9419	-0.0073	4.28548e-06	26.972	0	1	2	1	75	94	0			0.8313	0	TRUE	tr|Q31LP3|Q31LP3_SYNE7	Q31LP3	Q31LP3	SYNE7	Synpcc7942_1996	Uncharacterized protein
BB-SP3_1	TNTPYER		ICTIYEPR.TNTPYER.CPRAIAQK	R	C	7	2	429.967	879.41	879.409	440.712	440.712	879.409	440.712	0.0005	0.9703	-0.0495	0.0134276	12.988	8.223	0.9992	2	0	99	105	0			0.7865	0	TRUE	tr|Q31L83|Q31L83_SYNE7	Q31L83	Q31L83	SYNE7	Synpcc7942_2156	Glutamine synthetase
BB-SP3_1	ESYGASGAQTR		TGQTVTFK.ESYGASGAQTR.AVIGGIEA	K	A	11	2	429.967	1125.51	1125.51	563.761	563.761	1125.51	563.76	0.0015	0.9511	-0.4573	0.00151182	17.782	0	1	2	0	72	82	0			0.8706	0	TRUE	tr|Q31MK3|Q31MK3_SYNE7	Q31MK3	Q31MK3	SYNE7	Synpcc7942_1686	Thiosulphate-binding protein
BB-SP3_1	SQAETGEIK		FVADAIHK.SQAETGEIK.GHYINVTA	K	G	9	2	429.967	961.471	961.47	481.743	481.742	961.472	481.743	-0.0012	0.965	-0.2785	0.00385923	16.154	0	1	2	0	225	233	0			0.8092	0	TRUE	sp|Q31NB3|RBL_SYNE7	Q31NB3	RBL	SYNE7	cbbL	Ribulose bisphosphate carboxylase large chain
BB-SP3_1	GRGQVYPTGQK		QIHVGGNR.GRGQVYPTGQK.SNNGVYTA	R	S	11	2	429.967	1189.62	1189.62	595.816	595.816	1189.62	595.817	-0.003	0.8848	-0.4601	0.00134896	17.98	0	1	2	1	196	206	0			0.8808	0	TRUE	sp|Q31NV8|CYF_SYNE7	Q31NV8	CYF	SYNE7	petA	Cytochrome f
BB-SP3_1	LVAEGNKR		AQIDAISR.LVAEGNKR.IDTVNRIT	R	I	8	2	429.967	885.502	885.502	443.758	443.758	885.503	443.759	-0.0015	0.9221	-0.1101	0.320627	8.476	0	0.9967	2	1	31	38	0			0.8233	0	TRUE	sp|P06539|PHCB_SYNE7	P06539	PHCB	SYNE7	cpcB1	C-phycocyanin beta subunit
BB-SP3_1	QPVPQAR		AITPASVR.QPVPQAR.SRPKQPSR	R	S	7	2	429.967	794.441	794.44	398.228	398.227	794.44	398.227	0	0.9244	-0.1878	0.0864968	9.752	0	0.9989	2	0	65	71	0			0.7724	0	TRUE	tr|Q31KF8|Q31KF8_SYNE7	Q31KF8	Q31KF8	SYNE7	Synpcc7942_2431	DUF2157 domain-containing protein
BB-SP3_1	DIHPSHYGR		ERAGFAVR.DIHPSHYGR.ICPIETPE	R	I	9	2	431.139	1080.51	1080.51	541.261	541.261	1080.51	541.262	-0.0018	0.9669	-0.43	0.00454203	13.871	0	1	2	0	410	418	0			0.8546	0	TRUE	sp|Q31N17|RPOB_SYNE7	Q31N17	RPOB	SYNE7	rpoB	DNA-directed RNA polymerase subunit beta
BB-SP3_1	TNTPYER		ICTIYEPR.TNTPYER.CPRAIAQK	R	C	7	2	431.139	879.41	879.409	440.712	440.712	879.409	440.712	0.0006	0.9689	-0.0535	0.0100519	14.491	10.186	0.9998	2	0	99	105	0			0.7881	0	TRUE	tr|Q31L83|Q31L83_SYNE7	Q31L83	Q31L83	SYNE7	Synpcc7942_2156	Glutamine synthetase
BB-SP3_1	DIHPSHYGR		ERAGFAVR.DIHPSHYGR.ICPIETPE	R	I	9	3	431.139	1080.51	1080.51	361.178	361.178	1080.51	361.177	0.0013	0.9515	-0.43	0.00655013	14.235	0	1	2	0	410	418	0			0.7053	0	TRUE	sp|Q31N17|RPOB_SYNE7	Q31N17	RPOB	SYNE7	rpoB	DNA-directed RNA polymerase subunit beta
BB-SP3_1	THTSSVQIR		ITDGNIIR.THTSSVQIR.HMEEQEPP	R	H	9	2	431.139	1027.54	1027.54	514.778	514.778	1027.54	514.778	0.0007	0.9784	-0.1826	0.00156315	17.724	5.331	1	2	0	176	184	0			0.8268	0	TRUE	tr|Q31LH5|Q31LH5_SYNE7	Q31LH5	Q31LH5	SYNE7	pheS	Phenylalanine--tRNA ligase alpha subunit
BB-SP3_1	GRGQVYPTGQK		QIHVGGNR.GRGQVYPTGQK.SNNGVYTA	R	S	11	2	431.139	1189.62	1189.62	595.817	595.817	1189.62	595.817	-0.0018	0.7907	-0.4641	0.00137246	16.95	0	1	2	1	196	206	0			0.8808	0	TRUE	sp|Q31NV8|CYF_SYNE7	Q31NV8	CYF	SYNE7	petA	Cytochrome f
BB-SP3_1	DISHSSVER		NVAIWHER.DISHSSVER.MMIPDCSA	R	M	9	2	431.139	1028.49	1028.49	515.251	515.251	1028.49	515.252	-0.0007	0.9694	-0.3667	0.00662598	16.215	10.903	1	2	0	302	310	0			0.8326	0	TRUE	tr|Q31RH2|Q31RH2_SYNE7	Q31RH2	Q31RH2	SYNE7	Synpcc7942_0315	Adenylosuccinate lyase
BB-SP3_1	GNISQVR		MMAFSGAR.GNISQVR.QIVGMRGI	R	Q	7	2	431.139	772.42	772.42	387.217	387.217	772.419	387.217	0.0005	0.9964	0.168	1.84608	8.435	7.816	0.8715	2	0	139	145	0			0.7548	0	TRUE	sp|Q31N15|RPOC2_SYNE7	Q31N15	RPOC2	SYNE7	rpoC2	DNA-directed RNA polymerase subunit beta'
BB-SP3_1	KANNAYAISHSHR		RVCQITGK.KANNAYAISHSHR.RTKRIQNV	K	R	13	3	431.139	1468.72	1468.72	490.58	490.58	1467.73	490.252	0.9853	0.7051	-0.0608	0.0118645	14.203	0	0.9999	2	1	11	23	0			0.7993	0	TRUE	sp|Q31S95|RL28_SYNE7	Q31S95	RL28	SYNE7	rpmB	Large ribosomal subunit protein bL28
BB-SP3_1	LREEMNTR		SIESDIAR.LREEMNTR.IREAVIQH	R	I	8	3	431.139	1047.51	1047.51	350.178	350.178	1047.51	350.178	-0.0009	0.9529	-0.3393	0.00379971	16.181	0	1	2	1	122	129	0			0.6915	0	TRUE	tr|Q31RQ2|Q31RQ2_SYNE7	Q31RQ2	Q31RQ2	SYNE7	Synpcc7942_0235	Cyclic nucleotide-binding domain (cNMP-BD) protein
BB-SP3_1	SSGGQAQSSRPSTNTGTDPR		PIGQTDSR.SSGGQAQSSRPSTNTGTDPR.YTTPSPAP	R	Y	20	3	431.139	1989.91	1989.91	664.312	664.312	1989.91	664.311	0.0043	0.7813	-0.0032	2.22075e-05	20.114	0	1	2	1	75	94	0			0.8321	0	TRUE	tr|Q31LP3|Q31LP3_SYNE7	Q31LP3	Q31LP3	SYNE7	Synpcc7942_1996	Uncharacterized protein
BB-SP3_1	DSGNVIR		RTKKSIRR.DSGNVIR.FDDNAAVI	R	F	7	2	431.139	759.389	759.388	380.702	380.701	759.388	380.701	0.0004	0.9847	0.2584	0.0427563	11.976	0	0.9996	2	0	71	77	0			0.7487	0	TRUE	sp|Q31L17|RL14_SYNE7	Q31L17	RL14	SYNE7	rplN	Large ribosomal subunit protein uL14
BB-SP3_1	SDHLSPEER		QFVIMDYR.SDHLSPEER.QIPPTFIY	R	Q	9	2	431.139	1068.49	1068.48	535.25	535.25	1068.48	535.249	0.0014	0.9498	-0.3036	0.00340016	16.374	0	1	2	0	182	190	0			0.8413	0	TRUE	sp|Q55276|LCYB_SYNE7	Q55276	LCYB	SYNE7	crtL	Lycopene beta cyclase
BB-SP3_1	SKPGLVER		SPIAKPHR.SKPGLVER.FEIFIVGR	R	F	8	2	431.139	884.507	884.506	443.261	443.26	884.508	443.261	-0.0017	0.9258	-0.0923	0.0153993	11.75	0	1	2	1	398	405	0			0.7953	0	TRUE	sp|Q31KH4|SYK_SYNE7	Q31KH4	SYK	SYNE7	lysS	Lysine--tRNA ligase
BB-SP3_1	AAPPAEQPR		APAATPPK.AAPPAEQPR.GTSTPAT	K	G	9	2	432.312	935.483	935.482	468.749	468.748	935.482	468.748	-0.0004	0.9638	-0.431	0.182075	9.459	6.154	0.9988	2	0	157	165	0			0.8084	0	TRUE	tr|Q31PM5|Q31PM5_SYNE7	Q31PM5	Q31PM5	SYNE7	Synpcc7942_0964	Uncharacterized protein
BB-SP3_1	TAAAAGIR		FPFDDSVR.TAAAAGIR.AIVQPGGS	R	A	8	2	432.312	729.413	729.413	365.714	365.714	729.413	365.714	-0.0007	0.991	-0.0858	0.0351358	12.317	0	0.9999	2	0	471	478	0			0.7443	0	TRUE	sp|Q31R91|PUR9_SYNE7	Q31R91	PUR9	SYNE7	purH	Bifunctional purine biosynthesis protein PurH
BB-SP3_1	DISHSSVER		NVAIWHER.DISHSSVER.MMIPDCSA	R	M	9	3	432.312	1028.49	1028.49	343.838	343.837	1028.49	343.837	0.0013	0.9653	-0.3707	0.0827942	11.828	7.537	0.9996	2	0	302	310	0			0.6839	0	TRUE	tr|Q31RH2|Q31RH2_SYNE7	Q31RH2	Q31RH2	SYNE7	Synpcc7942_0315	Adenylosuccinate lyase
BB-SP3_1	EYLGQQSHR		AKAVSTIK.EYLGQQSHR.QTVASIRI	K	Q	9	2	432.312	1116.53	1116.53	559.271	559.27	1116.53	559.273	-0.0046	0.8124	-0.2898	0.000960506	13.57	0	1	2	0	168	176	0			0.8787	0	TRUE	tr|Q8GMQ5|Q8GMQ5_SYNE7	Q8GMQ5	Q8GMQ5	SYNE7	sel0037	Telomere resolvase ResT/TelK catalytic domain-containing protein
BB-SP3_1	GVLHANTGAR		KIDKAVKR.GVLHANTGAR.KKARIAKA	R	K	10	2	432.312	994.53	994.53	498.272	498.272	994.531	498.273	-0.0009	0.9838	-0.4028	0.00143054	16.878	0	1	2	0	72	81	0			0.8259	0	TRUE	sp|Q31N19|RS20_SYNE7	Q31N19	RS20	SYNE7	rpsT	Small ribosomal subunit protein bS20
BB-SP3_1	NTIVTGQK		KAVFKSIK.NTIVTGQK.LDPSVADA	K	L	8	2	432.312	859.476	859.475	430.745	430.745	859.476	430.745	-0.0012	0.9886	-0.0913	0.00937022	15.613	10.612	1	2	0	56	63	0			0.7725	0	TRUE	tr|Q31RW8|Q31RW8_SYNE7	Q31RW8	Q31RW8	SYNE7	Synpcc7942_0169	Glutamate-ammonia ligase, glutamine synthetase type III
BB-SP3_1	GVLHANTGAR		KIDKAVKR.GVLHANTGAR.KKARIAKA	R	K	10	3	432.312	994.533	994.532	332.518	332.518	994.531	332.517	0.0007	0.9614	-0.4028	0.00511976	14.663	0	1	2	0	72	81	0			0.6986	0	TRUE	sp|Q31N19|RS20_SYNE7	Q31N19	RS20	SYNE7	rpsT	Small ribosomal subunit protein bS20
BB-SP3_1	SKPGLVER		SPIAKPHR.SKPGLVER.FEIFIVGR	R	F	8	2	432.312	884.508	884.507	443.261	443.261	884.508	443.261	-0.0006	0.9795	-0.0963	0.0330179	11.425	0	1	2	1	398	405	0			0.7975	0	TRUE	sp|Q31KH4|SYK_SYNE7	Q31KH4	SYK	SYNE7	lysS	Lysine--tRNA ligase
BB-SP3_1	DSGNVIR		RTKKSIRR.DSGNVIR.FDDNAAVI	R	F	7	2	432.312	759.389	759.388	380.702	380.701	759.388	380.701	0.0004	0.9745	0.2543	0.0729878	11.047	0	0.9999	2	0	71	77	0			0.7478	0	TRUE	sp|Q31L17|RL14_SYNE7	Q31L17	RL14	SYNE7	rplN	Large ribosomal subunit protein uL14
BB-SP3_1	KLQDTYR		KAVGDIKK.KLQDTYR.DVPIVADV	K	D	7	2	432.312	922.489	922.488	462.252	462.251	922.487	462.251	0.0006	0.9784	-0.2077	0.00335738	16.396	0	1	2	1	89	95	0			0.816	0	TRUE	sp|Q31QC4|ISPG_SYNE7	Q31QC4	ISPG	SYNE7	ispG	4-hydroxy-3-methylbut-2-en-1-yl diphosphate synthase (ferredoxin)
BB-SP3_1	SDHLSPEER		QFVIMDYR.SDHLSPEER.QIPPTFIY	R	Q	9	2	432.312	1068.48	1068.48	535.249	535.249	1068.48	535.249	0.0003	0.9662	-0.3077	0.00114948	18.258	0	1	2	0	182	190	0			0.8435	0	TRUE	sp|Q55276|LCYB_SYNE7	Q55276	LCYB	SYNE7	crtL	Lycopene beta cyclase
BB-SP3_1	VAGGGIAR		GMVDPDPR.VAGGGIAR.LQQAGIEV	R	L	8	2	432.312	699.403	699.402	350.709	350.708	699.403	350.709	-0.0009	0.4989	-0.1756	0.889201	7.704	0	0.6158	2	0	109	116	0			0.7427	0	TRUE	tr|Q31RT4|Q31RT4_SYNE7	Q31RT4	Q31RT4	SYNE7	Synpcc7942_0203	Riboflavin biosynthesis protein RibD
BB-SP3_1	VKELEATR		RVDSIEAR.VKELEATR.FSTTTKIQ	R	F	8	2	432.312	944.529	944.529	473.272	473.272	944.529	473.272	-0.0003	0.9833	-0.0877	0.00701456	16.116	6.322	1	2	1	145	152	0			0.8146	0	TRUE	tr|Q31N75|Q31N75_SYNE7	Q31N75	Q31N75	SYNE7	Synpcc7942_1464	Probable porin
BB-SP3_1	MGIDATTK	M[147]GIDATTK	PKIGIGSR.MGIDATTK.VYPETDHQ	R	V	8	2	432.312	851.403	851.402	426.709	426.708	851.406	426.71	-0.0039	0.9463	0.5156	0.0176299	14.515	6.949	0.9999	2	0	445	452	0	1M(15.9949)		0.7695	0	TRUE	tr|Q31K01|Q31K01_SYNE7	Q31K01	Q31K01	SYNE7	Synpcc7942_2588	3-octaprenyl-4hydroxybenzoate decarboxylase
BB-SP3_1	DISHSSVER		NVAIWHER.DISHSSVER.MMIPDCSA	R	M	9	2	433.484	1028.49	1028.49	515.252	515.251	1028.49	515.252	-0.0004	0.9825	-0.3748	0.000106414	22.392	14.612	1	2	0	302	310	0			0.8377	0	TRUE	tr|Q31RH2|Q31RH2_SYNE7	Q31RH2	Q31RH2	SYNE7	Synpcc7942_0315	Adenylosuccinate lyase
BB-SP3_1	TNTPYER		ICTIYEPR.TNTPYER.CPRAIAQK	R	C	7	2	433.484	879.409	879.409	440.712	440.712	879.409	440.712	-0.0001	0.9767	-0.0616	0.0224906	13.092	8.058	0.9992	2	0	99	105	0			0.7865	0	TRUE	tr|Q31L83|Q31L83_SYNE7	Q31L83	Q31L83	SYNE7	Synpcc7942_2156	Glutamine synthetase
BB-SP3_1	GNISQVR		MMAFSGAR.GNISQVR.QIVGMRGI	R	Q	7	2	433.484	772.42	772.419	387.217	387.217	772.419	387.217	-0.0002	0.9865	0.1599	1.11558	8.31	0	0.9959	2	0	139	145	0			0.7457	0	TRUE	sp|Q31N15|RPOC2_SYNE7	Q31N15	RPOC2	SYNE7	rpoC2	DNA-directed RNA polymerase subunit beta'
BB-SP3_1	VKELEATR		RVDSIEAR.VKELEATR.FSTTTKIQ	R	F	8	2	433.484	944.529	944.529	473.272	473.272	944.529	473.272	-0.0004	0.9785	-0.0917	0.0126619	15.09	4.246	1	2	1	145	152	0			0.8156	0	TRUE	tr|Q31N75|Q31N75_SYNE7	Q31N75	Q31N75	SYNE7	Synpcc7942_1464	Probable porin
BB-SP3_1	VKELEATR		RVDSIEAR.VKELEATR.FSTTTKIQ	R	F	8	3	433.484	944.532	944.531	315.851	315.851	944.529	315.85	0.0017	0.9468	-0.0917	0.015968	13.687	0	0.9999	2	1	145	152	0			0.7025	0	TRUE	tr|Q31N75|Q31N75_SYNE7	Q31N75	Q31N75	SYNE7	Synpcc7942_1464	Probable porin
BB-SP3_1	EYLGQQSHR		AKAVSTIK.EYLGQQSHR.QTVASIRI	K	Q	9	2	433.484	1116.53	1116.53	559.273	559.272	1116.53	559.273	-0.0011	0.9765	-0.2938	0.00257632	15.856	0	1	2	0	168	176	0			0.8813	0	TRUE	tr|Q8GMQ5|Q8GMQ5_SYNE7	Q8GMQ5	Q8GMQ5	SYNE7	sel0037	Telomere resolvase ResT/TelK catalytic domain-containing protein
BB-SP3_1	RAIDQGMR		TAAEAAAR.RAIDQGMR.QIEVMVSG	R	Q	8	2	433.484	945.481	945.481	473.748	473.748	945.481	473.748	-0.0008	0.9528	-0.2926	0.0107214	15.379	5.9	0.9999	2	1	74	81	0			0.8148	0	TRUE	sp|Q31L29|RS11_SYNE7	Q31L29	RS11	SYNE7	rpsK	Small ribosomal subunit protein uS11
BB-SP3_1	MGIDATTK	M[147]GIDATTK	PKIGIGSR.MGIDATTK.VYPETDHQ	R	V	8	2	433.484	851.403	851.402	426.709	426.708	851.406	426.71	-0.0036	0.9151	0.5115	0.00557507	16.515	0	1	2	0	445	452	0	1M(15.9949)		0.7701	0	TRUE	tr|Q31K01|Q31K01_SYNE7	Q31K01	Q31K01	SYNE7	Synpcc7942_2588	3-octaprenyl-4hydroxybenzoate decarboxylase
BB-SP3_1	TRYDYAQK		MSR.TRYDYAQK.IATFIRTH	R	I	8	3	433.484	1043.51	1043.51	348.843	348.842	1043.5	348.842	0.0018	0.9495	-0.3605	0.0178752	11.491	0	0.999	2	1	4	11	0			0.6574	0	TRUE	tr|Q31KD0|Q31KD0_SYNE7	Q31KD0	Q31KD0	SYNE7	synR	SynR
BB-SP3_1	KANNAYAISHSHR		RVCQITGK.KANNAYAISHSHR.RTKRIQNV	K	R	13	3	433.484	1468.72	1468.72	490.58	490.58	1467.73	490.252	0.9841	0.7034	-0.0527	0.11337	10.282	0	0.9673	2	1	11	23	0			0.8022	0	TRUE	sp|Q31S95|RL28_SYNE7	Q31S95	RL28	SYNE7	rpmB	Large ribosomal subunit protein bL28
BB-SP3_1	TLGEHPETGR		VGIISIPR.TLGEHPETGR.RIQAGIGR	R	R	10	2	433.484	1095.53	1095.53	548.774	548.773	1095.53	548.773	0.0015	0.8401	-0.4067	0.00631684	13.298	0	1	2	0	721	730	0			0.857	0	TRUE	sp|P34185|TOP1_SYNE7	P34185	TOP1	SYNE7	topA	DNA topoisomerase 1
BB-SP3_1	GVLHANTGAR		KIDKAVKR.GVLHANTGAR.KKARIAKA	R	K	10	2	434.657	994.531	994.531	498.273	498.273	994.531	498.273	0	0.9737	-0.4109	0.00448745	15.892	5.148	1	2	0	72	81	0			0.8294	0	TRUE	sp|Q31N19|RS20_SYNE7	Q31N19	RS20	SYNE7	rpsT	Small ribosomal subunit protein bS20
BB-SP3_1	GVLHANTGAR		KIDKAVKR.GVLHANTGAR.KKARIAKA	R	K	10	3	434.657	994.534	994.533	332.519	332.518	994.531	332.517	0.0017	0.9526	-0.4109	0.0148765	13.81	0	1	2	0	72	81	0			0.6984	0	TRUE	sp|Q31N19|RS20_SYNE7	Q31N19	RS20	SYNE7	rpsT	Small ribosomal subunit protein bS20
BB-SP3_1	MTSLEAARR	M[147]TSLEAARR	.MTSLEAARR.LGFSAYSE	-	L	9	2	434.657	1049.53	1049.53	525.772	525.772	1049.53	525.772	-0.0001	0.8356	0.3721	0.0473151	9.8	3.676	0.9962	2	1	1	9	0	1M(15.9949)		0.8471	0	TRUE	tr|Q31PE0|Q31PE0_SYNE7	Q31PE0	Q31PE0	SYNE7	Synpcc7942_1049	Phycobilisome rod linker polypeptide
BB-SP3_1	KATVEDIK		IVFGIDPK.KATVEDIK.SAFRQIAK	K	S	8	2	434.657	902.509	902.508	452.262	452.261	902.507	452.261	0.0006	0.9264	-0.2798	0.000963829	20.564	12.473	1	2	1	153	160	0			0.8137	0	TRUE	tr|Q31KT3|Q31KT3_SYNE7	Q31KT3	Q31KT3	SYNE7	Synpcc7942_2306	Heat shock protein DnaJ-like
BB-SP3_1	TLGEHPETGR		VGIISIPR.TLGEHPETGR.RIQAGIGR	R	R	10	2	434.657	1095.53	1095.53	548.772	548.772	1095.53	548.773	-0.0019	0.9257	-0.4108	0.0024294	14.958	0	1	2	0	721	730	0			0.8579	0	TRUE	sp|P34185|TOP1_SYNE7	P34185	TOP1	SYNE7	topA	DNA topoisomerase 1
BB-SP3_1	VKELEATR		RVDSIEAR.VKELEATR.FSTTTKIQ	R	F	8	2	435.829	944.528	944.527	473.271	473.271	944.529	473.272	-0.0016	0.9856	-0.0998	0.00102802	19.452	6.521	1	2	1	145	152	0			0.8182	0	TRUE	tr|Q31N75|Q31N75_SYNE7	Q31N75	Q31N75	SYNE7	Synpcc7942_1464	Probable porin
BB-SP3_1	NTIVTGQK		KAVFKSIK.NTIVTGQK.LDPSVADA	K	L	8	2	435.829	859.478	859.477	430.746	430.746	859.476	430.745	0.0011	0.9814	-0.1035	0.00276535	16.733	10.669	1	2	0	56	63	0			0.7688	0	TRUE	tr|Q31RW8|Q31RW8_SYNE7	Q31RW8	Q31RW8	SYNE7	Synpcc7942_0169	Glutamate-ammonia ligase, glutamine synthetase type III
BB-SP3_1	LQPVQSSGDRR		DIIQDDIR.LQPVQSSGDRR.AAVQNSIP	R	A	11	3	435.829	1241.66	1241.66	414.895	414.895	1241.65	414.89	0.015	0.9232	-0.4269	0.0504081	13.69	0	1	2	1	306	316	0			0.7646	0	TRUE	tr|Q31NI0|Q31NI0_SYNE7	Q31NI0	Q31NI0	SYNE7	Synpcc7942_1359	Coenzyme F420 hydrogenase
BB-SP3_1	LQPVQSSGDRR		DIIQDDIR.LQPVQSSGDRR.AAVQNSIP	R	A	11	2	435.829	1241.65	1241.65	621.832	621.832	1241.65	621.831	0.0013	0.9191	-0.4269	0.0316592	12.498	0	1	2	1	306	316	0			0.9301	0	TRUE	tr|Q31NI0|Q31NI0_SYNE7	Q31NI0	Q31NI0	SYNE7	Synpcc7942_1359	Coenzyme F420 hydrogenase
BB-SP3_1	LVAEGNKR		AQIDAISR.LVAEGNKR.IDTVNRIT	R	I	8	2	435.829	885.503	885.502	443.759	443.758	885.503	443.759	-0.0011	0.8933	-0.0898	0.0140686	13.907	0	0.9999	2	1	31	38	0			0.8287	0	TRUE	sp|P06539|PHCB_SYNE7	P06539	PHCB	SYNE7	cpcB1	C-phycocyanin beta subunit
BB-SP3_1	KATVEDIK		IVFGIDPK.KATVEDIK.SAFRQIAK	K	S	8	2	437	902.506	902.506	452.26	452.26	902.507	452.261	-0.0014	0.9226	-0.2879	0.000334195	22.404	11.382	1	2	1	153	160	0			0.816	0	TRUE	tr|Q31KT3|Q31KT3_SYNE7	Q31KT3	Q31KT3	SYNE7	Synpcc7942_2306	Heat shock protein DnaJ-like
BB-SP3_1	LGDPTTR		IEFGAFQK.LGDPTTR.KTAA	K	K	7	2	437	759.389	759.388	380.702	380.701	758.392	380.203	0.996	0.972	0.1179	0.0747739	11.005	9.014	0.9785	2	0	498	504	0			0.7301	0	TRUE	sp|P31094|PSBB_SYNE7	P31094	PSBB	SYNE7	psbB	Photosystem II CP47 reaction center protein
BB-SP3_1	VKELEATR		RVDSIEAR.VKELEATR.FSTTTKIQ	R	F	8	3	437	944.53	944.529	315.851	315.85	944.529	315.85	-0.0003	0.9644	-0.1039	0.00563313	15.497	0	1	2	1	145	152	0			0.71	0	TRUE	tr|Q31N75|Q31N75_SYNE7	Q31N75	Q31N75	SYNE7	Synpcc7942_1464	Probable porin
BB-SP3_1	DRAMAYAK		QDASGQAR.DRAMAYAK.GIGGTRAG	R	G	8	2	437	924.448	924.448	463.231	463.231	924.449	463.232	-0.0008	0.8934	-0.3347	0.0431519	12.96	0	1	2	1	163	170	0			0.826	0	TRUE	sp|Q31MY7|ILVC_SYNE7	Q31MY7	ILVC	SYNE7	ilvC	Ketol-acid reductoisomerase (NADP(+))
BB-SP3_1	TLAAEAR		EIIIAATR.TLAAEAR.DHIEAASA	R	D	7	2	437	730.397	730.397	366.206	366.206	730.397	366.206	-0.0007	0.9733	-0.1034	0.796618	9.895	7.358	0.9967	2	0	40	46	0			0.7427	0	TRUE	sp|Q8GIR7|NUSB_SYNE7	Q8GIR7	NUSB	SYNE7	nusB	Transcription antitermination protein NusB
BB-SP3_1	ASTLVDK		YEGVESDR.ASTLVDK.LRSQIPSI	R	L	7	2	437	732.401	732.4	367.208	367.207	732.402	367.208	-0.0017	0.9763	0.093	0.149365	10.803	5.828	0.9971	2	0	425	431	0			0.7169	0	TRUE	tr|Q31RY1|Q31RY1_SYNE7	Q31RY1	Q31RY1	SYNE7	Synpcc7942_0156	phosphoglucomutase (alpha-D-glucose-1,6-bisphosphate-dependent)
BB-SP3_1	GRVVDVR		IRVPNGEK.GRVVDVR.LFTREQGD	K	L	7	2	437	799.467	799.467	400.741	400.741	799.466	400.74	0.0001	0.9145	-0.0169	0.00156855	17.718	5.537	1	2	1	782	788	0			0.7696	0	TRUE	sp|Q31N17|RPOB_SYNE7	Q31N17	RPOB	SYNE7	rpoB	DNA-directed RNA polymerase subunit beta
BB-SP3_1	EPQEMSESVR	EPQEM[147]SESVR	VIKMMVVK.EPQEMSESVR.NYPETNWN	K	N	10	2	437	1206.51	1206.51	604.264	604.264	1206.52	604.267	-0.0061	0.9334	-0.2063	9.87416e-05	17.522	6.089	1	2	0	437	446	0	5M(15.9949)		0.8656	0	TRUE	sp|P29801|NU2C_SYNE7	P29801	NU2C	SYNE7	ndhB	NAD(P)H-quinone oxidoreductase subunit 2
BB-SP3_1	HPSYTVR		EAAPRKGR.HPSYTVR.VQSNGNII	R	V	7	2	438.173	858.437	858.436	430.226	430.225	858.435	430.225	0.0013	0.952	-0.1885	0.00450039	10.887	0	0.9999	2	0	71	77	0			0.801	0	TRUE	tr|Q31LS0|Q31LS0_SYNE7	Q31LS0	Q31LS0	SYNE7	Synpcc7942_1969	Transcriptional regulator AbrB
BB-SP3_1	LGDPTTR		IEFGAFQK.LGDPTTR.KTAA	K	K	7	2	438.173	758.393	758.392	380.204	380.203	758.392	380.203	-0.0001	0.954	0.1139	0.0255859	10.868	0	0.9995	2	0	498	504	0			0.7287	0	TRUE	sp|P31094|PSBB_SYNE7	P31094	PSBB	SYNE7	psbB	Photosystem II CP47 reaction center protein
BB-SP3_1	ITTHAAVDR		TYTIPGDR.ITTHAAVDR.SGSRMDPR	R	S	9	2	438.173	982.52	982.519	492.267	492.267	982.52	492.267	-0.0001	0.9426	-0.4825	0.00237411	11.998	0	1	2	0	264	272	0			0.8424	0	TRUE	tr|Q31KQ2|Q31KQ2_SYNE7	Q31KQ2	Q31KQ2	SYNE7	Synpcc7942_2337	N-acetylmuramoyl-L-alanine amidase
BB-SP3_1	LNFSHGTHDDHQR		EAGASTIR.LNFSHGTHDDHQR.SIRIIRQI	R	S	13	4	438.173	1562.7	1562.7	391.682	391.682	1562.7	391.682	0.0009	0.8999	-0.3584	0.00227903	16.069	0	1	2	0	39	51	0			0.7192	0	TRUE	tr|Q31S39|Q31S39_SYNE7	Q31S39	Q31S39	SYNE7	Synpcc7942_0098	Pyruvate kinase
BB-SP3_1	EPQEMSESVR	EPQEM[147]SESVR	VIKMMVVK.EPQEMSESVR.NYPETNWN	K	N	10	2	438.173	1206.52	1206.52	604.267	604.266	1206.52	604.267	-0.0001	0.9125	-0.2103	8.08165e-05	20.87	0	1	2	0	437	446	0	5M(15.9949)		0.8639	0	TRUE	sp|P29801|NU2C_SYNE7	P29801	NU2C	SYNE7	ndhB	NAD(P)H-quinone oxidoreductase subunit 2
BB-SP3_1	PADGNEASGAYK		IPNMIVFR.PADGNEASGAYK.VAVENRKR	R	V	12	2	438.173	1178.52	1178.52	590.265	590.265	1178.52	590.267	-0.0041	0.8341	-0.3948	4.86407e-06	26.752	0	1	2	0	499	510	0			0.8669	0	TRUE	tr|Q31QU9|Q31QU9_SYNE7	Q31QU9	Q31QU9	SYNE7	Synpcc7942_0538	Transketolase
BB-SP3_1	FFHNNAHNR		ISEIYREK.FFHNNAHNR.FIEINFKH	K	F	9	4	438.173	1156.53	1156.52	290.139	290.138	1155.53	289.89	0.9915	0.5813	-0.2574	0.011324	9.284	0	0.7227	2	0	86	94	0			0.6631	0	TRUE	tr|Q31PE0|Q31PE0_SYNE7	Q31PE0	Q31PE0	SYNE7	Synpcc7942_1049	Phycobilisome rod linker polypeptide
BB-SP3_1	AQITPNQSGK		NVAANIIR.AQITPNQSGK.LVVEISGD	R	L	10	2	438.173	1042.54	1042.54	522.277	522.277	1042.54	522.278	-0.0013	0.9115	-0.4712	0.0112137	16.301	0	1	2	0	35	44	0			0.8301	0	TRUE	tr|Q31LB0|Q31LB0_SYNE7	Q31LB0	Q31LB0	SYNE7	Synpcc7942_2129	Iron-sulfur cluster binding protein
BB-SP3_1	HPSYTVR		EAAPRKGR.HPSYTVR.VQSNGNII	R	V	7	2	439.344	858.433	858.433	430.224	430.224	858.435	430.225	-0.002	0.9728	-0.1925	0.00236184	14.007	0	1	2	0	71	77	0			0.7992	0	TRUE	tr|Q31LS0|Q31LS0_SYNE7	Q31LS0	Q31LS0	SYNE7	Synpcc7942_1969	Transcriptional regulator AbrB
BB-SP3_1	RLQELQK		MTRKVSR.RLQELQK.KVEDRAYE	R	K	7	2	439.344	913.535	913.534	457.775	457.774	913.534	457.774	-0.0004	0.9437	-0.2512	0.0555584	12.521	6.994	0.9997	2	1	8	14	0			0.815	0	TRUE	sp|Q31QK4|RL1_SYNE7	Q31QK4	RL1	SYNE7	rplA	Large ribosomal subunit protein uL1
BB-SP3_1	SRPGKPDLQGDR		TGIRQYIR.SRPGKPDLQGDR.VVIPVTIS	R	V	12	3	439.344	1324.68	1324.68	442.568	442.568	1324.68	442.569	-0.0018	0.9296	-0.2779	0.000776694	18.939	0	1	2	2	90	101	0			0.7686	0	TRUE	tr|Q31MV9|Q31MV9_SYNE7	Q31MV9	Q31MV9	SYNE7	Synpcc7942_1580	DUF4878 domain-containing protein
BB-SP3_1	QQMPCLQHR	QQM[147]PCLQHR	PRRIATVR.QQMPCLQHR.VISTTVPS	R	V	9	3	439.344	1212.55	1212.55	405.19	405.19	1212.55	405.19	-0.0014	0.9274	0.1351	0.09778	10.539	0	0.9997	2	0	259	267	0	3M(15.9949), 5C(57.0214)		0.7121	0	TRUE	tr|Q31KN1|Q31KN1_SYNE7	Q31KN1	Q31KN1	SYNE7	Synpcc7942_2358	Nitrilase-like
BB-SP3_1	AVEYIHRR		WNNIYVVK.AVEYIHRR.LIGRPTTG	K	L	8	3	439.344	1042.57	1042.56	348.529	348.529	1042.57	348.53	-0.003	0.9648	-0.2042	0.0875992	11.73	0	0.9999	2	1	607	614	0			0.6703	0	TRUE	tr|Q31RF9|Q31RF9_SYNE7	Q31RF9	Q31RF9	SYNE7	Synpcc7942_0328	Phycobiliprotein ApcE
BB-SP3_1	LNFSHGTHDDHQR		EAGASTIR.LNFSHGTHDDHQR.SIRIIRQI	R	S	13	3	439.344	1562.69	1562.69	521.905	521.905	1562.7	521.906	-0.004	0.9251	-0.3544	0.000103574	21.439	0	1	2	0	39	51	0			0.8127	0	TRUE	tr|Q31S39|Q31S39_SYNE7	Q31S39	Q31S39	SYNE7	Synpcc7942_0098	Pyruvate kinase
BB-SP3_1	AQITPNQSGK		NVAANIIR.AQITPNQSGK.LVVEISGD	R	L	10	2	439.344	1042.54	1042.54	522.278	522.278	1042.54	522.278	0.0004	0.8579	-0.4752	0.00636795	16.284	0	1	2	0	35	44	0			0.8318	0	TRUE	tr|Q31LB0|Q31LB0_SYNE7	Q31LB0	Q31LB0	SYNE7	Synpcc7942_2129	Iron-sulfur cluster binding protein
BB-SP3_1	ITTHAAVDR		TYTIPGDR.ITTHAAVDR.SGSRMDPR	R	S	9	3	439.344	982.524	982.523	328.515	328.515	982.52	328.514	0.0033	0.7972	-0.4785	1.1722	7.224	0	0.9485	2	0	264	272	0			0.7413	0	TRUE	tr|Q31KQ2|Q31KQ2_SYNE7	Q31KQ2	Q31KQ2	SYNE7	Synpcc7942_2337	N-acetylmuramoyl-L-alanine amidase
BB-SP3_1	RLQELQK		MTRKVSR.RLQELQK.KVEDRAYE	R	K	7	2	440.516	913.533	913.532	457.774	457.773	913.534	457.774	-0.0023	0.9314	-0.2552	0.0447713	15.896	9.366	0.9988	2	1	8	14	0			0.8153	0	TRUE	sp|Q31QK4|RL1_SYNE7	Q31QK4	RL1	SYNE7	rplA	Large ribosomal subunit protein uL1
BB-SP3_1	YLSESGAK		RAAIPTIR.YLSESGAK.VIIVSHFG	R	V	8	2	440.516	853.418	853.417	427.716	427.716	853.418	427.716	-0.0012	0.9828	-0.2601	0.00282326	13.697	0	1	2	0	50	57	0			0.7745	0	TRUE	sp|Q31P73|PGK_SYNE7	Q31P73	PGK	SYNE7	pgk	Phosphoglycerate kinase
BB-SP3_1	QQMPCLQHR	QQM[147]PCLQHR	PRRIATVR.QQMPCLQHR.VISTTVPS	R	V	9	3	440.516	1212.55	1212.55	405.191	405.191	1212.55	405.19	0.0013	0.8761	0.131	0.00108518	13.358	11.433	0.9999	2	0	259	267	0	3M(15.9949), 5C(57.0214)		0.7121	0	TRUE	tr|Q31KN1|Q31KN1_SYNE7	Q31KN1	Q31KN1	SYNE7	Synpcc7942_2358	Nitrilase-like
BB-SP3_1	AVEYIHRR		WNNIYVVK.AVEYIHRR.LIGRPTTG	K	L	8	3	440.516	1042.57	1042.57	348.53	348.53	1042.57	348.53	-0.0002	0.9481	-0.2082	0.0453419	13.874	8.34	1	2	1	607	614	0			0.671	0	TRUE	tr|Q31RF9|Q31RF9_SYNE7	Q31RF9	Q31RF9	SYNE7	Synpcc7942_0328	Phycobiliprotein ApcE
BB-SP3_1	VVAQADAR		MTFDAFTK.VVAQADAR.GEFISDAQ	K	G	8	2	440.516	828.445	828.445	415.23	415.23	828.445	415.23	-0.0006	0.9791	-0.3947	0.0344548	12.351	0	1	2	0	9	16	0			0.7637	0	TRUE	sp|P06539|PHCB_SYNE7	P06539	PHCB	SYNE7	cpcB1	C-phycocyanin beta subunit
BB-SP3_1	GAGIHVSGHGCQEDQK	GAGIHVSGHGCQEDQK	GAHVVYGK.GAGIHVSGHGCQEDQK.LMIAITKP	K	L	16	3	440.516	1678.75	1678.75	560.59	560.59	1678.75	560.59	0.0009	0.8958	-0.2701	2.56006e-06	23.867	0	1	2	0	377	392	0	11C(57.0214)		0.8124	0	TRUE	tr|Q31M43|Q31M43_SYNE7	Q31M43	Q31M43	SYNE7	rnj	Ribonuclease J
BB-SP3_1	VQIKDPK		SNEFIAEK.VQIKDPK.LKAIADQK	K	L	7	2	440.516	826.491	826.49	414.253	414.252	826.491	414.253	-0.0011	0.9125	-0.3066	0.00333426	17.408	0	1	2	1	163	169	0			0.7929	0	TRUE	sp|P38043|NRTA_SYNE7	P38043	NRTA	SYNE7	nrtA	Nitrate/nitrite binding protein NrtA
BB-SP3_1	LHQPQSPEMK	LHQPQSPEM[147]K	KTIAQIIR.LHQPQSPEMK.LPIIESSS	R	L	10	2	440.516	1209.58	1209.58	605.797	605.797	1209.58	605.798	-0.0014	0.8671	-0.3729	0.0119743	15.187	0	1	2	0	282	291	0	9M(15.9949)		0.8811	0	TRUE	sp|Q54776|ACCD_SYNE7	Q54776	ACCD	SYNE7	accD	Acetyl-coenzyme A carboxylase carboxyl transferase subunit beta
BB-SP3_1	CPSPAYSK	CPSPAYSK	YPDANRDR.CPSPAYSK.GFIKVEVG	R	G	8	2	440.516	908.407	908.406	455.211	455.21	908.406	455.21	0.0001	0.9438	-0.2506	0.00020773	21.23	0	1	2	0	343	350	0	1C(57.0214)		0.7769	0	TRUE	tr|Q31R06|Q31R06_SYNE7	Q31R06	Q31R06	SYNE7	Synpcc7942_0481	Protease
BB-SP3_1	DDRSDGNLAGQR		AQIKVIAR.DDRSDGNLAGQR.VIIIGAGK	R	V	12	3	440.516	1302.6	1302.6	435.207	435.206	1302.59	435.204	0.0056	0.6115	-0.4682	0.00500611	10.702	0	0.9908	2	1	181	192	0			0.7352	0	TRUE	sp|Q31QY3|HEM1_SYNE7	Q31QY3	HEM1	SYNE7	hemA	Glutamyl-tRNA reductase
BB-SP3_1	LQANMDPR	LQANM[147]DPR	EFSGFVFK.LQANMDPR.HRDRIAFV	K	H	8	2	440.516	959.452	959.451	480.733	480.733	959.449	480.732	0.002	0.7645	-0.4489	0.138039	9.94	6.705	0.9597	2	0	320	327	0	5M(15.9949)		0.8272	0	TRUE	sp|Q31KM4|RF3_SYNE7	Q31KM4	RF3	SYNE7	prfC	Peptide chain release factor 3
BB-SP3_1	VEQISDR		FSIATGQR.VEQISDR.LRTDIAAI	R	L	7	2	440.516	845.423	845.422	423.719	423.718	845.424	423.719	-0.002	0.9905	0.0214	0.0891764	14.699	12.095	0.9994	2	0	59	65	0			0.7715	0	TRUE	tr|Q31NT4|Q31NT4_SYNE7	Q31NT4	Q31NT4	SYNE7	Synpcc7942_1255	L-cysteine/cystine lyase
BB-SP3_1	TAAAQPVEQR		PIDRQGIK.TAAAQPVEQR.EDSRKGFH	K	E	10	2	440.516	1069.55	1069.55	535.783	535.783	1069.55	535.783	-0.0003	0.9386	-0.4352	0.000620512	18.329	0	1	2	0	135	144	0			0.8359	0	TRUE	sp|P12608|IRPA_SYNE7	P12608	IRPA	SYNE7	irpA	Iron-regulated protein A
BB-SP3_1	AVEYIHRR		WNNIYVVK.AVEYIHRR.LIGRPTTG	K	L	8	2	441.688	1042.57	1042.56	522.29	522.29	1042.57	522.291	-0.0024	0.871	-0.2123	0.0458934	13.853	8.575	0.9999	2	1	607	614	0			0.849	0	TRUE	tr|Q31RF9|Q31RF9_SYNE7	Q31RF9	Q31RF9	SYNE7	Synpcc7942_0328	Phycobiliprotein ApcE
BB-SP3_1	HPSYTVR		EAAPRKGR.HPSYTVR.VQSNGNII	R	V	7	2	441.688	858.435	858.434	430.225	430.224	858.435	430.225	-0.0006	0.9767	-0.2006	0.000440555	17.924	1.386	1	2	0	71	77	0			0.7972	0	TRUE	tr|Q31LS0|Q31LS0_SYNE7	Q31LS0	Q31LS0	SYNE7	Synpcc7942_1969	Transcriptional regulator AbrB
BB-SP3_1	LGDPTTR		IEFGAFQK.LGDPTTR.KTAA	K	K	7	2	441.688	758.394	758.393	380.204	380.204	758.392	380.203	0.0004	0.9631	0.1017	0.0682339	11.164	0	0.9992	2	0	498	504	0			0.7283	0	TRUE	sp|P31094|PSBB_SYNE7	P31094	PSBB	SYNE7	psbB	Photosystem II CP47 reaction center protein
BB-SP3_1	VAAEAEANKAPTK		RKQAAINK.VAAEAEANKAPTK.TFAGQAET	K	T	13	2	441.688	1299.66	1299.66	650.84	650.839	1298.68	650.349	0.9814	0.4199	-0.349	0.00859014	16.764	0	0.9998	2	1	98	110	0			0.9826	0	TRUE	tr|Q31PZ5|Q31PZ5_SYNE7	Q31PZ5	Q31PZ5	SYNE7	Synpcc7942_0843	Uncharacterized protein
BB-SP3_1	TAAAQPVEQR		PIDRQGIK.TAAAQPVEQR.EDSRKGFH	K	E	10	2	441.688	1069.55	1069.55	535.781	535.781	1069.55	535.783	-0.0042	0.9287	-0.4393	0.00148167	14.817	0	1	2	0	135	144	0			0.8428	0	TRUE	sp|P12608|IRPA_SYNE7	P12608	IRPA	SYNE7	irpA	Iron-regulated protein A
BB-SP3_1	RTSAAEIEQR		ITIGIQIR.RTSAAEIEQR.LQQVAHNI	R	L	10	2	441.688	1159.59	1159.59	580.804	580.804	1159.59	580.804	-0.0008	0.9034	-0.4607	0.0286088	14.674	10.632	0.9999	2	1	107	116	0			0.8874	0	TRUE	tr|Q31PP2|Q31PP2_SYNE7	Q31PP2	Q31PP2	SYNE7	Synpcc7942_0947	ATPase
BB-SP3_1	NIQEGSTVK		AVIMGEGR.NIQEGSTVK.ATGKIAQI	R	A	9	2	441.688	974.499	974.499	488.257	488.257	974.503	488.259	-0.0047	0.978	-0.1371	0.00159404	17.69	5.388	1	2	0	82	90	0			0.8109	0	TRUE	sp|Q31RF1|ATPA_SYNE7	Q31RF1	ATPA	SYNE7	atpA	ATP synthase subunit alpha
BB-SP3_1	YLSESGAK		RAAIPTIR.YLSESGAK.VIIVSHFG	R	V	8	2	442.86	853.42	853.419	427.717	427.717	853.418	427.716	0.0013	0.9824	-0.2682	0.00275423	13.74	0	1	2	0	50	57	0			0.7759	0	TRUE	sp|Q31P73|PGK_SYNE7	Q31P73	PGK	SYNE7	pgk	Phosphoglycerate kinase
BB-SP3_1	VQIKDPK		SNEFIAEK.VQIKDPK.LKAIADQK	K	L	7	2	442.86	826.493	826.492	414.254	414.253	826.491	414.253	0.0012	0.9212	-0.3147	0.00153904	17.751	0	1	2	1	163	169	0			0.7902	0	TRUE	sp|P38043|NRTA_SYNE7	P38043	NRTA	SYNE7	nrtA	Nitrate/nitrite binding protein NrtA
BB-SP3_1	STTGEVPR		ASIMHQIR.STTGEVPR.QTIPIAAA	R	Q	8	2	442.86	845.424	845.423	423.719	423.719	845.424	423.719	-0.0007	0.9818	-0.1365	0.061059	12.357	0	1	2	0	159	166	0			0.7469	0	TRUE	sp|Q31KZ5|RISB_SYNE7	Q31KZ5	RISB	SYNE7	ribH	6,7-dimethyl-8-ribityllumazine synthase
BB-SP3_1	NIQEGSTVK		AVIMGEGR.NIQEGSTVK.ATGKIAQI	R	A	9	2	442.86	974.504	974.503	488.259	488.259	974.503	488.259	-0.0001	0.944	-0.1412	0.0050379	14.691	0	1	2	0	82	90	0			0.8127	0	TRUE	sp|Q31RF1|ATPA_SYNE7	Q31RF1	ATPA	SYNE7	atpA	ATP synthase subunit alpha
BB-SP3_1	AEGEGFR		VIARITEK.AEGEGFR.AVPIDDRI	K	A	7	2	442.86	764.345	764.344	383.18	383.179	764.345	383.18	-0.0012	0.9842	0.3308	0.00759014	9.979	0	1	2	0	144	150	0			0.7392	0	TRUE	tr|Q31LX8|Q31LX8_SYNE7	Q31LX8	Q31LX8	SYNE7	Synpcc7942_1911	Cold shock protein
BB-SP3_1	QQVNQAEREHDLNK		QEEEETIR.QQVNQAEREHDLNK.GAEIKFGQ	R	G	14	3	442.86	1707.83	1707.83	570.284	570.284	1707.83	570.284	0.0014	0.9247	-0.2854	0.0273842	11.75	0	1	2	1	492	505	0			0.8097	0	TRUE	sp|O34209|CLPB2_SYNE7	O34209	CLPB2	SYNE7	clpB2	Chaperone protein ClpB 2
BB-SP3_1	YLVQHSAGSGK		IQEGAGHK.YLVQHSAGSGK.TNSIAWTA	K	T	11	2	442.86	1145.58	1145.58	573.799	573.799	1145.58	573.799	0.0012	0.9339	-0.4913	0.000414238	20.031	0	1	2	0	307	317	0			0.9066	0	TRUE	tr|Q31PC4|Q31PC4_SYNE7	Q31PC4	Q31PC4	SYNE7	Synpcc7942_1065	type I site-specific deoxyribonuclease
BB-SP3_1	EPQEMSESVR	EPQEM[147]SESVR	VIKMMVVK.EPQEMSESVR.NYPETNWN	K	N	10	2	442.86	1207.52	1207.52	604.768	604.768	1206.52	604.267	1.0019	0.9431	-0.2265	0.00044978	14.888	0	1	2	0	437	446	0	5M(15.9949)		0.8563	0	TRUE	sp|P29801|NU2C_SYNE7	P29801	NU2C	SYNE7	ndhB	NAD(P)H-quinone oxidoreductase subunit 2
BB-SP3_1	NIQEGSTVK		AVIMGEGR.NIQEGSTVK.ATGKIAQI	R	A	9	2	444.032	974.506	974.505	488.26	488.26	974.503	488.259	0.002	0.9839	-0.1452	0.000964384	17.563	5.998	1	2	0	82	90	0			0.8112	0	TRUE	sp|Q31RF1|ATPA_SYNE7	Q31RF1	ATPA	SYNE7	atpA	ATP synthase subunit alpha
BB-SP3_1	EAIAEVKK		DAAEAIIK.EAIAEVKK.NIIAAV	K	N	8	2	444.032	886.514	886.513	444.264	444.264	886.512	444.263	0.0007	0.9675	-0.3001	0.00631321	18.299	7.222	1	2	1	492	499	0			0.787	0	TRUE	sp|Q31RF1|ATPA_SYNE7	Q31RF1	ATPA	SYNE7	atpA	ATP synthase subunit alpha
BB-SP3_1	QELAQAQQR		YQQIQQAR.QELAQAQQR.HTAAQPII	R	H	9	2	444.032	1070.55	1070.55	536.28	536.28	1070.55	536.281	-0.0011	0.9111	-0.3346	0.013591	15.967	14.124	0.9999	2	0	376	384	0			0.8583	0	TRUE	tr|Q54762|Q54762_SYNE7	Q54762	Q54762	SYNE7	Synpcc7942_2563	Exonuclease SbcC
BB-SP3_1	YLVQHSAGSGK		IQEGAGHK.YLVQHSAGSGK.TNSIAWTA	K	T	11	2	444.032	1145.59	1145.59	573.8	573.8	1145.58	573.799	0.0028	0.9365	-0.4873	1.0227e-05	26.461	0	1	2	0	307	317	0			0.9083	0	TRUE	tr|Q31PC4|Q31PC4_SYNE7	Q31PC4	Q31PC4	SYNE7	Synpcc7942_1065	type I site-specific deoxyribonuclease
BB-SP3_1	KQMEYYMGAK	KQM[147]EYYM[147]GAK	GGISAMTR.KQMEYYMGAK.LIEIGVEP	R	L	10	3	444.032	1279.56	1279.56	427.527	427.526	1279.56	427.526	-0.0001	0.9396	-0.2081	0.00210257	17.209	0	1	2	1	27	36	0	3M(15.9949), 7M(15.9949)		0.7053	0	TRUE	tr|Q31K82|Q31K82_SYNE7	Q31K82	Q31K82	SYNE7	Synpcc7942_2507	Uncharacterized protein
BB-SP3_1	VVAGLEKK		DINEAIER.VVAGLEKK.SRVINDNE	R	S	8	2	444.032	842.522	842.522	422.268	422.268	842.523	422.269	-0.0009	0.947	-0.1698	0.0156045	13.727	0	1	2	1	411	418	0			0.7953	0	TRUE	tr|Q31NM5|Q31NM5_SYNE7	Q31NM5	Q31NM5	SYNE7	ftsH	ATP-dependent zinc metalloprotease FtsH
BB-SP3_1	LTYDSDRR		ARTVYVHR.LTYDSDRR.DIQISSQI	R	D	8	2	444.032	1024.49	1024.49	513.255	513.254	1024.49	513.254	0.0006	0.8578	-0.2092	0.0201372	15.284	7.881	0.9996	2	1	269	276	0			0.8564	0	TRUE	tr|Q31Q67|Q31Q67_SYNE7	Q31Q67	Q31Q67	SYNE7	Synpcc7942_0770	5'-nucleotidase
BB-SP3_1	FFKGGAR		GIIMEGVR.FFKGGAR.TQSIVISS	R	T	7	2	444.032	781.423	781.423	391.719	391.719	781.423	391.719	-0.0007	0.9223	0.3346	0.0554945	8.523	0	0.9986	2	1	308	314	0			0.7552	0	TRUE	sp|Q31QY2|FBSB_SYNE7	Q31QY2	FBSB	SYNE7	Synpcc7942_0505	D-fructose 1,6-bisphosphatase class 2/sedoheptulose 1,7-bisphosphatase
BB-SP3_1	KQMEYYMGAK	KQM[147]EYYM[147]GAK	GGISAMTR.KQMEYYMGAK.LIEIGVEP	R	L	10	2	444.032	1279.56	1279.55	640.785	640.785	1279.56	640.786	-0.0025	0.6792	-0.2081	0.0624813	9.317	0	0.9808	2	1	27	36	0	3M(15.9949), 7M(15.9949)		0.9154	0	TRUE	tr|Q31K82|Q31K82_SYNE7	Q31K82	Q31K82	SYNE7	Synpcc7942_2507	Uncharacterized protein
BB-SP3_1	VQIKDPK		SNEFIAEK.VQIKDPK.LKAIADQK	K	L	7	2	445.204	826.493	826.492	414.254	414.253	826.491	414.253	0.0007	0.9434	-0.3228	0.0015968	17.687	0	1	2	1	163	169	0			0.7918	0	TRUE	sp|P38043|NRTA_SYNE7	P38043	NRTA	SYNE7	nrtA	Nitrate/nitrite binding protein NrtA
BB-SP3_1	ALSEGVK		CGTIDIEK.ALSEGVK.AFEPGIIA	K	A	7	2	445.204	702.393	702.392	352.204	352.203	702.391	352.203	0.0009	0.9919	-0.008	1.1885	8.2	6.221	0.9787	2	0	127	133	0			0.7089	0	TRUE	tr|Q31QQ4|Q31QQ4_SYNE7	Q31QQ4	Q31QQ4	SYNE7	Synpcc7942_0583	Mg-protoporphyrin IX chelatase
BB-SP3_1	EAIAEVKK		DAAEAIIK.EAIAEVKK.NIIAAV	K	N	8	2	445.204	886.513	886.512	444.264	444.263	886.512	444.263	-0.0001	0.9696	-0.3042	0.00179887	18.48	9.632	1	2	1	492	499	0			0.7875	0	TRUE	sp|Q31RF1|ATPA_SYNE7	Q31RF1	ATPA	SYNE7	atpA	ATP synthase subunit alpha
BB-SP3_1	VCQLTGK	VCQLTGK	MSR.VCQLTGK.KANNAYAI	R	K	7	2	445.204	804.417	804.416	403.216	403.215	804.416	403.216	-0.0003	0.9857	-0.0478	0.0771792	11.95	6.243	0.9999	2	0	4	10	0	2C(57.0214)		0.7515	0	TRUE	sp|Q31S95|RL28_SYNE7	Q31S95	RL28	SYNE7	rpmB	Large ribosomal subunit protein bL28
BB-SP3_1	LTYDSDRR		ARTVYVHR.LTYDSDRR.DIQISSQI	R	D	8	3	445.204	1024.49	1024.49	342.506	342.505	1024.49	342.505	0	0.9863	-0.2133	0.121409	10.163	0	0.9999	2	1	269	276	0			0.7022	0	TRUE	tr|Q31Q67|Q31Q67_SYNE7	Q31Q67	Q31Q67	SYNE7	Synpcc7942_0770	5'-nucleotidase
BB-SP3_1	RIESTIR		YFAESKRR.RIESTIR.EIKDYIER	R	E	7	2	445.204	873.506	873.505	437.76	437.76	873.503	437.759	0.0023	0.9155	-0.1337	0.0192642	14.361	9.544	0.9986	2	1	563	569	0			0.8042	0	TRUE	sp|P50022|DNAK3_SYNE7	P50022	DNAK3	SYNE7	dnaK3	Chaperone protein dnaK3
BB-SP3_1	VVAGLEKK		DINEAIER.VVAGLEKK.SRVINDNE	R	S	8	3	445.204	842.527	842.525	281.849	281.849	842.523	281.848	0.0026	0.8555	-0.1739	0.184077	10.44	0	0.9986	2	1	411	418	0			0.6709	0	TRUE	tr|Q31NM5|Q31NM5_SYNE7	Q31NM5	Q31NM5	SYNE7	ftsH	ATP-dependent zinc metalloprotease FtsH
BB-SP3_1	AAAVEQVK		IAAADTFR.AAAVEQVK.VWGDRSEV	R	V	8	2	445.204	814.454	814.453	408.234	408.234	814.455	408.235	-0.0017	0.9277	-0.1603	0.0256153	13.866	7.008	1	2	0	356	363	0			0.7553	0	TRUE	tr|Q31KB7|Q31KB7_SYNE7	Q31KB7	Q31KB7	SYNE7	ftsY	Signal recognition particle receptor FtsY
BB-SP3_1	LHQPQSPEMK	LHQPQSPEM[147]K	KTIAQIIR.LHQPQSPEMK.LPIIESSS	R	L	10	3	445.204	1209.59	1209.59	404.203	404.203	1209.58	404.201	0.005	0.937	-0.3567	0.00632048	13.297	0	1	2	0	282	291	0	9M(15.9949)		0.7135	0	TRUE	sp|Q54776|ACCD_SYNE7	Q54776	ACCD	SYNE7	accD	Acetyl-coenzyme A carboxylase carboxyl transferase subunit beta
BB-SP3_1	DNVATPTR		FGAVRDTR.DNVATPTR.GSIFRFNV	R	G	8	2	445.204	872.436	872.436	437.226	437.225	872.435	437.225	0.0004	0.9853	-0.1434	0.041783	12.016	0	1	2	0	530	537	0			0.7729	0	TRUE	tr|Q31PR1|Q31PR1_SYNE7	Q31PR1	Q31PR1	SYNE7	Synpcc7942_0928	Outer envelope membrane protein
BB-SP3_1	SSEMELCQK	SSEM[147]ELCQK	SNASRPIK.SSEMELCQK.NGIEYVEI	K	N	9	2	445.204	1126.46	1126.46	564.239	564.239	1126.46	564.239	0.0006	0.945	-0.0113	0.000347937	19.334	0	1	2	0	99	107	0	4M(15.9949), 7C(57.0214)		0.8659	0	TRUE	tr|Q31KE5|Q31KE5_SYNE7	Q31KE5	Q31KE5	SYNE7	Synpcc7942_2444	Phosphate-binding protein
BB-SP3_1	AAQLEAQQR		VQREINYR.AAQLEAQQR.VPAAVPEP	R	V	9	2	445.204	1013.52	1013.52	507.769	507.769	1013.53	507.77	-0.0022	0.9575	-0.2665	0.00127424	18.079	0	1	2	0	224	232	0			0.8239	0	TRUE	tr|Q8VPU8|Q8VPU8_SYNE7	Q8VPU8	Q8VPU8	SYNE7	Synpcc7942_0610	MscS Mechanosensitive ion channel
BB-SP3_1	SSEMELCQK	SSEM[147]ELCQK	SNASRPIK.SSEMELCQK.NGIEYVEI	K	N	9	2	446.376	1126.46	1126.46	564.238	564.238	1126.46	564.239	-0.0024	0.9433	-0.0154	0.000510505	19.668	0	1	2	0	99	107	0	4M(15.9949), 7C(57.0214)		0.8688	0	TRUE	tr|Q31KE5|Q31KE5_SYNE7	Q31KE5	Q31KE5	SYNE7	Synpcc7942_2444	Phosphate-binding protein
BB-SP3_1	ESDLASQER		MERISIQK.ESDLASQER.LQRIEKEI	K	L	9	2	446.376	1033.47	1033.47	517.741	517.74	1033.47	517.741	-0.0013	0.9805	-0.1745	0.0037779	16.191	5.466	1	2	0	434	442	0			0.8278	0	TRUE	sp|P53533|CLPB1_SYNE7	P53533	CLPB1	SYNE7	clpB1	Chaperone protein ClpB 1
BB-SP3_1	DNVATPTR		FGAVRDTR.DNVATPTR.GSIFRFNV	R	G	8	2	446.376	872.438	872.437	437.226	437.226	872.435	437.225	0.002	0.9958	-0.1474	0.0281838	14.7	6.494	1	2	0	530	537	0			0.7746	0	TRUE	tr|Q31PR1|Q31PR1_SYNE7	Q31PR1	Q31PR1	SYNE7	Synpcc7942_0928	Outer envelope membrane protein
BB-SP3_1	LAESYRDR		GVQASADK.LAESYRDR.LNQSPSHE	K	L	8	2	446.376	1008.5	1008.5	505.257	505.257	1008.5	505.257	0.0002	0.8582	-0.2303	1.69922	7.579	0	0.9608	2	1	22	29	0			0.8634	0	TRUE	tr|Q93AK0|Q93AK0_SYNE7	Q93AK0	Q93AK0	SYNE7	Synpcc7942_1943	Cell division protein Ftn2
BB-SP3_1	LHQPQSPEMK	LHQPQSPEM[147]K	KTIAQIIR.LHQPQSPEMK.LPIIESSS	R	L	10	3	446.376	1209.58	1209.58	404.202	404.201	1209.58	404.201	0.0014	0.9759	-0.3526	0.0013366	17.996	0	1	2	0	282	291	0	9M(15.9949)		0.7142	0	TRUE	sp|Q54776|ACCD_SYNE7	Q54776	ACCD	SYNE7	accD	Acetyl-coenzyme A carboxylase carboxyl transferase subunit beta
BB-SP3_1	LRQEIAESK		NINEESEK.LRQEIAESK.GQKRAKII	K	G	9	2	447.548	1072.59	1072.59	537.3	537.3	1072.59	537.301	-0.0024	0.8817	-0.4227	8.25563e-05	23.833	0	1	2	1	208	216	0			0.8659	0	TRUE	sp|P42079|RPOC1_SYNE7	P42079	RPOC1	SYNE7	rpoC1	DNA-directed RNA polymerase subunit gamma
BB-SP3_1	NIQEGSTVK		AVIMGEGR.NIQEGSTVK.ATGKIAQI	R	A	9	2	447.548	974.504	974.503	488.259	488.259	974.503	488.259	0	0.9852	-0.1574	0.00101976	18.466	5.933	1	2	0	82	90	0			0.8222	0	TRUE	sp|Q31RF1|ATPA_SYNE7	Q31RF1	ATPA	SYNE7	atpA	ATP synthase subunit alpha
BB-SP3_1	VCQLTGK	VCQLTGK	MSR.VCQLTGK.KANNAYAI	R	K	7	2	447.548	804.42	804.419	403.217	403.217	804.416	403.216	0.0025	0.9793	-0.0559	0.0189343	14.391	0	1	2	0	4	10	0	2C(57.0214)		0.7476	0	TRUE	sp|Q31S95|RL28_SYNE7	Q31S95	RL28	SYNE7	rpmB	Large ribosomal subunit protein bL28
BB-SP3_1	LRQEIAESK		NINEESEK.LRQEIAESK.GQKRAKII	K	G	9	3	447.548	1072.59	1072.59	358.537	358.536	1072.59	358.536	-0.0004	0.925	-0.4227	0.00546701	16.549	0	1	2	1	208	216	0			0.703	0	TRUE	sp|P42079|RPOC1_SYNE7	P42079	RPOC1	SYNE7	rpoC1	DNA-directed RNA polymerase subunit gamma
BB-SP3_1	NHGIHFR		HAVIDRQR.NHGIHFR.VIAKCIRI	R	V	7	3	447.548	879.449	879.447	294.157	294.156	879.446	294.156	0.0009	0.9222	-0.1257	0.0120157	13.181	0	0.9999	2	0	303	309	0			0.6475	0	TRUE	sp|Q31NB3|RBL_SYNE7	Q31NB3	RBL	SYNE7	cbbL	Ribulose bisphosphate carboxylase large chain
BB-SP3_1	VQIKDPK		SNEFIAEK.VQIKDPK.LKAIADQK	K	L	7	2	447.548	827.497	827.496	414.756	414.755	826.491	414.253	1.0053	0.9442	-0.3309	0.00341193	16.368	0	1	2	1	163	169	0			0.7882	0	TRUE	sp|P38043|NRTA_SYNE7	P38043	NRTA	SYNE7	nrtA	Nitrate/nitrite binding protein NrtA
BB-SP3_1	MNEELRR		QFKVPYAR.MNEELRR.INRIGARI	R	I	7	2	447.548	946.468	946.467	474.241	474.241	946.466	474.24	0.0017	0.8754	-0.0535	0.0728618	14.05	7.816	0.9945	2	1	55	61	0			0.8183	0	TRUE	tr|Q31PD8|Q31PD8_SYNE7	Q31PD8	Q31PD8	SYNE7	Synpcc7942_1051	Phycocyanin linker protein 9K
BB-SP3_1	QVLKDKDDAVR		KEIDKEIR.QVLKDKDDAVR.SQDFDKAG	R	S	11	3	447.548	1285.7	1285.7	429.575	429.574	1285.7	429.574	0.0018	0.9656	-0.401	0.0152757	16.764	8.903	1	2	2	421	431	0			0.7658	0	TRUE	tr|Q31RM7|Q31RM7_SYNE7	Q31RM7	Q31RM7	SYNE7	Synpcc7942_0260	ATPase
BB-SP3_1	VRQQLEAAEK		EAGIRVSR.VRQQLEAAEK.AESEGIA	R	A	10	2	447.548	1170.64	1170.64	586.326	586.326	1170.64	586.325	0.0024	0.8541	-0.4586	5.62989e-05	24.498	0	1	2	1	110	119	0			0.889	0	TRUE	tr|Q31M13|Q31M13_SYNE7	Q31M13	Q31M13	SYNE7	Synpcc7942_1876	Uncharacterized protein
BB-SP3_1	LAESYRDR		GVQASADK.LAESYRDR.LNQSPSHE	K	L	8	3	447.548	1008.5	1008.5	337.174	337.174	1008.5	337.174	0.0008	0.9011	-0.2344	1.00925	7.484	0	0.9877	2	1	22	29	0			0.7104	0	TRUE	tr|Q93AK0|Q93AK0_SYNE7	Q93AK0	Q93AK0	SYNE7	Synpcc7942_1943	Cell division protein Ftn2
BB-SP3_1	LGNTEVR		FEGQTKTK.LGNTEVR.GIVDTIVG	K	G	7	2	447.548	787.421	787.42	394.718	394.717	787.419	394.717	0.0015	0.9812	-0.0494	0.121969	10.155	5.144	0.9977	2	0	348	354	0			0.7643	0	TRUE	tr|Q8GIT7|Q8GIT7_SYNE7	Q8GIT7	Q8GIT7	SYNE7	SEB0035	DNA gyrase subunit B
BB-SP3_1	HGETDWNR		GVRIIIVR.HGETDWNR.QKRFQGQI	R	Q	8	2	447.548	1013.43	1013.43	507.723	507.723	1013.43	507.723	-0.0003	0.9514	-0.2268	0.000666423	17.205	0	1	2	0	236	243	0			0.8269	0	TRUE	tr|Q31R02|Q31R02_SYNE7	Q31R02	Q31R02	SYNE7	Synpcc7942_0485	Phosphoglycerate mutase
BB-SP3_1	MNEELRR		QFKVPYAR.MNEELRR.INRIGARI	R	I	7	3	447.548	946.47	946.469	316.497	316.497	946.466	316.496	0.0033	0.932	-0.0535	0.363706	9.257	7.469	0.946	2	1	55	61	0			0.6655	0	TRUE	tr|Q31PD8|Q31PD8_SYNE7	Q31PD8	Q31PD8	SYNE7	Synpcc7942_1051	Phycocyanin linker protein 9K
BB-SP3_1	QVLKDKDDAVR		KEIDKEIR.QVLKDKDDAVR.SQDFDKAG	R	S	11	2	447.548	1285.7	1285.7	643.858	643.858	1285.7	643.857	0.003	0.8397	-0.401	0.000739605	17.024	0	1	2	2	421	431	0			0.9363	0	TRUE	tr|Q31RM7|Q31RM7_SYNE7	Q31RM7	Q31RM7	SYNE7	Synpcc7942_0260	ATPase
BB-SP3_1	ESDLASQER		MERISIQK.ESDLASQER.LQRIEKEI	K	L	9	2	447.548	1033.47	1033.46	517.74	517.74	1033.47	517.741	-0.0029	0.9942	-0.1785	0.00084674	16.789	0	1	2	0	434	442	0			0.8318	0	TRUE	sp|P53533|CLPB1_SYNE7	P53533	CLPB1	SYNE7	clpB1	Chaperone protein ClpB 1
BB-SP3_1	QTGSHVVLK		RIGFVIIR.QTGSHVVLK.KVTAEGEI	R	K	9	2	447.548	967.543	967.543	484.779	484.779	967.545	484.78	-0.0025	0.6635	-0.3071	1.26038	8.098	0	0.9612	2	0	26	34	0			0.8313	0	TRUE	tr|Q31PW9|Q31PW9_SYNE7	Q31PW9	Q31PW9	SYNE7	Synpcc7942_0870	YcfA-like
BB-SP3_1	VRQQLEAAEK		EAGIRVSR.VRQQLEAAEK.AESEGIA	R	A	10	3	447.548	1170.64	1170.64	391.221	391.221	1170.64	391.219	0.004	0.9122	-0.4586	0.00780728	14.93	0	1	2	1	110	119	0			0.7433	0	TRUE	tr|Q31M13|Q31M13_SYNE7	Q31M13	Q31M13	SYNE7	Synpcc7942_1876	Uncharacterized protein
BB-SP3_1	SSEMELCQK	SSEM[147]ELCQK	SNASRPIK.SSEMELCQK.NGIEYVEI	K	N	9	2	448.722	1126.46	1126.46	564.239	564.239	1126.46	564.239	-0.0002	0.9486	-0.0235	3.02169e-05	19.579	0	1	2	0	99	107	0	4M(15.9949), 7C(57.0214)		0.8656	0	TRUE	tr|Q31KE5|Q31KE5_SYNE7	Q31KE5	Q31KE5	SYNE7	Synpcc7942_2444	Phosphate-binding protein
BB-SP3_1	MNEELRR		QFKVPYAR.MNEELRR.INRIGARI	R	I	7	2	448.722	946.468	946.467	474.241	474.241	946.466	474.24	0.0017	0.955	-0.0576	0.00359957	17.275	14.314	0.9997	2	1	55	61	0			0.8192	0	TRUE	tr|Q31PD8|Q31PD8_SYNE7	Q31PD8	Q31PD8	SYNE7	Synpcc7942_1051	Phycocyanin linker protein 9K
BB-SP3_1	NHGIHFR		HAVIDRQR.NHGIHFR.VIAKCIRI	R	V	7	3	448.722	879.449	879.447	294.157	294.156	879.446	294.156	0.0011	0.9614	-0.1298	0.0207014	13.236	4.868	0.9993	2	0	303	309	0			0.6486	0	TRUE	sp|Q31NB3|RBL_SYNE7	Q31NB3	RBL	SYNE7	cbbL	Ribulose bisphosphate carboxylase large chain
BB-SP3_1	VRQQLEAAEK		EAGIRVSR.VRQQLEAAEK.AESEGIA	R	A	10	3	448.722	1170.64	1170.64	391.22	391.22	1170.64	391.219	0.0013	0.924	-0.4627	0.00631684	15.298	0	1	2	1	110	119	0			0.7444	0	TRUE	tr|Q31M13|Q31M13_SYNE7	Q31M13	Q31M13	SYNE7	Synpcc7942_1876	Uncharacterized protein
BB-SP3_1	MNEELRR		QFKVPYAR.MNEELRR.INRIGARI	R	I	7	3	448.722	946.466	946.465	316.496	316.495	946.466	316.496	-0.0009	0.8706	-0.0576	0.155686	9.731	0	0.9982	2	1	55	61	0			0.666	0	TRUE	tr|Q31PD8|Q31PD8_SYNE7	Q31PD8	Q31PD8	SYNE7	Synpcc7942_1051	Phycocyanin linker protein 9K
BB-SP3_1	GEDATIQAK		ITFEGSFR.GEDATIQAK.LIAEAGVT	R	L	9	2	448.722	931.461	931.461	466.738	466.738	931.461	466.738	-0.0002	0.9071	-0.251	0.00582439	17.439	6.301	1	2	0	460	468	0			0.8184	0	TRUE	tr|Q31LR2|Q31LR2_SYNE7	Q31LR2	Q31LR2	SYNE7	Synpcc7942_1977	Proton-translocating NADH-quinone oxidoreductase, chain L
BB-SP3_1	DRPSEASYTSK		YRVVCDRR.DRPSEASYTSK.LFAGGDNK	R	L	11	2	448.722	1239.57	1239.57	620.794	620.794	1239.57	620.794	-0.0003	0.8674	-0.4322	3.57273e-05	24.288	0	1	2	1	135	145	0			0.8921	0	TRUE	tr|Q31LP4|Q31LP4_SYNE7	Q31LP4	Q31LP4	SYNE7	hisI	Histidine biosynthesis bifunctional protein HisIE
BB-SP3_1	QTGSHVVLK		RIGFVIIR.QTGSHVVLK.KVTAEGEI	R	K	9	2	448.722	967.548	967.548	484.781	484.781	967.545	484.78	0.0028	0.9311	-0.3111	0.00849669	15.783	6.123	1	2	0	26	34	0			0.8301	0	TRUE	tr|Q31PW9|Q31PW9_SYNE7	Q31PW9	Q31PW9	SYNE7	Synpcc7942_0870	YcfA-like
BB-SP3_1	VVPEHEDAAAR		EGIRWQTR.VVPEHEDAAAR.ADDYWFAY	R	A	11	2	448.722	1192.58	1192.58	597.298	597.298	1192.58	597.299	-0.0013	0.9469	-0.473	0.0181238	12.467	0	1	2	0	92	102	0			0.8933	0	TRUE	tr|Q31KI9|Q31KI9_SYNE7	Q31KI9	Q31KI9	SYNE7	Synpcc7942_2400	F420-0:Gamma-glutamyl ligase
BB-SP3_1	LGNTEVR		FEGQTKTK.LGNTEVR.GIVDTIVG	K	G	7	2	448.722	788.411	788.41	395.213	395.212	787.419	394.717	0.991	0.9901	-0.0535	0.148081	9.818	4.907	0.9795	2	0	348	354	0			0.7447	0	TRUE	tr|Q8GIT7|Q8GIT7_SYNE7	Q8GIT7	Q8GIT7	SYNE7	SEB0035	DNA gyrase subunit B
BB-SP3_1	ETHIMSSPTER	ETHIM[147]SSPTER	DIYDPAGK.ETHIMSSPTER.EAIRQSVI	K	E	11	2	448.722	1302.59	1302.59	652.301	652.301	1302.59	652.301	0.0004	0.9014	-0.445	0.000151182	16.782	0	1	2	0	170	180	0	5M(15.9949)		0.9187	0	TRUE	tr|Q31JY2|Q31JY2_SYNE7	Q31JY2	Q31JY2	SYNE7	Synpcc7942_2607	Exodeoxyribonuclease III
BB-SP3_1	VVPEHEDAAAR		EGIRWQTR.VVPEHEDAAAR.ADDYWFAY	R	A	11	2	448.722	1192.59	1192.59	597.301	597.301	1192.58	597.299	0.0039	0.95	-0.473	0.0025293	11.888	0	1	2	0	92	102	0			0.871	0	TRUE	tr|Q31KI9|Q31KI9_SYNE7	Q31KI9	Q31KI9	SYNE7	Synpcc7942_2400	F420-0:Gamma-glutamyl ligase
BB-SP3_1	TSLGGNNSR		RGYATSDR.TSLGGNNSR.LAANIAAK	R	L	9	2	448.722	904.436	904.435	453.225	453.225	904.436	453.225	-0.0009	0.9238	-0.19	0.226464	9.08	8.097	0.9957	2	0	181	189	0			0.8175	0	TRUE	tr|Q31PD9|Q31PD9_SYNE7	Q31PD9	Q31PD9	SYNE7	Synpcc7942_1050	Phycobilisome rod linker polypeptide
BB-SP3_1	VVPEHEDAAAR		EGIRWQTR.VVPEHEDAAAR.ADDYWFAY	R	A	11	3	448.722	1192.59	1192.59	398.536	398.536	1192.58	398.535	0.0014	0.8433	-0.473	0.0198838	12.306	0	1	2	0	92	102	0			0.7696	0	TRUE	tr|Q31KI9|Q31KI9_SYNE7	Q31KI9	Q31KI9	SYNE7	Synpcc7942_2400	F420-0:Gamma-glutamyl ligase
BB-SP3_1	YVVVGHSERR		MITEIGVR.YVVVGHSERR.QYFGETDE	R	Q	10	3	448.722	1200.64	1200.63	401.219	401.219	1200.64	401.219	-0.0015	0.9805	-0.3234	0.00172982	16.548	0	1	2	1	112	121	0			0.7143	0	TRUE	tr|Q31NS8|Q31NS8_SYNE7	Q31NS8	Q31NS8	SYNE7	tpiA	Triosephosphate isomerase
BB-SP3_1	QVLKDKDDAVR		KEIDKEIR.QVLKDKDDAVR.SQDFDKAG	R	S	11	2	449.894	1285.7	1285.7	643.856	643.856	1285.7	643.857	-0.0009	0.7945	-0.3929	0.033056	12.423	0	0.9999	2	2	421	431	0			0.9391	0	TRUE	tr|Q31RM7|Q31RM7_SYNE7	Q31RM7	Q31RM7	SYNE7	Synpcc7942_0260	ATPase
BB-SP3_1	VRQQLEAAEK		EAGIRVSR.VRQQLEAAEK.AESEGIA	R	A	10	2	449.894	1170.64	1170.64	586.325	586.325	1170.64	586.325	0.0003	0.8899	-0.4667	5.74116e-06	28.464	0	1	2	1	110	119	0			0.8896	0	TRUE	tr|Q31M13|Q31M13_SYNE7	Q31M13	Q31M13	SYNE7	Synpcc7942_1876	Uncharacterized protein
BB-SP3_1	QVLKDKDDAVR		KEIDKEIR.QVLKDKDDAVR.SQDFDKAG	R	S	11	3	449.894	1285.7	1285.7	429.575	429.575	1285.7	429.574	0.0028	0.9645	-0.3929	0.000837047	19.809	0	1	2	2	421	431	0			0.766	0	TRUE	tr|Q31RM7|Q31RM7_SYNE7	Q31RM7	Q31RM7	SYNE7	Synpcc7942_0260	ATPase
BB-SP3_1	YVVVGHSERR		MITEIGVR.YVVVGHSERR.QYFGETDE	R	Q	10	3	449.894	1200.64	1200.64	401.22	401.22	1200.64	401.219	0.002	0.9556	-0.3274	0.0271957	11.762	0	1	2	1	112	121	0			0.7128	0	TRUE	tr|Q31NS8|Q31NS8_SYNE7	Q31NS8	Q31NS8	SYNE7	tpiA	Triosephosphate isomerase
BB-SP3_1	LRQEIAESK		NINEESEK.LRQEIAESK.GQKRAKII	K	G	9	2	449.894	1072.59	1072.59	537.302	537.302	1072.59	537.301	0.0012	0.8906	-0.4308	0.00119812	22.186	6.994	1	2	1	208	216	0			0.8602	0	TRUE	sp|P42079|RPOC1_SYNE7	P42079	RPOC1	SYNE7	rpoC1	DNA-directed RNA polymerase subunit gamma
BB-SP3_1	VVPEHEDAAAR		EGIRWQTR.VVPEHEDAAAR.ADDYWFAY	R	A	11	3	449.894	1192.59	1192.59	398.536	398.536	1192.58	398.535	0.0023	0.8678	-0.4771	0.0112202	14.3	0	1	2	0	92	102	0			0.7698	0	TRUE	tr|Q31KI9|Q31KI9_SYNE7	Q31KI9	Q31KI9	SYNE7	Synpcc7942_2400	F420-0:Gamma-glutamyl ligase
BB-SP3_1	CDNSQLTDR	CDNSQLTDR	AAGRIQGR.CDNSQLTDR.GAADAVKV	R	G	9	2	449.894	1107.46	1107.46	554.739	554.739	1107.46	554.738	0.0022	0.9266	-0.0215	6.16595e-05	21.34	0	1	2	0	25	33	0	1C(57.0214)		0.8656	0	TRUE	tr|Q31R02|Q31R02_SYNE7	Q31R02	Q31R02	SYNE7	Synpcc7942_0485	Phosphoglycerate mutase
BB-SP3_1	IQQGRPAVDR		VEQWERIR.IQQGRPAVDR.EITEEYNP	R	E	10	3	449.894	1138.62	1138.62	380.548	380.548	1138.62	380.548	0.0002	0.7693	-0.4254	0.298366	11.601	8.413	0.9986	2	1	210	219	0			0.744	0	TRUE	tr|Q31PN5|Q31PN5_SYNE7	Q31PN5	Q31PN5	SYNE7	Synpcc7942_0954	Glycine cleavage T-protein-like
BB-SP3_1	ETHIMSSPTER	ETHIM[147]SSPTER	DIYDPAGK.ETHIMSSPTER.EAIRQSVI	K	E	11	2	449.894	1302.59	1302.59	652.301	652.301	1302.59	652.301	-0.0002	0.8983	-0.4491	0.000254976	15.874	0	1	2	0	170	180	0	5M(15.9949)		0.9197	0	TRUE	tr|Q31JY2|Q31JY2_SYNE7	Q31JY2	Q31JY2	SYNE7	Synpcc7942_2607	Exodeoxyribonuclease III
BB-SP3_1	TGRLDPDQAK		GVSDEWVR.TGRLDPDQAK.AIIDEIQQ	R	A	10	3	449.894	1099.57	1099.57	367.53	367.529	1099.56	367.528	0.0035	0.9301	-0.4417	0.0795701	11.897	0	0.9997	2	1	35	44	0			0.7145	0	TRUE	tr|Q31KN4|Q31KN4_SYNE7	Q31KN4	Q31KN4	SYNE7	Synpcc7942_2355	Phasin family protein
BB-SP3_1	DRPSEASYTSK		YRVVCDRR.DRPSEASYTSK.LFAGGDNK	R	L	11	2	451.066	1239.57	1239.57	620.794	620.794	1239.57	620.794	0.0003	0.926	-0.4241	0.00010709	21.381	0	1	2	1	135	145	0			0.8898	0	TRUE	tr|Q31LP4|Q31LP4_SYNE7	Q31LP4	Q31LP4	SYNE7	hisI	Histidine biosynthesis bifunctional protein HisIE
BB-SP3_1	MNEELRR		QFKVPYAR.MNEELRR.INRIGARI	R	I	7	2	451.066	946.468	946.467	474.241	474.241	946.466	474.24	0.0017	0.9739	-0.0657	0.0151008	16.784	15.619	0.9997	2	1	55	61	0			0.8162	0	TRUE	tr|Q31PD8|Q31PD8_SYNE7	Q31PD8	Q31PD8	SYNE7	Synpcc7942_1051	Phycocyanin linker protein 9K
BB-SP3_1	NHGIHFR		HAVIDRQR.NHGIHFR.VIAKCIRI	R	V	7	3	451.066	879.45	879.449	294.157	294.157	879.446	294.156	0.0024	0.9716	-0.1379	0.014563	14.847	0	1	2	0	303	309	0			0.6535	0	TRUE	sp|Q31NB3|RBL_SYNE7	Q31NB3	RBL	SYNE7	cbbL	Ribulose bisphosphate carboxylase large chain
BB-SP3_1	EAIAEVKK		DAAEAIIK.EAIAEVKK.NIIAAV	K	N	8	2	451.066	887.517	887.517	444.766	444.766	886.512	444.263	1.0043	0.98	-0.3244	0.00892791	16.697	6.109	1	2	1	492	499	0			0.7774	0	TRUE	sp|Q31RF1|ATPA_SYNE7	Q31RF1	ATPA	SYNE7	atpA	ATP synthase subunit alpha
BB-SP3_1	MNEELRR		QFKVPYAR.MNEELRR.INRIGARI	R	I	7	3	451.066	946.466	946.465	316.496	316.496	946.466	316.496	-0.0003	0.9424	-0.0657	0.181761	11.462	8.343	0.9963	2	1	55	61	0			0.6687	0	TRUE	tr|Q31PD8|Q31PD8_SYNE7	Q31PD8	Q31PD8	SYNE7	Synpcc7942_1051	Phycocyanin linker protein 9K
BB-SP3_1	VQEAIAK		QRHFGENR.VQEAIAK.QAEITDIP	R	Q	7	2	451.066	757.434	757.433	379.724	379.724	757.433	379.724	0	0.9251	-0.2502	0.0252639	14.89	12.241	0.9989	2	0	49	55	0			0.7718	0	TRUE	tr|Q31LH9|Q31LH9_SYNE7	Q31LH9	Q31LH9	SYNE7	Synpcc7942_2060	Pyridoxal phosphate homeostasis protein
BB-SP3_1	TGRLDPDQAK		GVSDEWVR.TGRLDPDQAK.AIIDEIQQ	R	A	10	3	451.066	1099.57	1099.56	367.529	367.529	1099.56	367.528	0.0018	0.8699	-0.4458	0.0935406	11.616	6.874	0.9894	2	1	35	44	0			0.7126	0	TRUE	tr|Q31KN4|Q31KN4_SYNE7	Q31KN4	Q31KN4	SYNE7	Synpcc7942_2355	Phasin family protein
BB-SP3_1	TGRLDPDQAK		GVSDEWVR.TGRLDPDQAK.AIIDEIQQ	R	A	10	2	451.066	1099.56	1099.56	550.788	550.788	1099.56	550.788	-0.0002	0.913	-0.4458	0.0013591	17.967	0	1	2	1	35	44	0			0.863	0	TRUE	tr|Q31KN4|Q31KN4_SYNE7	Q31KN4	Q31KN4	SYNE7	Synpcc7942_2355	Phasin family protein
BB-SP3_1	QRPDQIAQR		FQGDRIDR.QRPDQIAQR.GIARTFQN	R	G	9	2	451.066	1110.59	1110.59	556.302	556.302	1110.59	556.302	-0.0006	0.8752	-0.4658	0.000768687	18.957	10.424	1	2	1	70	78	0			0.8676	0	TRUE	tr|Q8GIU0|Q8GIU0_SYNE7	Q8GIU0	Q8GIU0	SYNE7	SEA0032	ATPase
BB-SP3_1	TSLEAAR		.TSLEAAR.RIGFSAYS	M	R	7	2	452.238	746.394	746.393	374.204	374.204	746.392	374.203	0.0011	0.9896	-0.0241	0.239883	10.98	8.546	0.9907	2	0	2	8	0			0.7449	0	TRUE	tr|Q31PE0|Q31PE0_SYNE7	Q31PE0	Q31PE0	SYNE7	Synpcc7942_1049	Phycobilisome rod linker polypeptide
BB-SP3_1	AAAEQTNGGLNR		NRAKNIAR.AAAEQTNGGLNR.YIAESKMY	R	Y	12	2	452.238	1200.59	1200.59	601.3	601.3	1200.58	601.3	0.0007	0.8526	-0.4739	1.30843e-05	26.033	0	1	2	0	61	72	0			0.8705	0	TRUE	tr|Q31MR3|Q31MR3_SYNE7	Q31MR3	Q31MR3	SYNE7	Synpcc7942_1626	Uncharacterized protein
BB-SP3_1	SATSWQK		ITTIVSIR.SATSWQK.GGNI	R	G	7	2	452.238	806.395	806.395	404.205	404.205	806.392	404.203	0.0025	0.9694	0.1103	0.3249	10.453	0	0.9996	2	0	484	490	0			0.7426	0	TRUE	tr|Q31KA6|Q31KA6_SYNE7	Q31KA6	Q31KA6	SYNE7	Synpcc7942_2483	Type 4 fimbrial biogenesis protein PilX N-terminal domain-containing protein
BB-SP3_1	ASGNFMGGNDER	ASGNFM[147]GGNDER	IDAIGKSR.ASGNFMGGNDER.EQTINQII	R	E	12	2	452.238	1269.5	1269.5	635.757	635.757	1269.5	635.759	-0.0042	0.9672	-0.3614	6.59933e-06	22.222	0	1	2	0	278	289	0	6M(15.9949)		0.8897	0	TRUE	tr|Q31NM5|Q31NM5_SYNE7	Q31NM5	Q31NM5	SYNE7	ftsH	ATP-dependent zinc metalloprotease FtsH
BB-SP3_1	APGFGDRR		VINVAAVK.APGFGDRR.KAMIEDIA	K	K	8	2	452.238	874.443	874.443	438.229	438.229	874.441	438.228	0.0019	0.9527	-0.0168	0.00483894	15.761	9.509	0.9999	2	1	277	284	0			0.7831	0	TRUE	sp|P22879|CH60_SYNE7	P22879	CH60	SYNE7	groEL	Chaperonin GroEL
BB-SP3_1	RYTPVDR		ADGEVIGK.RYTPVDR.AGIYVPGG	K	A	7	2	452.238	905.471	905.471	453.743	453.743	905.472	453.743	-0.0012	0.9323	-0.2664	0.0365174	12.25	4.167	0.9976	2	1	120	126	0			0.7806	0	TRUE	tr|Q31N20|Q31N20_SYNE7	Q31N20	Q31N20	SYNE7	hisD	Histidinol dehydrogenase
BB-SP3_1	LAMMSGGSAVQK	LAM[147]M[147]SGGSAVQK	HQFTRVGR.LAMMSGGSAVQK.DIPPFCMT	R	D	12	2	452.238	1210.57	1210.57	606.295	606.295	1210.57	606.292	0.0061	0.8823	-0.4641	0.00107214	20.379	0	1	2	0	162	173	0	3M(15.9949), 4M(15.9949)		0.8813	0	TRUE	tr|Q31KL8|Q31KL8_SYNE7	Q31KL8	Q31KL8	SYNE7	Synpcc7942_2371	Acyl-[acyl-carrier-protein]--UDP-N-acetylglucosamine O-acyltransferase
BB-SP3_1	QQMPCLQHR	QQM[147]PCLQHR	PRRIATVR.QQMPCLQHR.VISTTVPS	R	V	9	3	452.238	1212.55	1212.55	405.19	405.19	1212.55	405.19	-0.0008	0.9387	0.0905	0.0326964	12.442	0	1	2	0	259	267	0	3M(15.9949), 5C(57.0214)		0.7125	0	TRUE	tr|Q31KN1|Q31KN1_SYNE7	Q31KN1	Q31KN1	SYNE7	Synpcc7942_2358	Nitrilase-like
BB-SP3_1	TSLEAAR		.TSLEAAR.RIGFSAYS	M	R	7	2	453.409	746.393	746.393	374.204	374.204	746.392	374.203	0.0002	0.9908	-0.0281	0.356451	10.292	8.527	0.9982	2	0	2	8	0			0.7468	0	TRUE	tr|Q31PE0|Q31PE0_SYNE7	Q31PE0	Q31PE0	SYNE7	Synpcc7942_1049	Phycobilisome rod linker polypeptide
BB-SP3_1	LAMMSGGSAVQK	LAM[147]M[147]SGGSAVQK	HQFTRVGR.LAMMSGGSAVQK.DIPPFCMT	R	D	12	2	453.409	1210.57	1210.57	606.292	606.292	1210.57	606.292	0.0002	0.8523	-0.4681	0.0196789	13.324	0	1	2	0	162	173	0	3M(15.9949), 4M(15.9949)		0.8802	0	TRUE	tr|Q31KL8|Q31KL8_SYNE7	Q31KL8	Q31KL8	SYNE7	Synpcc7942_2371	Acyl-[acyl-carrier-protein]--UDP-N-acetylglucosamine O-acyltransferase
BB-SP3_1	SDMTVVDR	SDM[147]TVVDR	YAVFGYVR.SDMTVVDR.IKQGDRIQ	R	I	8	2	453.409	937.418	937.417	469.716	469.716	937.417	469.716	-0.0003	0.9738	0.064	0.000432514	18.956	0	1	2	0	214	221	0	3M(15.9949)		0.7823	0	TRUE	tr|Q31QI4|Q31QI4_SYNE7	Q31QI4	Q31QI4	SYNE7	Synpcc7942_0653	Peptidyl-prolyl cis-trans isomerase
BB-SP3_1	GTETATIR		.GTETATIR.LDQFIKWM	M	L	8	2	453.409	847.441	847.44	424.728	424.727	847.44	424.727	0	0.9851	-0.0785	0.208569	10.223	0	0.9999	2	0	2	9	0			0.7569	0	TRUE	tr|Q31S56|Q31S56_SYNE7	Q31S56	Q31S56	SYNE7	Synpcc7942_0081	RNA-binding S4
BB-SP3_1	SAVISSDR		QQVWSRQR.SAVISSDR.SAEAIAAA	R	S	8	2	453.409	833.426	833.425	417.72	417.72	833.424	417.719	0.0006	0.9733	-0.0946	0.0817523	9.85	0	0.9995	2	0	63	70	0			0.7643	0	TRUE	tr|Q31LW7|Q31LW7_SYNE7	Q31LW7	Q31LW7	SYNE7	Synpcc7942_1922	Transmembrane transcriptional regulator
BB-SP3_1	APGFGDRR		VINVAAVK.APGFGDRR.KAMIEDIA	K	K	8	2	454.581	874.441	874.441	438.228	438.228	874.441	438.228	-0.0001	0.9639	-0.0249	0.90365	8.676	0	0.9953	2	1	277	284	0			0.789	0	TRUE	sp|P22879|CH60_SYNE7	P22879	CH60	SYNE7	groEL	Chaperonin GroEL
BB-SP3_1	RYTPVDR		ADGEVIGK.RYTPVDR.AGIYVPGG	K	A	7	2	454.581	905.472	905.472	453.743	453.743	905.472	453.743	-0.0002	0.8925	-0.2745	0.0241546	12.968	0	0.9996	2	1	120	126	0			0.7887	0	TRUE	tr|Q31N20|Q31N20_SYNE7	Q31N20	Q31N20	SYNE7	hisD	Histidinol dehydrogenase
BB-SP3_1	ATQTQTLAR		KAQADAIR.ATQTQTLAR.RITAGGTV	R	R	9	2	454.581	988.532	988.532	495.274	495.273	988.53	495.272	0.0016	0.9328	-0.2013	0.0260315	13.838	5.697	1	2	0	118	126	0			0.8209	0	TRUE	tr|Q31MM0|Q31MM0_SYNE7	Q31MM0	Q31MM0	SYNE7	kdpB	Potassium-transporting ATPase ATP-binding subunit
BB-SP3_1	ITGNIGK		IMSQAMRK.ITGNIGK.SGCTVIFI	K	S	7	2	454.581	701.409	701.408	351.712	351.711	701.407	351.711	0.0006	0.9857	-0.0729	1.8376	8.443	7.222	0.9737	2	0	183	189	0			0.7076	0	TRUE	sp|Q31RD9|RECA_SYNE7	Q31RD9	RECA	SYNE7	recA	Protein RecA
BB-SP3_1	HTMSHVMAMAVQK	HTMSHVM[147]AM[147]AVQK	SAQIKRIR.HTMSHVMAMAVQK.LFPKAQVT	R	L	13	3	454.581	1501.69	1501.68	501.569	501.569	1501.68	501.568	0.0006	0.6545	-0.4405	0.0109648	14.34	11.43	0.9999	2	0	27	39	0	7M(15.9949), 9M(15.9949)		0.8693	0	TRUE	sp|Q31JY3|SYT_SYNE7	Q31JY3	SYT	SYNE7	thrS	Threonine--tRNA ligase
BB-SP3_1	RQDMLYR	RQDM[147]LYR	NSIIQTTR.RQDMLYR.PISRFIDD	R	P	7	2	454.581	996.484	996.483	499.249	499.249	996.481	499.248	0.002	0.7876	0.0573	0.765597	6.964	0	0.7827	2	1	329	335	0	4M(15.9949)		0.8232	0	TRUE	tr|Q31KD0|Q31KD0_SYNE7	Q31KD0	Q31KD0	SYNE7	synR	SynR
BB-SP3_1	TAQTALQR		QEAESWHK.TAQTALQR.DREDIARA	K	D	8	2	454.581	887.482	887.482	444.748	444.748	887.482	444.748	-0.0007	0.9725	-0.2223	0.0427071	12.978	0	1	2	0	184	191	0			0.7764	0	TRUE	tr|Q31K61|Q31K61_SYNE7	Q31K61	Q31K61	SYNE7	Synpcc7942_2528	LRAT domain-containing protein
BB-SP3_1	SDSTANAEHLR		AHCDHGWR.SDSTANAEHLR.QIADQWQI	R	Q	11	2	454.581	1199.55	1199.55	600.784	600.784	1199.55	600.784	0.0007	0.9146	-0.3872	6.35332e-07	32.288	0	1	2	0	79	89	0			0.9211	0	TRUE	tr|Q31P51|Q31P51_SYNE7	Q31P51	Q31P51	SYNE7	tilS	tRNA(Ile)-lysidine synthase
BB-SP3_1	KQVYISR		DEVEKIPK.KQVYISR.YNPEVKPI	K	Y	7	2	454.581	892.511	892.511	447.263	447.263	892.513	447.264	-0.0023	0.9705	-0.0988	0.0090209	14.679	0	1	2	1	201	207	0			0.8008	0	TRUE	tr|Q31KK1|Q31KK1_SYNE7	Q31KK1	Q31KK1	SYNE7	Synpcc7942_2388	Oxalate decarboxylase
BB-SP3_1	AVDTANEVK		.AVDTANEVK.AIARYIRM	M	A	9	2	455.753	945.466	945.465	473.74	473.74	945.477	473.746	-0.0116	0.9536	-0.1986	0.00211958	17.195	3.243	1	2	0	2	10	0			0.8071	0	TRUE	sp|Q31L12|RL22_SYNE7	Q31L12	RL22	SYNE7	rplV	Large ribosomal subunit protein uL22
BB-SP3_1	TSLEAAR		.TSLEAAR.RIGFSAYS	M	R	7	2	455.753	746.393	746.392	374.204	374.203	746.392	374.203	-0.0001	0.995	-0.0362	0.193531	10.353	10.175	0.9983	2	0	2	8	0			0.7523	0	TRUE	tr|Q31PE0|Q31PE0_SYNE7	Q31PE0	Q31PE0	SYNE7	Synpcc7942_1049	Phycobilisome rod linker polypeptide
BB-SP3_1	SDMTVVDR	SDM[147]TVVDR	YAVFGYVR.SDMTVVDR.IKQGDRIQ	R	I	8	2	455.753	937.418	937.418	469.716	469.716	937.417	469.716	0.0002	0.9803	0.0559	0.00101041	17.482	0	1	2	0	214	221	0	3M(15.9949)		0.7881	0	TRUE	tr|Q31QI4|Q31QI4_SYNE7	Q31QI4	Q31QI4	SYNE7	Synpcc7942_0653	Peptidyl-prolyl cis-trans isomerase
BB-SP3_1	TSLEAAR		.TSLEAAR.RIGFSAYS	M	R	7	2	455.753	748.398	748.397	375.206	375.206	746.392	374.203	2.0047	0.9883	-0.0362	0.113632	10.278	2.67	0.9978	2	0	2	8	0			0.7384	0	TRUE	tr|Q31PE0|Q31PE0_SYNE7	Q31PE0	Q31PE0	SYNE7	Synpcc7942_1049	Phycobilisome rod linker polypeptide
BB-SP3_1	AEEMAAQYR	AEEM[147]AAQYR	NPEVVYEK.AEEMAAQYR.EKIKQQAE	K	E	9	2	455.753	1083.47	1083.47	542.74	542.74	1083.47	542.74	-0.0001	0.9486	-0.1009	0.00017937	21.485	0	1	2	0	285	293	0	4M(15.9949)		0.8452	0	TRUE	tr|Q31QE3|Q31QE3_SYNE7	Q31QE3	Q31QE3	SYNE7	Synpcc7942_0694	SSU ribosomal protein S1P
BB-SP3_1	SQVQHDSDPVAR		DYPIAEIR.SQVQHDSDPVAR.IQAAAAIA	R	I	12	3	455.753	1337.63	1337.63	446.885	446.885	1337.63	446.885	-0.0006	0.8825	-0.3977	0.000403878	19.075	0	1	2	0	564	575	0			0.7732	0	TRUE	tr|Q31P53|Q31P53_SYNE7	Q31P53	Q31P53	SYNE7	Synpcc7942_1136	Aminopeptidase N
BB-SP3_1	MNEELRR		QFKVPYAR.MNEELRR.INRIGARI	R	I	7	2	455.753	948.468	948.468	475.241	475.241	946.466	474.24	2.0023	0.6941	-0.0819	0.265766	11.802	9.365	0.6349	2	1	55	61	0			0.8096	0	TRUE	tr|Q31PD8|Q31PD8_SYNE7	Q31PD8	Q31PD8	SYNE7	Synpcc7942_1051	Phycocyanin linker protein 9K
BB-SP3_1	ESVVASER		DQIVRIAR.ESVVASER.SIKDAEAI	R	S	8	2	455.753	875.435	875.435	438.725	438.725	875.435	438.725	-0.0001	0.999	-0.093	0.00172385	17.554	10.923	1	2	0	284	291	0			0.7662	0	TRUE	tr|Q31MC8|Q31MC8_SYNE7	Q31MC8	Q31MC8	SYNE7	Synpcc7942_1761	Outer membrane efflux protein
BB-SP3_1	SQVQHDSDPVAR		DYPIAEIR.SQVQHDSDPVAR.IQAAAAIA	R	I	12	2	455.753	1337.63	1337.63	669.824	669.824	1337.63	669.823	0.0002	0.9253	-0.3977	3.17871e-06	26.491	0	1	2	0	564	575	0			0.9357	0	TRUE	tr|Q31P53|Q31P53_SYNE7	Q31P53	Q31P53	SYNE7	Synpcc7942_1136	Aminopeptidase N
BB-SP3_1	IWSQTHR		YVWGMPTR.IWSQTHR.	R	A	7	2	455.753	926.472	926.472	464.243	464.243	926.472	464.243	-0.0004	0.9729	0.245	0.0541377	10.566	0	0.9999	2	0	393	399	0			0.8007	0	TRUE	sp|Q31SC8|ASSY_SYNE7	Q31SC8	ASSY	SYNE7	argG	Argininosuccinate synthase
BB-SP3_1	SDSTANAEHLR		AHCDHGWR.SDSTANAEHLR.QIADQWQI	R	Q	11	2	455.753	1199.56	1199.56	600.786	600.786	1199.55	600.784	0.0047	0.8726	-0.3913	0.000517309	19.645	0	1	2	0	79	89	0			0.9226	0	TRUE	tr|Q31P51|Q31P51_SYNE7	Q31P51	Q31P51	SYNE7	tilS	tRNA(Ile)-lysidine synthase
BB-SP3_1	SAVISSDR		QQVWSRQR.SAVISSDR.SAEAIAAA	R	S	8	2	455.753	833.423	833.423	417.719	417.719	833.424	417.719	-0.0017	0.9356	-0.1027	0.337093	8.389	0	0.9949	2	0	63	70	0			0.7735	0	TRUE	tr|Q31LW7|Q31LW7_SYNE7	Q31LW7	Q31LW7	SYNE7	Synpcc7942_1922	Transmembrane transcriptional regulator
BB-SP3_1	VAAEAEANKAPTK		RKQAAINK.VAAEAEANKAPTK.TFAGQAET	K	T	13	2	456.925	1298.68	1298.68	650.348	650.348	1298.68	650.349	-0.0009	0.8893	-0.2963	1.87608e-06	29.407	0	1	2	1	98	110	0			0.9745	0	TRUE	tr|Q31PZ5|Q31PZ5_SYNE7	Q31PZ5	Q31PZ5	SYNE7	Synpcc7942_0843	Uncharacterized protein
BB-SP3_1	VAAEAEANKAPTK		RKQAAINK.VAAEAEANKAPTK.TFAGQAET	K	T	13	3	456.925	1298.68	1298.68	433.901	433.901	1298.68	433.902	-0.0013	0.8017	-0.2963	0.0245188	13.942	0	1	2	1	98	110	0			0.7838	0	TRUE	tr|Q31PZ5|Q31PZ5_SYNE7	Q31PZ5	Q31PZ5	SYNE7	Synpcc7942_0843	Uncharacterized protein
BB-SP3_1	RFQDYGK		GDVYFSVR.RFQDYGK.LSGRKIED	R	L	7	2	456.925	912.443	912.443	457.229	457.229	912.445	457.23	-0.0023	0.9806	-0.1307	0.00401791	15.084	0	1	2	1	148	154	0			0.8076	0	TRUE	sp|Q31MM7|SYC_SYNE7	Q31MM7	SYC	SYNE7	cysS	Cysteine--tRNA ligase
BB-SP3_1	VQVDCSGDR	VQVDCSGDR	QIRAIGVR.VQVDCSGDR.LGKIIRNA	R	L	9	2	456.925	1034.44	1034.44	518.229	518.228	1034.45	518.23	-0.0029	0.9555	-0.2834	0.000320442	15.477	0	1	2	0	534	542	0	5C(57.0214)		0.8176	0	TRUE	sp|Q31JY3|SYT_SYNE7	Q31JY3	SYT	SYNE7	thrS	Threonine--tRNA ligase
BB-SP3_1	TVITQGR		IATQASVR.TVITQGR.SPENIIKI	R	S	7	2	456.925	773.442	773.442	387.728	387.728	773.439	387.727	0.002	0.9835	-0.0935	0.0557828	9.514	0	0.9996	2	0	230	236	0			0.7392	0	TRUE	sp|Q31L42|PROB_SYNE7	Q31L42	PROB	SYNE7	proB	Glutamate 5-kinase
BB-SP3_1	IWSQTHR		YVWGMPTR.IWSQTHR.	R	A	7	3	456.925	926.473	926.472	309.832	309.831	926.472	309.831	-0.0001	0.8963	0.241	0.0940264	10.607	0	0.9981	2	0	393	399	0			0.6739	0	TRUE	sp|Q31SC8|ASSY_SYNE7	Q31SC8	ASSY	SYNE7	argG	Argininosuccinate synthase
BB-SP3_1	LKEEFAKR		TEIGTVAK.LKEEFAKR.NVKPIAIS	K	N	8	3	456.925	1019.58	1019.58	340.868	340.867	1019.58	340.866	0.0034	0.8549	-0.3065	0.0501476	10.699	0	0.9996	2	2	55	62	0			0.7177	0	TRUE	tr|Q31KE0|Q31KE0_SYNE7	Q31KE0	Q31KE0	SYNE7	Synpcc7942_2449	1-Cys peroxiredoxin
[truncated: 194,535 more rows]

## Sheet: Table S2
locus	uniprot	name	rep1	rep2	rep3	rep4	mean	std_dev	cv	length	loc_deeplocpro	essentiality
[truncated: 2,261 more rows]

[truncated: 5 more sheets: Table S3, Table S4, Table S5, Table S6, Table S7]
